# Supplementary material for: Complete depletion of primordial germ cells in an All-female fish leads to Sex-biased gene expression alteration and sterile All-male occurrence
Source: BMC Genomics. 2015 Nov 18;16:971. doi: 10.1186/s12864-015-2130-z (PMC4652418; doi:10.1186/s12864-015-2130-z)
Supplement: Additional file 5: Table S2. — DEGs between germ cell-depleted gynogenetic gonads and WT gynogenetic gonads at 25, 35, 45 and 60 dph, respectively. (XLSX 5697 kb) [file 12864_2015_2130_MOESM5_ESM.xlsx]

## Sheet: 25 dph
GeneID	Gene_length	MO25dph-Expression	WT25dph-Expression	MO25dph-RPKM	WT25dph-RPKM	log2 Ratio(MO25dph/WT25dph)	Up-Down-Regulation(MO25dph/WT25dph)	P-value	FDR	GO Component	GO Function	GO Process	Blast nr
CL238.c1	1718	1915	799	285.853	119.123	1.26282	Up	4.48e-105	1.15e-101	GO:0016021//integral to membrane;GO:0005922//connexon complex	GO:0022832//voltage-gated channel activity;GO:0055077//gap junction hemi-channel activity	GO:0055085//transmembrane transport;GO:0060272//embryonic skeletal joint morphogenesis;GO:0051049//regulation of transport;GO:0007267//cell-cell signaling;GO:0031101//fin regeneration;GO:0035162//embryonic hemopoiesis;GO:0035050//embryonic heart tube development;GO:0070121//Kupffer's vesicle development;GO:0030154//cell differentiation;GO:0035143//caudal fin morphogenesis;GO:0008283//cell prolife…	gi|10717217|gb|AAG17938.1|/0/connexin 43 [Cyprinus carpio]
CL8555.c1	730	16	209	5.62075	73.3326	-3.70562	Down	2.9e-44	2.05e-41	GO:0030018//Z disc;GO:0042470//melanosome;GO:0048471//perinuclear region of cytoplasm	GO:0030235//nitric-oxide synthase regulator activity;GO:0005524//ATP binding;GO:0051082//unfolded protein binding	GO:0006457//protein folding;GO:0030240//skeletal muscle thin filament assembly;GO:0007517//muscle organ development;GO:0048769//sarcomerogenesis;GO:0045429//positive regulation of nitric oxide biosynthetic process;GO:0050790//regulation of catalytic activity;GO:0030241//skeletal muscle myosin thick filament assembly;GO:0006950//response to stress	gi|110226522|gb|ABG56393.1|/1.4351e-75/heat shock protein 90 alpha [Paralichthys olivaceus]
CL507.c2	1380	29	126	5.3891	23.3865	-2.11756	Down	8.4e-16	1.52e-13	GO:0005829//cytosol;GO:0030286//dynein complex;GO:0005874//microtubule;GO:0016459//myosin complex;GO:0005813//centrosome;GO:0043186//P granule;GO:0005634//nucleus;GO:0005886//plasma membrane	GO:0008092//cytoskeletal protein binding;GO:0003774//motor activity	GO:0008633//activation of pro-apoptotic gene products;GO:0008629;GO:0007017//microtubule-based process;GO:0008039//synaptic target recognition;GO:0046907//intracellular transport;GO:0008152//metabolic process	gi|112418924|gb|AAI22095.1|/1.90922e-53/Dnl2 protein [Danio rerio]
CL507.c1	1441	6	86	1.06779	15.2865	-3.83956	Down	1.73e-19	4.13e-17	GO:0005829//cytosol;GO:0030286//dynein complex;GO:0005874//microtubule;GO:0016459//myosin complex;GO:0005813//centrosome;GO:0043186//P granule;GO:0005634//nucleus;GO:0005886//plasma membrane	GO:0008092//cytoskeletal protein binding;GO:0003774//motor activity	GO:0008633//activation of pro-apoptotic gene products;GO:0008629;GO:0007017//microtubule-based process;GO:0008039//synaptic target recognition;GO:0046907//intracellular transport;GO:0008152//metabolic process	gi|112418924|gb|AAI22095.1|/2.02671e-53/Dnl2 protein [Danio rerio]
Unigene293	765	754	362	252.759	121.205	1.06031	Up	1.61e-32	7.89e-30	-	GO:0005515//protein binding	-	gi|112419434|gb|AAI22372.1|/6.15454e-88/Si:dkey-5n18.1 protein [Danio rerio]
CL1453.c2	2508	265	667	27.0966	68.1196	-1.32996	Down	1.03e-40	6.42e-38	GO:0009986//cell surface;GO:0046696//lipopolysaccharide receptor complex;GO:0005791//rough endoplasmic reticulum;GO:0005829//cytosol;GO:0005759//mitochondrial matrix;GO:0005615//extracellular space;GO:0045121//membrane raft;GO:0044459//plasma membrane part;GO:0019907//cyclin-dependent protein kinase activating kinase holoenzyme complex;GO:0042588//zymogen granule;GO:0005769//early endosome;GO:000…	GO:0051087//chaperone binding;GO:0001530//lipopolysaccharide binding;GO:0002039//p53 binding;GO:0002020//protease binding;GO:0043559//insulin binding;GO:0032403//protein complex binding;GO:0005524//ATP binding;GO:0051787//misfolded protein binding;GO:0043498//cell surface binding;GO:0046982//protein heterodimerization activity	GO:0043065//positive regulation of apoptotic process;GO:0032755//positive regulation of interleukin-6 production;GO:0042026//protein refolding;GO:0032735//positive regulation of interleukin-12 production;GO:0032729//positive regulation of interferon-gamma production;GO:0043032//positive regulation of macrophage activation;GO:0042542//response to hydrogen peroxide;GO:0032733//positive regulation o…	gi|112950077|gb|ABI26641.1|/0/HSP60 [Carassius auratus]
CL16244.c2	807	11	63	3.49556	19.9959	-2.51611	Down	3.21e-10	3.21e-08	GO:0005829//cytosol;GO:0005856//cytoskeleton;GO:0005912//adherens junction;GO:0005886//plasma membrane	GO:0005102//receptor binding;GO:0003924//GTPase activity;GO:0005525//GTP binding	GO:0007411//axon guidance;GO:0007015//actin filament organization;GO:0007264//small GTPase mediated signal transduction;GO:0007162//negative regulation of cell adhesion;GO:0006184//GTP catabolic process;GO:0016322//neuron remodeling	gi|113205049|ref|NP_001037861.1|/1.59163e-129/Rho family GTPase 1 like [Danio rerio]
Unigene17542	7840	222	506	7.26163	16.5313	-1.18684	Down	1.9e-26	6.88e-24	GO:0005737//cytoplasm	-	GO:0035556//intracellular signal transduction	gi|113671067|ref|NP_001038303.1|/0/tubby like protein 4 [Danio rerio]
CL7133.c2	1462	81	166	14.2081	29.0827	-1.03345	Down	5.29e-08	3.92e-06	-	GO:0005488//binding	GO:2000779//regulation of double-strand break repair	gi|113674674|ref|NP_001038741.1|/3.50712e-178/protein DEK [Danio rerio]
Unigene17016	1547	20	125	3.31541	20.6963	-2.64212	Down	5.77e-20	1.41e-17	GO:0005622//intracellular	GO:0003676//nucleic acid binding;GO:0008408//3'-5' exonuclease activity	GO:0090305//nucleic acid phosphodiester bond hydrolysis	gi|113676437|ref|NP_001038930.1|/3.23119e-137/exonuclease 3'-5' domain-containing protein 1 [Danio rerio]
CL8980.c1	825	19	57	5.90604	17.6968	-1.58322	Down	1e-05	0.000468027	GO:0005743//mitochondrial inner membrane;GO:0016021//integral to membrane	GO:0080122//AMP transmembrane transporter activity;GO:0005347//ATP transmembrane transporter activity;GO:0015228//coenzyme A transmembrane transporter activity;GO:0043262//adenosine-diphosphatase activity;GO:0015217//ADP transmembrane transporter activity	GO:0080121//AMP transport;GO:0015866//ADP transport;GO:0035349//coenzyme A transmembrane transport;GO:0015867//ATP transport	gi|113676566|ref|NP_001038918.1|/9.47178e-109/solute carrier family 25 member 42 [Danio rerio]
Unigene13950	585	10	44	4.3837	19.2651	-2.13576	Down	2.1e-06	0.000115789	GO:0005730//nucleolus;GO:0005654//nucleoplasm	-	GO:0000278//mitotic cell cycle;GO:0006260//DNA replication;GO:0051726//regulation of cell cycle	gi|113676649|ref|NP_001038411.1|/1.28886e-98/protein lin-9 homolog [Danio rerio]
Unigene16060	926	4	28	1.10776	7.74499	-2.80562	Down	1.11e-05	0.000514809	-	GO:0016874//ligase activity	-	gi|113676744|ref|NP_001038667.1|/6.42778e-152/phosphoribosylformylglycinamidine synthase [Danio rerio]
CL12158.c3	645	35	106	13.9157	42.094	-1.5969	Down	1.17e-09	1.1e-07	-	-	-	gi|113676907|ref|NP_001038929.1|/1.30085e-15/membrane-spanning 4-domains, subfamily A, member 17A.16 [Danio rerio]
CL8718.c4	3276	18	200	1.40905	15.6372	-3.47219	Down	2.98e-40	1.82e-37	GO:0071546//pi-body;GO:0033391//chromatoid body	-	GO:0007286//spermatid development;GO:0030719//P granule organization;GO:0043046//DNA methylation involved in gamete generation	gi|113678081|ref|NP_001038315.1|/0/tudor domain-containing protein 5 [Danio rerio]
Unigene6371	2108	43	108	5.23112	13.1228	-1.32688	Down	8.89e-08	6.34e-06	GO:0005874//microtubule	GO:0005524//ATP binding;GO:0003777//microtubule motor activity	GO:0007018//microtubule-based movement;GO:0008152//metabolic process	gi|113678678|ref|NP_001038419.1|/0/kinesin family member C1-like [Danio rerio]
Unigene9131	796	31	138	9.98725	44.4058	-2.15259	Down	1.68e-17	3.41e-15	GO:0005654//nucleoplasm	GO:0016538//cyclin-dependent protein kinase regulator activity;GO:0005515//protein binding;GO:0016301//kinase activity	GO:0000084//S phase of mitotic cell cycle;GO:0051301//cell division;GO:0000080//G1 phase of mitotic cell cycle;GO:0000082//G1/S transition of mitotic cell cycle;GO:0000079//regulation of cyclin-dependent protein kinase activity;GO:0008283//cell proliferation	gi|113678784|ref|NP_001038434.1|/1.93848e-39/cyclin-dependent kinases regulatory subunit 1 [Danio rerio]
CL10365.c1	1099	182	481	42.4689	112.104	-1.40036	Down	3.96e-32	1.88e-29	GO:0005634//nucleus	-	-	gi|113679086|ref|NP_001038867.1|/1.67226e-91/chromobox protein homolog 3 [Danio rerio]
CL5526.c1	2451	324	853	33.8999	89.1414	-1.39481	Down	2.38e-55	2.35e-52	GO:0005768//endosome;GO:0005886//plasma membrane;GO:0005764//lysosome	GO:0005515//protein binding	GO:0007157//heterophilic cell-cell adhesion;GO:0007275//multicellular organismal development;GO:0007165//signal transduction;GO:0006955//immune response	gi|113680211|ref|NP_001038256.1|/3.52537e-54/sialomucin core protein 24 precursor [Danio rerio]
Unigene63841	1494	21	148	3.60467	25.3738	-2.8154	Down	6.25e-25	2.05e-22	GO:0042470//melanosome;GO:0005829//cytosol;GO:0030018//Z disc;GO:0048471//perinuclear region of cytoplasm;GO:0005886//plasma membrane;GO:0005625//soluble fraction	GO:0030911//TPR domain binding;GO:0030235//nitric-oxide synthase regulator activity;GO:0051082//unfolded protein binding;GO:0016887//ATPase activity;GO:0042803//protein homodimerization activity;GO:0005524//ATP binding	GO:0007411//axon guidance;GO:0048769//sarcomerogenesis;GO:0051131//chaperone-mediated protein complex assembly;GO:0007517//muscle organ development;GO:0030240//skeletal muscle thin filament assembly;GO:0045040//protein import into mitochondrial outer membrane;GO:0045429//positive regulation of nitric oxide biosynthetic process;GO:0050999//regulation of nitric-oxide synthase activity;GO:0007165//s…	gi|113681112|ref|NP_001038538.1|/0/heat shock protein 90, alpha (cytosolic), class A member 1, tandem duplicate 2 [Danio rerio]
Unigene6514	382	1001	469	671.998	314.473	1.09552	Up	7.51e-45	5.45e-42	GO:0005829//cytosol	GO:0004030//aldehyde dehydrogenase [NAD(P)+] activity;GO:0004028//3-chloroallyl aldehyde dehydrogenase activity;GO:0070324//thyroid hormone binding;GO:0070403//NAD+ binding;GO:0004029//aldehyde dehydrogenase (NAD) activity;GO:0042803//protein homodimerization activity	GO:0002072//optic cup morphogenesis involved in camera-type eye development;GO:0001822//kidney development;GO:0048386//positive regulation of retinoic acid receptor signaling pathway;GO:0021983//pituitary gland development;GO:0042572//retinol metabolic process;GO:0060324//face development;GO:0002138//retinoic acid biosynthetic process;GO:0043065//positive regulation of apoptotic process;GO:002176…	gi|113681342|ref|NP_001038210.1|/1.89214e-58/aldehyde dehydrogenase family 1 member A3 [Danio rerio]
CL15887.c1	1687	82	191	12.4651	28.9996	-1.21814	Down	2.64e-11	3.03e-09	-	-	-	gi|113682186|ref|NP_001038514.1|/0/uncharacterized protein LOC564374 [Danio rerio]
CL9697.c1	2159	104	31	12.3532	3.67775	1.74798	Up	1.27e-10	1.34e-08	-	-	-	gi|113682238|ref|NP_001038520.1|/0/uncharacterized protein LOC564531 [Danio rerio]
CL14283.c2	3682	64	333	4.45752	23.1651	-2.37764	Down	4.12e-45	3.02e-42	GO:0000932//cytoplasmic mRNA processing body;GO:0005634//nucleus;GO:0005829//cytosol	GO:0005515//protein binding	GO:0043928//exonucleolytic nuclear-transcribed mRNA catabolic process involved in deadenylation-dependent decay;GO:0010467//gene expression	gi|113682366|ref|NP_001038550.1|/0/enhancer of mRNA-decapping protein 4 [Danio rerio]
CL10509.c2	2226	13	148	1.49767	17.0298	-3.50728	Down	2.11e-30	9.16e-28	GO:0005829//cytosol;GO:0042405//nuclear inclusion body;GO:0005643//nuclear pore;GO:0005654//nucleoplasm	GO:0003729//mRNA binding;GO:0005487//nucleocytoplasmic transporter activity;GO:0005515//protein binding;GO:0000166//nucleotide binding	GO:0010467//gene expression;GO:0016973//poly(A)+ mRNA export from nucleus	gi|113682406|ref|NP_001038894.1|/0/uncharacterized protein LOC751719 [Danio rerio]
CL14851.c1	205	4	27	5.00384	33.7352	-2.75315	Down	1.96e-05	0.000843445	GO:0005737//cytoplasm	GO:0004459//L-lactate dehydrogenase activity;GO:0000166//nucleotide binding	GO:0006096//glycolysis;GO:0001666//response to hypoxia;GO:0055114//oxidation-reduction process	gi|115343222|gb|ABI94572.1|/2.83802e-17/lactate dehydrogenase isoform A [Misgurnus fossilis]
Unigene4397	510	85	27	42.7411	13.5602	1.65624	Up	2.26e-08	1.78e-06	-	GO:0008168//methyltransferase activity	GO:0032259//methylation	gi|115497492|ref|NP_001070105.1|/2.65766e-87/phosphoethanolamine methyltransferase [Danio rerio]
Unigene109	1499	29	73	4.96128	12.4737	-1.3301	Down	1.1e-05	0.000512031	GO:0005634//nucleus	GO:0019901//protein kinase binding	GO:0010389//regulation of G2/M transition of mitotic cell cycle;GO:0051301//cell division;GO:0000079//regulation of cyclin-dependent protein kinase activity	gi|115529309|ref|NP_001070187.1|/0/G2/mitotic-specific cyclin-B3 [Danio rerio]
Unigene9360	1021	36	90	9.04219	22.5783	-1.32019	Down	1.18e-06	6.91e-05	GO:0005622//intracellular	GO:0008270//zinc ion binding;GO:0003677//DNA binding;GO:0005515//protein binding	GO:0045647//negative regulation of erythrocyte differentiation;GO:0045944//positive regulation of transcription from RNA polymerase II promoter;GO:0008285//negative regulation of cell proliferation	gi|115529423|ref|NP_001070240.1|/1.05505e-137/Krueppel-like factor 13 [Danio rerio]
CL4686.c1	2254	37	88	4.20964	10.0001	-1.24824	Down	4.23e-06	0.000218402	GO:0031672//A band;GO:0031594//neuromuscular junction;GO:0000118//histone deacetylase complex;GO:0005829//cytosol;GO:0042641//actomyosin;GO:0017053//transcriptional repressor complex;GO:0030018//Z disc	GO:0033613//activating transcription factor binding;GO:0070491//repressing transcription factor binding;GO:0030955//potassium ion binding;GO:0046969//NAD-dependent histone deacetylase activity (H3-K9 specific);GO:0003714//transcription corepressor activity;GO:0044212//transcription regulatory region DNA binding;GO:0032041//NAD-dependent histone deacetylase activity (H3-K14 specific);GO:0008270//z…	GO:0006954//inflammatory response;GO:0070555//response to interleukin-1;GO:0008284//positive regulation of cell proliferation;GO:0070933//histone H4 deacetylation;GO:0001501//skeletal system development;GO:0051091//positive regulation of sequence-specific DNA binding transcription factor activity;GO:0014894//response to denervation involved in regulation of muscle adaptation;GO:0070932//histone H…	gi|116175247|ref|NP_001034447.2|/0/histone deacetylase 4 [Danio rerio]
Unigene18957	761	34	107	11.4575	36.0141	-1.65227	Down	3.73e-10	3.7e-08	GO:0005654//nucleoplasm	GO:0031625//ubiquitin protein ligase binding;GO:0004842//ubiquitin-protein ligase activity;GO:0005524//ATP binding;GO:0003682//chromatin binding	GO:0006281//DNA repair;GO:0035519//protein K29-linked ubiquitination;GO:0070936//protein K48-linked ubiquitination;GO:0070979//protein K11-linked ubiquitination;GO:0006513//protein monoubiquitination;GO:0044314//protein K27-linked ubiquitination;GO:0051865//protein autoubiquitination;GO:0070534//protein K63-linked ubiquitination;GO:0085020//protein K6-linked ubiquitination	gi|116267983|ref|NP_001070763.1|/1.22456e-104/ubiquitin-conjugating enzyme E2 T [Danio rerio]
CL16517.c1	1334	5	69	0.961194	13.2485	-3.78486	Down	1.02e-15	1.83e-13	GO:0005634//nucleus	-	-	gi|116268005|ref|NP_001070774.1|/3.41533e-84/chromatin target of PRMT1b [Danio rerio]
Unigene9286	270	70	27	66.4862	25.6138	1.37613	Up	9.84e-06	0.000461265	GO:0005737//cytoplasm;GO:0005886//plasma membrane	GO:0005096//GTPase activator activity	GO:0043086//negative regulation of catalytic activity;GO:0006937//regulation of muscle contraction;GO:0051241;GO:0008015//blood circulation;GO:0090075;GO:0043547//positive regulation of GTPase activity;GO:0032268//regulation of cellular protein metabolic process;GO:0038032//termination of G-protein coupled receptor signaling pathway	gi|116268007|ref|NP_001070775.1|/3.04185e-40/regulator of G-protein signaling 18 [Danio rerio]
Unigene25298	1071	9	44	2.15501	10.5229	-2.28777	Down	7.45e-07	4.54e-05	GO:0016021//integral to membrane	-	-	gi|116517254|ref|NP_001070848.1|/0/leucine-rich repeat-containing protein 8D [Danio rerio]
CL9853.c1	1738	18	55	2.65595	8.10563	-1.6097	Down	1.14e-05	0.000523123	-	GO:0046872//metal ion binding;GO:0016702//oxidoreductase activity, acting on single donors with incorporation of molecular oxygen, incorporation of two atoms of oxygen;GO:0016706//oxidoreductase activity, acting on paired donors, with incorporation or reduction of molecular oxygen, 2-oxoglutarate as one donor, and incorporation of one atom each of oxygen into both donors	GO:0055114//oxidation-reduction process	gi|116517268|ref|NP_001070855.1|/9.76587e-178/alkylated DNA repair protein alkB homolog 5 [Danio rerio]
CL14949.c1	3484	67	139	4.93167	10.219	-1.05111	Down	4.5e-07	2.84e-05	-	GO:0008234//cysteine-type peptidase activity;GO:0004221//ubiquitin thiolesterase activity	GO:0006511//ubiquitin-dependent protein catabolic process	gi|116875773|ref|NP_001070917.1|/0/probable ubiquitin carboxyl-terminal hydrolase FAF-X [Danio rerio]
CL16284.c2	1666	12	43	1.84715	6.611	-1.83956	Down	2.13e-05	0.000903923	GO:0005654//nucleoplasm;GO:0031965//nuclear membrane;GO:0005643//nuclear pore;GO:0000776//kinetochore	GO:0005515//protein binding	GO:0033036;GO:0016032//viral reproduction;GO:0010827//regulation of glucose transport;GO:0007094//mitotic cell cycle spindle assembly checkpoint;GO:0019221//cytokine-mediated signaling pathway;GO:0005975//carbohydrate metabolic process;GO:0044281//small molecule metabolic process;GO:0055085//transmembrane transport	gi|117167873|gb|AAI24604.1|/0/LOC571089 protein [Danio rerio]
CL3137.c1	1031	115	56	28.6046	13.9124	1.03987	Up	5.36e-06	0.000269742	GO:0016021//integral to membrane;GO:0042613//MHC class II protein complex	-	GO:0006955//immune response;GO:0002504//antigen processing and presentation of peptide or polysaccharide antigen via MHC class II	gi|1174367|emb|CAA64707.1|/1.50387e-115/MHC class II alpha chain [Cyprinus carpio]
CL11208.c2	2283	60	133	6.73973	14.9217	-1.14665	Down	1.19e-07	8.25e-06	-	GO:0003676//nucleic acid binding;GO:0000166//nucleotide binding	-	gi|117606133|ref|NP_001071030.1|/0/la-related protein 4B [Danio rerio]
CL3211.c1	665	17	109	6.55578	41.9835	-2.67898	Down	7.81e-18	1.66e-15	GO:0005783//endoplasmic reticulum	GO:0005488//binding	GO:0009987//cellular process;GO:0007338//single fertilization	gi|117606250|ref|NP_001071009.1|/7.84815e-27/calmegin precursor [Danio rerio]
CL7706.c2	2549	1	21	0.100607	2.1102	-4.39058	Down	5.8e-06	0.00028873	GO:0005622//intracellular	-	GO:0007165//signal transduction	gi|117606295|ref|NP_001071081.1|/0/uncharacterized protein LOC566129 [Danio rerio]
CL5042.c2	2164	37	123	4.38472	14.5587	-1.73132	Down	3.73e-12	4.75e-10	GO:0005730//nucleolus;GO:0031965//nuclear membrane	GO:0005515//protein binding;GO:0005509//calcium ion binding	GO:0006915//apoptotic process	gi|118150532|ref|NP_001071224.1|/0/protein FAM188A [Danio rerio]
CL6036.c1	1007	50	103	12.7332	26.1988	-1.04091	Down	1.67e-05	0.00073181	GO:0009986//cell surface;GO:0002193//MAML1-RBP-Jkappa- ICN1 complex;GO:0005654//nucleoplasm;GO:0005887//integral to plasma membrane;GO:0001669//acrosomal vesicle;GO:0005794//Golgi apparatus	GO:0003700//sequence-specific DNA binding transcription factor activity;GO:0004857//enzyme inhibitor activity;GO:0004872//receptor activity;GO:0001047//core promoter binding;GO:0043565//sequence-specific DNA binding;GO:0005509//calcium ion binding;GO:0019899//enzyme binding;GO:0031490//chromatin DNA binding	GO:0043065//positive regulation of apoptotic process;GO:0045892//negative regulation of transcription, DNA-dependent;GO:0031069//hair follicle morphogenesis;GO:0042640//anagen;GO:0045618//positive regulation of keratinocyte differentiation;GO:0010812//negative regulation of cell-substrate adhesion;GO:0048936//peripheral nervous system neuron axonogenesis;GO:0048103//somatic stem cell division;GO:…	gi|119310172|ref|NP_571377.2|/3.81362e-140/neurogenic locus notch homolog protein 1 precursor [Danio rerio]
CL814.c1	1239	92	203	19.042	41.9661	-1.14004	Down	7.06e-11	7.74e-09	GO:0005783//endoplasmic reticulum;GO:0048471//perinuclear region of cytoplasm	GO:0005509//calcium ion binding;GO:0046982//protein heterodimerization activity;GO:0042803//protein homodimerization activity	GO:0046903//secretion;GO:0009653//anatomical structure morphogenesis;GO:0030183//B cell differentiation	gi|119709843|ref|NP_001038486.1|/1.47228e-78/tumor protein D52 [Danio rerio]
CL8433.c1	7515	149	359	5.08457	12.236	-1.26693	Down	3.95e-21	1.04e-18	GO:0000932//cytoplasmic mRNA processing body;GO:0005829//cytosol	GO:0005515//protein binding	GO:0000289//nuclear-transcribed mRNA poly(A) tail shortening;GO:0006355//regulation of transcription, DNA-dependent	gi|121582322|ref|NP_001073420.1|/0/CCR4-NOT transcription complex subunit 1 [Danio rerio]
CL10201.c2	2464	55	213	5.72426	22.1418	-1.95161	Down	2.8e-23	8.52e-21	-	-	-	gi|121582382|ref|NP_001073526.1|/6.05455e-171/uncharacterized protein LOC571919 [Danio rerio]
Unigene7351	1900	193	406	26.0496	54.7326	-1.07114	Down	1.7e-18	3.77e-16	GO:0044424//intracellular part	GO:0003676//nucleic acid binding;GO:0008270//zinc ion binding	-	gi|121582452|ref|NP_001073523.1|/0/zinc finger protein 395a [Danio rerio]
CL847.c2	1718	50	150	7.46352	22.3636	-1.58322	Down	5.92e-13	8.18e-11	GO:0005634//nucleus	GO:0004221//ubiquitin thiolesterase activity;GO:0008270//zinc ion binding	GO:0043484//regulation of RNA splicing;GO:0006511//ubiquitin-dependent protein catabolic process;GO:0000245//spliceosomal complex assembly;GO:0048855//adenohypophysis morphogenesis	gi|121583691|ref|NP_001073539.1|/0/U4/U6.U5 tri-snRNP-associated protein 2 [Danio rerio]
CL21159.c1	735	61	21	21.2833	7.31822	1.54016	Up	7.32e-06	0.000357236	GO:0005576//extracellular region	GO:0005509//calcium ion binding	-	gi|121583719|ref|NP_001073544.1|/4.06059e-86/protein kinase C-binding protein NELL2 precursor [Danio rerio]
Unigene13876	1776	13	54	1.87714	7.78797	-2.05271	Down	2.82e-07	1.85e-05	GO:0005739//mitochondrion	GO:0003746//translation elongation factor activity;GO:0003924//GTPase activity;GO:0005525//GTP binding	GO:0070125//mitochondrial translational elongation;GO:0006184//GTP catabolic process	gi|121583766|ref|NP_001073463.1|/0/elongation factor G, mitochondrial [Danio rerio]
CL16715.c1	1340	4	27	0.765512	5.16099	-2.75315	Down	1.96e-05	0.000841778	GO:0000228//nuclear chromosome	-	-	gi|121583918|ref|NP_001073519.1|/7.21345e-175/RAD21-like 1 [Danio rerio]
CL2213.c2	1926	93	223	12.3829	29.6567	-1.26	Down	1.38e-13	2.03e-11	GO:0005737//cytoplasm	GO:0005515//protein binding	GO:0007165//signal transduction	gi|121583950|ref|NP_001073498.1|/0/arrestin domain-containing protein 3 [Danio rerio]
CL2910.c3	2040	5	62	0.628546	7.78458	-3.63053	Down	7.92e-14	1.2e-11	-	-	-	gi|122890498|emb|CAM13183.1|/0/novel protein containing multiple low-density lipoprotein receptors domain class A, low-density lipoprotein receptor repeat class B and EGF-like domains [Danio rerio]
CL19916.c2	375	52	150	35.5606	102.455	-1.52664	Down	2.33e-12	3.03e-10	GO:0043231//intracellular membrane-bounded organelle;GO:0005737//cytoplasm;GO:0005905//coated pit	GO:0008022//protein C-terminus binding	GO:0001934//positive regulation of protein phosphorylation;GO:2000096//positive regulation of Wnt receptor signaling pathway, planar cell polarity pathway;GO:0032091//negative regulation of protein binding;GO:0090090//negative regulation of canonical Wnt receptor signaling pathway;GO:0008283//cell proliferation;GO:0045892//negative regulation of transcription, DNA-dependent;GO:0032436//positive r…	gi|122890872|emb|CAM13677.1|/4.85385e-54/novel protein similar to vertebrate disabled homolog 2, mitogen-responsive phosphoprotein (Drosophila) (DAB2) [Danio rerio]
CL2793.c1	1314	16	61	3.12264	11.8907	-1.929	Down	1.56e-07	1.07e-05	-	GO:0003676//nucleic acid binding;GO:0008173//RNA methyltransferase activity;GO:0000166//nucleotide binding	GO:0006396//RNA processing;GO:0001510//RNA methylation	gi|122890880|emb|CAM13119.1|/0/novel protein (zgc:55519) [Danio rerio]
CL19465.c3	1596	20	68	3.21362	10.9131	-1.7638	Down	1.83e-07	1.24e-05	GO:0005794//Golgi apparatus	GO:0005515//protein binding;GO:0004674//protein serine/threonine kinase activity;GO:0005524//ATP binding	GO:0001952//regulation of cell-matrix adhesion;GO:0022407//regulation of cell-cell adhesion;GO:0030334//regulation of cell migration;GO:0045060//negative thymic T cell selection;GO:0046777//protein autophosphorylation;GO:0046330//positive regulation of JNK cascade;GO:0031532//actin cytoskeleton reorganization	gi|122890900|emb|CAM13237.1|/0/novel protein similar to vertebrate misshapen-like kinase 1 (MINK1) [Danio rerio]
CL13296.c2	2024	8	102	1.01362	12.9081	-3.67069	Down	3.9e-22	1.09e-19	GO:0044424//intracellular part	-	-	gi|122891024|emb|CAM13173.1|/2.36215e-85/novel protein (zgc:113046) [Danio rerio]
Unigene6091	3176	50	145	4.03726	11.694	-1.53431	Down	4.52e-12	5.73e-10	GO:0005654//nucleoplasm	GO:0003899//DNA-directed RNA polymerase activity;GO:0046872//metal ion binding;GO:0003677//DNA binding;GO:0032549//ribonucleoside binding	GO:0009615//response to virus;GO:0032728//positive regulation of interferon-beta production;GO:0045089//positive regulation of innate immune response;GO:0006386//termination of RNA polymerase III transcription;GO:0006385//transcription elongation from RNA polymerase III promoter	gi|122891099|emb|CAM12989.1|/0/novel protein similar to vertebrate polymerase (RNA) III (DNA directed) polypeptide B (POLR3B) [Danio rerio]
Unigene13804	1180	87	205	18.9075	44.4985	-1.2348	Down	2.94e-12	3.79e-10	GO:0005654//nucleoplasm	GO:0003743//translation initiation factor activity;GO:0008270//zinc ion binding;GO:0003677//DNA binding;GO:0046966//thyroid hormone receptor binding	GO:0006413//translational initiation;GO:0006367//transcription initiation from RNA polymerase II promoter;GO:0006355//regulation of transcription, DNA-dependent;GO:0006368//transcription elongation from RNA polymerase II promoter;GO:0044419//interspecies interaction between organisms;GO:0016032//viral reproduction	gi|122891177|emb|CAM14348.1|/4.60181e-175/general transcription factor IIB [Danio rerio]
Unigene23775	1440	6	40	1.06853	7.11494	-2.73523	Down	1.81e-07	1.23e-05	GO:0005634//nucleus	GO:0003677//DNA binding;GO:0003700//sequence-specific DNA binding transcription factor activity	GO:0048856//anatomical structure development;GO:0006355//regulation of transcription, DNA-dependent;GO:0007275//multicellular organismal development	gi|122891212|emb|CAM12893.1|/5.69189e-165/novel protein [Danio rerio]
Unigene7369	844	5	32	1.51923	9.71139	-2.67633	Down	4.33e-06	0.000223102	-	-	-	gi|123227776|emb|CAI21136.2|/1.22265e-58/novel protein [Danio rerio]
Unigene5844	340	3	26	2.26276	19.587	-3.11374	Down	8.55e-06	0.000407967	GO:0005778//peroxisomal membrane;GO:0016021//integral to membrane	GO:0050062//long-chain-fatty-acyl-CoA reductase activity;GO:0000166//nucleotide binding	GO:0010025//wax biosynthetic process;GO:0055114//oxidation-reduction process	gi|123232860|emb|CAM16405.1|/3.04863e-56/male sterility domain containing 2 [Danio rerio]
CL6891.c1	2054	3	31	0.374557	3.86576	-3.3675	Down	4.25e-07	2.69e-05	GO:0005856//cytoskeleton;GO:0005929//cilium	-	-	gi|123703757|ref|NP_001074027.1|/0/dynein intermediate chain 1, axonemal [Danio rerio]
CL17973.c1	2188	3	28	0.351618	3.27782	-3.22065	Down	2.6e-06	0.000139867	GO:0005622//intracellular	GO:0008270//zinc ion binding;GO:0003676//nucleic acid binding	GO:0035118//embryonic pectoral fin morphogenesis;GO:0045743//positive regulation of fibroblast growth factor receptor signaling pathway	gi|123705627|ref|NP_001074078.1|/0/sal-like protein 4 [Danio rerio]
CL3393.c2	2439	34	111	3.5749	11.6569	-1.70521	Down	6.73e-11	7.41e-09	GO:0035145//exon-exon junction complex;GO:0005730//nucleolus;GO:0016607//nuclear speck;GO:0048471//perinuclear region of cytoplasm;GO:0030529//ribonucleoprotein complex	GO:0003723//RNA binding;GO:0031625//ubiquitin protein ligase binding;GO:0042802//identical protein binding	GO:0006417//regulation of translation;GO:0008380//RNA splicing;GO:0008298//intracellular mRNA localization;GO:0006397//mRNA processing;GO:0000184//nuclear-transcribed mRNA catabolic process, nonsense-mediated decay;GO:0051028//mRNA transport	gi|123886565|sp|Q1ECZ4.1|CASC3_DANRE/0/RecName: Full=Protein CASC3; AltName: Full=Cancer susceptibility candidate gene 3 protein homolog; AltName: Full=Metastatic lymph node protein 51 homolog; Short=DrMLN51; Short=Protein MLN 51 homolog
CL4906.c2	1158	51	137	11.2943	30.303	-1.42387	Down	2e-10	2.07e-08	GO:0005737//cytoplasm;GO:0016021//integral to membrane	GO:0016787//hydrolase activity	GO:0008152//metabolic process	gi|123888493|sp|Q1LV46.1|ABHEA_DANRE/1.45377e-141/RecName: Full=Abhydrolase domain-containing protein 14A
CL15439.c1	871	16	69	4.71085	20.2911	-2.10679	Down	3.31e-09	2.93e-07	-	GO:0003676//nucleic acid binding	-	gi|124001537|ref|NP_001074222.1|/3.9234e-116/uncharacterized protein LOC751672 [Danio rerio]
CL14301.c3	1469	61	128	10.6489	22.3183	-1.06752	Down	9.44e-07	5.63e-05	GO:0005634//nucleus	GO:0005515//protein binding	GO:0008156//negative regulation of DNA replication;GO:0051301//cell division;GO:0007067//mitosis	gi|124430733|ref|NP_957286.2|/0/sister chromatid cohesion protein PDS5 homolog A [Danio rerio]
CL735.c1	1017	59	132	14.8774	33.245	-1.16001	Down	1.01e-07	7.13e-06	-	GO:0003824//catalytic activity	GO:0044238//primary metabolic process;GO:0034641//cellular nitrogen compound metabolic process	gi|124481631|gb|AAI33100.1|/3.5272e-85/Unknown (protein for IMAGE:6523990) [Danio rerio]
CL10422.c4	4377	75	196	4.39422	11.4697	-1.38415	Down	8.98e-14	1.34e-11	GO:0005737//cytoplasm;GO:0005730//nucleolus;GO:0000228//nuclear chromosome;GO:0000796//condensin complex	GO:0042393//histone binding	GO:0007076//mitotic chromosome condensation	gi|124481687|gb|AAI33124.1|/0/LOC571625 protein [Danio rerio]
CL13085.c1	2113	37	85	4.49055	10.3037	-1.1982	Down	1.21e-05	0.000553604	GO:0043234//protein complex;GO:0044424//intracellular part	GO:0070728//leucine binding;GO:0016874//ligase activity	GO:0044267//cellular protein metabolic process;GO:0071233//cellular response to leucine;GO:0030163//protein catabolic process;GO:0032007//negative regulation of TOR signaling cascade	gi|124481894|gb|AAI33177.1|/0/LOC568531 protein [Danio rerio]
Unigene13891	1669	16	89	2.45845	13.6586	-2.47399	Down	1.15e-13	1.71e-11	GO:0005829//cytosol	-	GO:0007283//spermatogenesis;GO:0006366//transcription from RNA polymerase II promoter	gi|125804021|ref|XP_694183.2|/5.51113e-138/PREDICTED: heat shock factor 2-binding protein [Danio rerio]
Unigene9912	2176	16	187	1.88564	22.0118	-3.54516	Down	2.22e-38	1.26e-35	-	-	-	gi|125806291|ref|XP_703279.2|/5.67876e-117/PREDICTED: hypothetical protein LOC555871 [Danio rerio]
CL6926.c1	1816	4	77	0.564861	10.8605	-4.26505	Down	7.96e-19	1.81e-16	GO:0005829//cytosol;GO:0001726//ruffle;GO:0000307//cyclin-dependent protein kinase holoenzyme complex;GO:0005634//nucleus	GO:0004693//cyclin-dependent protein kinase activity;GO:0030332//cyclin binding;GO:0005524//ATP binding	GO:0009615//response to virus;GO:0007219//Notch signaling pathway;GO:0010628//positive regulation of gene expression;GO:0048699//generation of neurons;GO:0045638//negative regulation of myeloid cell differentiation;GO:0000080//G1 phase of mitotic cell cycle;GO:0043697//cell dedifferentiation;GO:0002244//hemopoietic progenitor cell differentiation;GO:0045646//regulation of erythrocyte differentiat…	gi|125813011|ref|XP_698003.2|/1.40429e-150/PREDICTED: cyclin-dependent kinase 6-like [Danio rerio]
CL4220.c1	5686	38	128	1.71385	5.76603	-1.75033	Down	9.18e-13	1.24e-10	GO:0005813//centrosome	GO:0008233//peptidase activity;GO:0005515//protein binding	GO:0000070//mitotic sister chromatid segregation;GO:0000212//meiotic spindle organization;GO:0000090//mitotic anaphase;GO:0045143//homologous chromosome segregation	gi|125818945|ref|XP_001337869.1|/0/PREDICTED: separin [Danio rerio]
Unigene2316	533	8	40	3.84911	19.2224	-2.32019	Down	2e-06	0.000110859	GO:0016021//integral to membrane;GO:0000139//Golgi membrane;GO:0010008//endosome membrane;GO:0045177//apical part of cell;GO:0005886//plasma membrane	GO:0005247//voltage-gated chloride channel activity;GO:0005524//ATP binding;GO:0015297//antiporter activity	GO:0006821//chloride transport;GO:0006897//endocytosis	gi|125821281|ref|XP_685762.2|/1.27788e-77/PREDICTED: H(+)/Cl(-) exchange transporter 5-like [Danio rerio]
CL18392.c2	593	10	40	4.32456	17.2774	-1.99826	Down	1.5e-05	0.000673182	-	GO:0003677//DNA binding;GO:0003714//transcription corepressor activity;GO:0046982//protein heterodimerization activity	GO:0006366//transcription from RNA polymerase II promoter;GO:0006355//regulation of transcription, DNA-dependent	gi|125821391|ref|XP_001342072.1|/2.07308e-51/PREDICTED: RIKEN cDNA 9130211I03-like isoform 1 [Danio rerio]
CL19569.c2	3435	27	425	2.01574	31.691	-3.97469	Down	2.52e-93	4.77e-90	GO:0044424//intracellular part	GO:0005488//binding	GO:0007283//spermatogenesis;GO:0030154//cell differentiation	gi|125826147|ref|XP_697454.2|/0/PREDICTED: RING finger protein 17 [Danio rerio]
CL12828.c2	1030	0	16	0.01	3.97884	-8.6362	Down	1.54e-05	0.00068315	-	-	-	gi|125830194|ref|XP_001345297.1|/1.78887e-92/PREDICTED: hypothetical protein LOC100006601 [Danio rerio]
CL4154.c1	1307	175	365	34.3368	71.5305	-1.0588	Down	1.7e-16	3.26e-14	GO:0043232	-	-	gi|125831001|ref|XP_686114.2|/1.78206e-154/PREDICTED: ribosomal L1 domain-containing protein 1 isoform 1 [Danio rerio]
CL8348.c1	1478	115	244	19.9536	42.2853	-1.08351	Down	6.78e-12	8.39e-10	GO:0005737//cytoplasm	GO:0016787//hydrolase activity;GO:0004342//glucosamine-6-phosphate deaminase activity	GO:0006044//N-acetylglucosamine metabolic process	gi|125835344|ref|XP_684147.2|/1.45832e-155/PREDICTED: glucosamine-6-phosphate isomerase 2-like [Danio rerio]
Unigene231	2272	43	105	4.85352	11.8374	-1.28624	Down	2.64e-07	1.74e-05	GO:0005737//cytoplasm	GO:0005515//protein binding;GO:0003697//single-stranded DNA binding;GO:0017005//3'-tyrosyl-DNA phosphodiesterase activity;GO:0003690//double-stranded DNA binding	GO:0000012//single strand break repair;GO:0006302//double-strand break repair	gi|125841556|ref|XP_700174.2|/0/PREDICTED: tyrosyl-DNA phosphodiesterase 1 [Danio rerio]
CL2745.c1	3251	181	363	14.2777	28.5998	-1.00224	Down	3.95e-15	6.64e-13	-	-	-	gi|125842183|ref|XP_695258.2|/0/PREDICTED: hypothetical protein LOC566882 [Danio rerio]
Unigene17019	2558	7	113	0.70177	11.3149	-4.01109	Down	5.39e-26	1.92e-23	-	-	-	gi|125842765|ref|XP_698034.2|/0/PREDICTED: protein angel homolog 1-like [Danio rerio]
CL16931.c2	534	54	117	25.9328	56.1201	-1.11374	Down	1.24e-06	7.2e-05	GO:0044429//mitochondrial part	GO:0005515//protein binding	-	gi|125848424|ref|XP_001344119.1|/2.84682e-77/PREDICTED: grpE protein homolog 2, mitochondrial-like [Danio rerio]
CL4364.c3	2807	34	99	3.10623	9.03372	-1.54016	Down	1.03e-08	8.52e-07	GO:0030425//dendrite;GO:0043025//neuronal cell body;GO:0045202//synapse;GO:0030665//clathrin-coated vesicle membrane	GO:0017124//SH3 domain binding	GO:0048488//synaptic vesicle endocytosis	gi|125849123|ref|XP_683977.2|/0/PREDICTED: DENN domain-containing protein 1A [Danio rerio]
CL16193.c2	1496	13	59	2.22848	10.1017	-2.18046	Down	2.37e-08	1.86e-06	GO:0016020//membrane	-	-	gi|125851832|ref|XP_683418.2|/0/PREDICTED: transmembrane protein 194A [Danio rerio]
Unigene15085	2657	51	145	4.92239	13.9782	-1.50575	Down	8.81e-12	1.07e-09	-	GO:0003824//catalytic activity	-	gi|125852281|ref|XP_001334616.1|/2.69537e-164/PREDICTED: hypothetical protein LOC795944 [Danio rerio]
Unigene220	2264	6	92	0.679629	10.4084	-3.93686	Down	3.98e-21	1.05e-18	-	-	-	gi|125854178|ref|XP_001344930.1|/0/PREDICTED: uncharacterized protein DKFZp781G0119-like [Danio rerio]
CL10043.c1	3929	85	1120	5.54797	73.0146	-3.71815	Down	5.15e-231	3.2e-227	GO:0030893//meiotic cohesin complex	-	GO:0006259//DNA metabolic process;GO:0022402//cell cycle process;GO:0051276//chromosome organization	gi|125855523|ref|XP_001334257.1|/0/PREDICTED: structural maintenance of chromosomes protein 1B-like isoform 1 [Danio rerio]
CL3574.c1	3680	169	351	11.777	24.4305	-1.05271	Down	8.73e-16	1.58e-13	GO:0005737//cytoplasm;GO:0005634//nucleus	GO:0042393//histone binding;GO:0008536//Ran GTPase binding;GO:0008565//protein transporter activity	GO:0042254//ribosome biogenesis;GO:0050821//protein stabilization;GO:0006610//ribosomal protein import into nucleus	gi|125858048|gb|AAI29157.1|/0/Importin 9 [Danio rerio]
CL11216.c2	1956	181	369	23.7305	48.3205	-1.02589	Down	6.75e-16	1.23e-13	-	GO:0005524//ATP binding	GO:0006950//response to stress	gi|126116091|gb|ABN79589.1|/0/heat shock protein 70 cognate [Silurus meridionalis]
Unigene2883	1371	48	124	8.97844	23.1664	-1.3675	Down	4.42e-09	3.81e-07	GO:0005737//cytoplasm;GO:0005730//nucleolus	GO:0003725//double-stranded RNA binding;GO:0008270//zinc ion binding	-	gi|126215530|ref|NP_001075218.1|/9.74711e-143/zinc finger protein 346 [Danio rerio]
Unigene9859	1629	24	64	3.77822	10.0631	-1.4133	Down	1.65e-05	0.000726105	GO:0005737//cytoplasm	GO:0005525//GTP binding;GO:0003924//GTPase activity	GO:0006184//GTP catabolic process	gi|126632423|emb|CAM56285.1|/2.01051e-169/novel protein similar to vertebrate GTP binding protein 1 (GTPBP1) [Danio rerio]
Unigene11900	1898	14	59	1.8916	7.96213	-2.07355	Down	6.4e-08	4.67e-06	-	GO:0004721//phosphoprotein phosphatase activity	-	gi|126632538|emb|CAM56624.1|/0/putative pyruvate dehydrogenase phosphatase isoenzyme 2 [Danio rerio]
CL13705.c3	501	29	123	14.8442	62.8841	-2.08279	Down	3.63e-15	6.13e-13	-	-	GO:0009987//cellular process;GO:0048513//organ development	gi|126632561|emb|CAM56488.1|/3.27679e-63/novel protein similar to vertebrate pentaxin-related gene, rapidly induced by IL-1 beta (PTX3) [Danio rerio]
CL3339.c3	2504	16	59	1.63864	6.0352	-1.8809	Down	3.96e-07	2.52e-05	-	GO:0003883//CTP synthase activity;GO:0005524//ATP binding	GO:0006241//CTP biosynthetic process;GO:0006541//glutamine metabolic process	gi|126632671|emb|CAM56455.1|/0/CTP synthase [Danio rerio]
CL4061.c3	2884	114	250	10.1369	22.2033	-1.13116	Down	6.37e-13	8.73e-11	GO:0005737//cytoplasm;GO:0005730//nucleolus;GO:0032040//small-subunit processome	-	GO:0050896//response to stimulus;GO:0006364//rRNA processing;GO:0007601//visual perception	gi|126632808|emb|CAM56403.1|/0/WD repeat domain 36 [Danio rerio]
CL6805.c2	3673	74	173	5.16664	12.0642	-1.22344	Down	1.97e-10	2.04e-08	GO:0000228//nuclear chromosome;GO:0000796//condensin complex;GO:0005737//cytoplasm	GO:0004872//receptor activity;GO:0005524//ATP binding;GO:0046982//protein heterodimerization activity	GO:0006310//DNA recombination;GO:0006281//DNA repair;GO:0007076//mitotic chromosome condensation;GO:0051301//cell division;GO:0007062//sister chromatid cohesion	gi|127139521|ref|NP_955836.2|/0/structural maintenance of chromosomes 2 [Danio rerio]
CL19248.c1	2727	107	276	10.0623	25.9237	-1.36532	Down	1.94e-18	4.27e-16	GO:0005730//nucleolus;GO:0042555//MCM complex	GO:0004003//ATP-dependent DNA helicase activity;GO:0042802//identical protein binding;GO:0005524//ATP binding;GO:0003697//single-stranded DNA binding	GO:0000084//S phase of mitotic cell cycle;GO:0000075//cell cycle checkpoint;GO:0006268//DNA unwinding involved in replication;GO:0000216//M/G1 transition of mitotic cell cycle;GO:0006271//DNA strand elongation involved in DNA replication;GO:0006270//DNA replication initiation;GO:0000082//G1/S transition of mitotic cell cycle	gi|130487120|ref|NP_001076318.1|/0/DNA replication licensing factor MCM6 [Danio rerio]
CL20610.c2	1773	19	218	2.74816	31.4935	-3.51852	Down	3.14e-44	2.2e-41	-	-	-	gi|130501887|ref|NP_001076275.1|/0/F-box protein 15 [Danio rerio]
Unigene38201	606	7	58	2.96226	24.5148	-3.04889	Down	2.46e-11	2.83e-09	GO:0005581//collagen;GO:0005615//extracellular space	GO:0008270//zinc ion binding;GO:0004222//metalloendopeptidase activity	GO:0043065//positive regulation of apoptotic process;GO:0001501//skeletal system development;GO:0009617//response to bacterium;GO:0006508//proteolysis;GO:0002633//positive regulation of granuloma formation;GO:0051549//positive regulation of keratinocyte migration;GO:0030574//collagen catabolic process;GO:0030198//extracellular matrix organization	gi|13366100|dbj|BAB39390.1|/1.02815e-109/matrix metalloproteinase 9 [Cyprinus carpio]
CL6282.c1	301	10	106	8.51982	90.2014	-3.40425	Down	1.25e-21	3.41e-19	GO:0005615//extracellular space;GO:0043234//protein complex;GO:0031012//extracellular matrix	GO:0008270//zinc ion binding;GO:0004222//metalloendopeptidase activity;GO:0032403//protein complex binding;GO:0001968//fibronectin binding	GO:0001501//skeletal system development;GO:0019087//transformation of host cell by virus;GO:0048771//tissue remodeling;GO:0030198//extracellular matrix organization;GO:0045766//positive regulation of angiogenesis;GO:0031915//positive regulation of synaptic plasticity;GO:0009617//response to bacterium;GO:0071460//cellular response to cell-matrix adhesion;GO:0002633//positive regulation of granulom…	gi|13366100|dbj|BAB39390.1|/2.76531e-49/matrix metalloproteinase 9 [Cyprinus carpio]
CL1244.c1	2103	24	89	2.92664	10.8399	-1.88903	Down	3.73e-10	3.7e-08	GO:0005737//cytoplasm;GO:0043229//intracellular organelle	GO:0005488//binding	GO:0007049//cell cycle	gi|134025258|gb|AAI34810.1|/0/Anln-like protein [Danio rerio]
CL20948.c1	6439	105	228	4.18185	9.06964	-1.11691	Down	1.06e-11	1.29e-09	GO:0016021//integral to membrane	GO:0004725//protein tyrosine phosphatase activity;GO:0004872//receptor activity	GO:0007155//cell adhesion;GO:0035335//peptidyl-tyrosine dephosphorylation	gi|134133283|ref|NP_001077045.1|/0/receptor-type tyrosine-protein phosphatase F precursor [Danio rerio]
Unigene71425	274	87	39	81.4265	36.4576	1.15928	Up	1.58e-05	0.000698592	GO:0005829//cytosol;GO:0031252//cell leading edge;GO:0042995//cell projection;GO:0005882//intermediate filament;GO:0005886//plasma membrane	GO:0008022//protein C-terminus binding;GO:0042802//identical protein binding;GO:0005212//structural constituent of eye lens;GO:0005200//structural constituent of cytoskeleton	GO:0060020//Bergmann glial cell differentiation;GO:0070307//lens fiber cell development;GO:0014002//astrocyte development;GO:0045109//intermediate filament organization;GO:0010977//negative regulation of neuron projection development;GO:0001701//in utero embryonic development	gi|1353209|sp|P48672.1|VIM2_CARAU/7.71293e-44/RecName: Full=Vimentin A2
CL15.c3	1620	277	126	43.8492	19.9218	1.1382	Up	2.64e-14	4.15e-12	GO:0016020//membrane;GO:0044464//cell part	GO:0004672//protein kinase activity;GO:0005488//binding	GO:0009653//anatomical structure morphogenesis;GO:0001944//vasculature development;GO:0006468//protein phosphorylation;GO:0010740//positive regulation of intracellular protein kinase cascade	gi|139948191|ref|NP_001077317.1|/2.81066e-139/uncharacterized protein LOC568891 precursor [Danio rerio]
CL18816.c1	3198	13	47	1.04247	3.76438	-1.85241	Down	7.83e-06	0.000377225	GO:0005777//peroxisome	GO:0003723//RNA binding;GO:0000166//nucleotide binding	GO:0010923//negative regulation of phosphatase activity	gi|141795160|gb|AAI39490.1|/0/LOC100005105 protein [Danio rerio]
CL8886.c3	750	2	38	0.683858	12.9777	-4.24619	Down	8.02e-10	7.69e-08	GO:0005694//chromosome;GO:0005634//nucleus	-	GO:0051177//meiotic sister chromatid cohesion;GO:0060629//regulation of homologous chromosome segregation;GO:0007130//synaptonemal complex assembly;GO:0007283//spermatogenesis;GO:0042138//meiotic DNA double-strand break formation;GO:0051598//meiotic recombination checkpoint;GO:0030154//cell differentiation;GO:0001824//blastocyst development;GO:0048477//oogenesis	gi|145558933|sp|A2BF66.1|HORM1_DANRE/1.07408e-12/RecName: Full=HORMA domain-containing protein 1
CL20154.c2	2031	45	147	5.68198	18.5388	-1.70608	Down	5.42e-14	8.29e-12	GO:0005759//mitochondrial matrix	GO:0030170//pyridoxal phosphate binding;GO:0004021//L-alanine:2-oxoglutarate aminotransferase activity	GO:0008652//cellular amino acid biosynthetic process;GO:0006103//2-oxoglutarate metabolic process;GO:0042853//L-alanine catabolic process	gi|146218424|gb|AAI39858.1|/0/Im:7150662 protein [Danio rerio]
CL18822.c1	3301	34	85	2.64138	6.59549	-1.32019	Down	2.35e-06	0.000128049	-	GO:0004674//protein serine/threonine kinase activity;GO:0046872//metal ion binding;GO:0004712//protein serine/threonine/tyrosine kinase activity;GO:0004713//protein tyrosine kinase activity;GO:0005524//ATP binding	GO:0016321//female meiosis chromosome segregation;GO:0006468//protein phosphorylation;GO:0060249//anatomical structure homeostasis;GO:0031101//fin regeneration;GO:0051301//cell division;GO:0007093//mitotic cell cycle checkpoint;GO:0007060//male meiosis chromosome segregation;GO:0009790//embryo development	gi|146336816|sp|Q8AYG3.2|TTK_DANRE/0/RecName: Full=Dual specificity protein kinase Ttk; AltName: Full=Mitotic checkpoint serine/threonine-protein kinase Mps1; AltName: Full=Monopolar spindle protein 1; AltName: Full=Protein nightcap
Unigene11212	1637	16	161	2.5065	25.1913	-3.32918	Down	1.53e-31	6.97e-29	GO:0005739//mitochondrion;GO:0016020//membrane	GO:0004366//glycerol-3-phosphate O-acyltransferase activity	GO:0046463;GO:0008654//phospholipid biosynthetic process	gi|147906457|ref|NP_001082849.1|/0/glycerol-3-phosphate acyltransferase 2, mitochondrial [Danio rerio]
CL3044.c5	3565	177	434	12.7324	31.182	-1.29221	Down	5.91e-26	2.1e-23	GO:0016235//aggresome;GO:0005730//nucleolus;GO:0045111//intermediate filament cytoskeleton;GO:0016605//PML body	GO:0008270//zinc ion binding;GO:0005524//ATP binding	GO:0018105//peptidyl-serine phosphorylation;GO:0051457//maintenance of protein location in nucleus;GO:0050821//protein stabilization;GO:0007569//cell aging;GO:0048147//negative regulation of fibroblast proliferation	gi|147907328|ref|NP_001082835.1|/0/MORC family CW-type zinc finger protein 3 [Danio rerio]
CL2982.c2	2189	89	182	10.4266	21.2961	-1.03032	Down	1.31e-08	1.06e-06	GO:0005874//microtubule	GO:0005524//ATP binding;GO:0003777//microtubule motor activity	GO:0007018//microtubule-based movement;GO:0008152//metabolic process	gi|148226859|ref|NP_571281.1|/0/kinesin-like protein KIFC1 [Danio rerio]
Unigene7286	2616	26	115	2.54878	11.2599	-2.14331	Down	9.56e-15	1.56e-12	-	-	-	gi|148227467|ref|NP_001083047.1|/1.97318e-143/UPF0575 protein C19orf67 homolog [Danio rerio]
CL118.c1	2337	4	27	0.438933	2.95923	-2.75315	Down	1.96e-05	0.00084261	GO:0030027//lamellipodium;GO:0015629//actin cytoskeleton;GO:0005615//extracellular space;GO:0005829//cytosol;GO:0001726//ruffle;GO:0043234//protein complex;GO:0048471//perinuclear region of cytoplasm	GO:0005509//calcium ion binding;GO:0003779//actin binding	GO:0051593//response to folic acid;GO:0014003//oligodendrocyte development;GO:0060271//cilium morphogenesis;GO:0006921//cellular component disassembly involved in execution phase of apoptosis;GO:0042246//tissue regeneration;GO:0045471//response to ethanol;GO:0007568//aging;GO:0030155//regulation of cell adhesion;GO:0071276//cellular response to cadmium ion;GO:0051014//actin filament severing;GO:0…	gi|148230943|ref|NP_001082813.1|/0/gelsolin b [Danio rerio]
Unigene11975	1790	45	107	6.44698	15.311	-1.24788	Down	3.87e-07	2.47e-05	GO:0005730//nucleolus;GO:0005654//nucleoplasm	GO:0051864//histone demethylase activity (H3-K36 specific);GO:0032453//histone demethylase activity (H3-K4 specific);GO:0016702//oxidoreductase activity, acting on single donors with incorporation of molecular oxygen, incorporation of two atoms of oxygen;GO:0005506//iron ion binding	GO:0055114//oxidation-reduction process;GO:0034720//histone H3-K4 demethylation;GO:0045668//negative regulation of osteoblast differentiation;GO:0070544//histone H3-K36 demethylation;GO:0045892//negative regulation of transcription, DNA-dependent	gi|148234196|ref|NP_001082857.1|/0/lysine-specific demethylase NO66 [Danio rerio]
CL9384.c3	2209	4	47	0.464367	5.44974	-3.55285	Down	1.34e-10	1.42e-08	-	-	-	gi|148235869|ref|NP_001082800.1|/8.09675e-103/uncharacterized protein LOC325751 [Danio rerio]
CL5900.c5	3479	22	72	1.62168	5.30093	-1.70875	Down	1.51e-07	1.04e-05	GO:0005654//nucleoplasm;GO:0005737//cytoplasm	GO:0003677//DNA binding;GO:0005515//protein binding	GO:0097150//neuronal stem cell maintenance;GO:0006355//regulation of transcription, DNA-dependent;GO:0031053//primary miRNA processing;GO:0046685//response to arsenic-containing substance;GO:0008283//cell proliferation	gi|148277652|ref|NP_775345.2|/0/serrate RNA effector molecule homolog [Danio rerio]
CL20872.c2	1542	2	36	0.332616	5.97987	-4.16819	Down	2.9e-09	2.59e-07	GO:0005634//nucleus	GO:0003700//sequence-specific DNA binding transcription factor activity;GO:0043565//sequence-specific DNA binding	GO:0001706//endoderm formation;GO:0006355//regulation of transcription, DNA-dependent	gi|148357118|ref|NP_001091862.1|/4.1604e-177/nanog homeobox [Danio rerio]
CL5955.c2	3843	55	278	3.6702	18.5288	-2.33584	Down	3.69e-37	2.01e-34	GO:0033186//CAF-1 complex	-	GO:0031497//chromatin assembly;GO:0006281//DNA repair;GO:0007049//cell cycle;GO:0006355//regulation of transcription, DNA-dependent;GO:0006260//DNA replication	gi|148539970|ref|NP_001038478.2|/0/chromatin assembly factor 1 subunit A [Danio rerio]
Unigene13049	407	4	28	2.52036	17.6213	-2.80562	Down	1.11e-05	0.000515359	GO:0005730//nucleolus	GO:0003677//DNA binding;GO:0003723//RNA binding;GO:0005515//protein binding	GO:0016070//RNA metabolic process	gi|148540048|ref|NP_001038297.2|/4.85707e-46/nucleolar MIF4G domain-containing protein 1 [Danio rerio]
CL19068.c2	781	9	52	2.95521	17.054	-2.52878	Down	1.08e-08	8.82e-07	-	-	GO:0006355//regulation of transcription, DNA-dependent	gi|148679236|gb|EDL11183.1|/2.28113e-77/mCG133345, isoform CRA_b [Mus musculus]
Unigene7994	1949	28	73	3.6842	9.59367	-1.38073	Down	6.08e-06	0.000301085	GO:0016021//integral to membrane	-	-	gi|148725350|emb|CAN88030.1|/0/family with sequence similarity 73, member A [Danio rerio]
CL10367.c3	3573	44	101	3.15803	7.24039	-1.19704	Down	1.83e-06	0.000102649	-	-	-	gi|148725390|emb|CAN88230.1|/0/novel protein similar to human and mouse coiled-coil and C2 domain containing 1A (CC2D1A) [Danio rerio]
CL5029.c2	2068	35	98	4.34025	12.1381	-1.48369	Down	3.01e-08	2.33e-06	GO:0005680//anaphase-promoting complex;GO:0005813//centrosome;GO:0048471//perinuclear region of cytoplasm	GO:0008022//protein C-terminus binding;GO:0019899//enzyme binding	GO:0090129//positive regulation of synapse maturation;GO:0031915//positive regulation of synaptic plasticity;GO:0051301//cell division;GO:0008284//positive regulation of cell proliferation;GO:0051488//activation of anaphase-promoting complex activity;GO:0040020//regulation of meiosis;GO:0031145//anaphase-promoting complex-dependent proteasomal ubiquitin-dependent protein catabolic process;GO:0050…	gi|148725403|emb|CAN88634.1|/0/cell division cycle 20 homolog [Danio rerio]
CL6711.c1	2559	67	220	6.71431	22.0204	-1.71353	Down	2.46e-20	6.16e-18	GO:0000932//cytoplasmic mRNA processing body;GO:0005634//nucleus;GO:0005829//cytosol	GO:0005515//protein binding	GO:0043928//exonucleolytic nuclear-transcribed mRNA catabolic process involved in deadenylation-dependent decay;GO:0010467//gene expression	gi|148725566|emb|CAN88318.1|/1.25854e-102/novel protein similar to vertebrate autoantigen (RCD-8) [Danio rerio]
CL2842.c2	3313	36	93	2.78662	7.19011	-1.3675	Down	3.87e-07	2.47e-05	-	-	GO:0009987//cellular process	gi|148725806|emb|CAK05105.2|/0/novel protein similar to vertebrate asp (abnormal spindle)-like, microcephaly associated (Drosophila) (ASPM) [Danio rerio]
Unigene12417	1104	38	85	8.82697	19.7208	-1.15972	Down	2e-05	0.000856623	GO:0005789//endoplasmic reticulum membrane;GO:0005886//plasma membrane;GO:0005654//nucleoplasm;GO:0002193//MAML1-RBP-Jkappa- ICN1 complex;GO:0001669//acrosomal vesicle;GO:0000139//Golgi membrane;GO:0016021//integral to membrane	GO:0031490//chromatin DNA binding;GO:0005509//calcium ion binding;GO:0003700//sequence-specific DNA binding transcription factor activity;GO:0001047//core promoter binding;GO:0019899//enzyme binding;GO:0004857//enzyme inhibitor activity;GO:0043565//sequence-specific DNA binding;GO:0004872//receptor activity	GO:2000811//negative regulation of anoikis;GO:0061419//positive regulation of transcription from RNA polymerase II promoter in response to hypoxia;GO:0048936//peripheral nervous system neuron axonogenesis;GO:0097150//neuronal stem cell maintenance;GO:0046427//positive regulation of JAK-STAT cascade;GO:0007220//Notch receptor processing;GO:0048754//branching morphogenesis of a tube;GO:0003270//Not…	gi|148725836|emb|CAN88212.1|/0/notch homolog 1b [Danio rerio]
CL397.c1	1430	6	47	1.076	8.41852	-2.96789	Down	3.34e-09	2.94e-07	-	-	-	gi|148725938|emb|CAN88648.1|/3.15399e-99/novel protein [Danio rerio]
Unigene14041	3283	133	298	10.3891	23.2498	-1.16215	Down	1e-15	1.8e-13	GO:0005730//nucleolus	GO:0008080//N-acetyltransferase activity;GO:0005524//ATP binding	GO:0008152//metabolic process	gi|148725990|emb|CAN88420.1|/0/N-acetyltransferase 10 [Danio rerio]
Unigene15036	780	10	42	3.28778	13.792	-2.06865	Down	5.66e-06	0.000283156	-	GO:0046872//metal ion binding;GO:0042132//fructose 1,6-bisphosphate 1-phosphatase activity	GO:0006094//gluconeogenesis	gi|148726015|emb|CAN88535.1|/5.19823e-114/novel protein (zgc:101083) [Danio rerio]
CL17658.c4	2133	40	134	4.80913	16.0912	-1.74242	Down	3.19e-13	4.53e-11	GO:0005625//soluble fraction;GO:0016020//membrane	GO:0001948//glycoprotein binding;GO:0046872//metal ion binding;GO:0031072//heat shock protein binding;GO:0005524//ATP binding;GO:0051082//unfolded protein binding	GO:0006457//protein folding;GO:0008284//positive regulation of cell proliferation;GO:0009408//response to heat	gi|148726090|emb|CAN87791.1|/0/DnaJ (Hsp40) homolog, subfamily A, member 2, like [Danio rerio]
CL15407.c2	1023	30	81	7.52043	20.2807	-1.43122	Down	9.63e-07	5.73e-05	GO:0005783//endoplasmic reticulum	-	-	gi|148726111|emb|CAN88679.1|/7.5435e-144/novel protein similar to H.sapiens CCDC3, coiled-coil domain containing 3 (CCDC3) [Danio rerio]
CL12847.c3	2138	2	26	0.239894	3.11487	-3.6987	Down	1.65e-06	9.33e-05	GO:0016327//apicolateral plasma membrane;GO:0016021//integral to membrane;GO:0016324//apical plasma membrane	-	GO:0015696//ammonium transport	gi|148726786|dbj|BAF63790.1|/0/Rh type C glycoprotein1 [Danio rerio]
CL15454.c1	701	7	34	2.56081	12.4232	-2.27837	Down	1.54e-05	0.000685126	GO:0000776//kinetochore	GO:0005515//protein binding;GO:0003713//transcription coactivator activity	GO:2001141//regulation of RNA biosynthetic process	gi|148744727|gb|AAI42859.1|/1.12124e-82/Im:6898523 protein [Danio rerio]
CL16022.c2	1857	19	63	2.62385	8.68965	-1.72761	Down	7.6e-07	4.61e-05	GO:0005634//nucleus	-	GO:0030261//chromosome condensation	gi|148922258|gb|AAI46716.1|/0/Si:dkey-202b22.2 [Danio rerio]
CL15903.c2	2096	2	41	0.244701	5.01033	-4.35581	Down	1.15e-10	1.22e-08	-	-	-	gi|149411862|ref|XP_001512726.1|/1.85589e-32/PREDICTED: ankyrin repeat domain-containing protein 11 isoform 1 [Ornithorhynchus anatinus]
CL4756.c1	1189	14	52	3.01956	11.202	-1.89135	Down	1.82e-06	0.000101837	GO:0005634//nucleus	-	GO:0042771//intrinsic apoptotic signaling pathway in response to DNA damage by p53 class mediator;GO:0033209//tumor necrosis factor-mediated signaling pathway	gi|149773493|ref|NP_001092712.1|/6.00796e-114/LITAF-like protein [Danio rerio]
CL12577.c1	3780	36	305	2.44235	20.6672	-3.081	Down	1.99e-54	1.84e-51	GO:0033391//chromatoid body;GO:0043186//P granule	GO:0005515//protein binding	GO:0002089//lens morphogenesis in camera-type eye;GO:0007283//spermatogenesis;GO:0007281//germ cell development;GO:0070306//lens fiber cell differentiation	gi|150170656|ref|NP_001092813.1|/0/tudor domain-containing protein 7A isoform 1 [Danio rerio]
Unigene91	1726	48	110	7.13177	16.324	-1.19466	Down	6.6e-07	4.06e-05	-	-	-	gi|150378429|ref|NP_001092888.1|/0/uncharacterized protein LOC560402 [Danio rerio]
CL11456.c3	1046	5	55	1.22584	13.4681	-3.45769	Down	5.82e-12	7.28e-10	GO:0005938//cell cortex	-	-	gi|153791642|ref|NP_001093540.1|/1.49459e-102/oogenesis-related [Danio rerio]
CL2621.c2	8001	182	408	5.83343	13.0614	-1.16289	Down	5.44e-21	1.42e-18	GO:0008091//spectrin;GO:0005730//nucleolus;GO:0005829//cytosol;GO:0031430//M band;GO:0043234//protein complex;GO:0032437//cuticular plate;GO:0005886//plasma membrane	GO:0005543//phospholipid binding;GO:0003779//actin binding;GO:0032403//protein complex binding;GO:0005516//calmodulin binding;GO:0005200//structural constituent of cytoskeleton	GO:0007411//axon guidance;GO:0007182//common-partner SMAD protein phosphorylation;GO:0051693//actin filament capping;GO:0007184//SMAD protein import into nucleus	gi|153791743|ref|NP_001093459.1|/0/spectrin beta chain, brain 1 [Danio rerio]
Unigene13888	2788	13	69	1.19577	6.33914	-2.40635	Down	1.38e-10	1.45e-08	-	-	GO:0006259//DNA metabolic process	gi|153792006|ref|NP_001093496.1|/0/DNA polymerase nu [Danio rerio]
CL3980.c2	4352	47	243	2.76953	14.3018	-2.36849	Down	3.38e-33	1.67e-30	GO:0000775//chromosome, centromeric region	GO:0005488//binding	GO:0007067//mitosis	gi|153792503|ref|NP_001093563.1|/0/DNA excision repair protein ERCC-6-like [Danio rerio]
Unigene584	1521	52	109	8.76741	18.3557	-1.06601	Down	6.28e-06	0.000309865	GO:0005829//cytosol;GO:0005813//centrosome;GO:0005873//plus-end kinesin complex;GO:0005876//spindle microtubule;GO:0016939//kinesin II complex	GO:0008574//plus-end-directed microtubule motor activity;GO:0017048//Rho GTPase binding;GO:0005524//ATP binding	GO:0048884//neuromast development;GO:0072383//plus-end-directed vesicle transport along microtubule;GO:0035845//photoreceptor cell outer segment organization;GO:0048793//pronephros development;GO:0008089//anterograde axon cargo transport;GO:0043584//nose development;GO:0007596//blood coagulation;GO:0048839//inner ear development;GO:0007100//mitotic centrosome separation;GO:0060042//retina morphog…	gi|153945806|ref|NP_001093615.1|/0/kinesin-like protein KIF3B [Danio rerio]
Unigene52141	2150	0	16	0.01	1.90614	-7.57451	Down	1.54e-05	0.000682455	-	GO:0043621//protein self-association;GO:0004842//ubiquitin-protein ligase activity;GO:0008270//zinc ion binding	GO:0042981//regulation of apoptotic process;GO:0000209//protein polyubiquitination	gi|153945862|ref|NP_001093613.1|/0/zinc finger SWIM domain-containing protein 2 [Danio rerio]
Unigene3387	1274	35	238	7.04524	47.8499	-2.7638	Down	1.83e-38	1.05e-35	GO:0044446//intracellular organelle part;GO:0005694//chromosome;GO:0005634//nucleus	-	GO:0000070//mitotic sister chromatid segregation;GO:0007063//regulation of sister chromatid cohesion	gi|155369321|ref|NP_001094417.1|/3.17283e-108/uncharacterized protein LOC559398 [Danio rerio]
Unigene18890	1252	45	234	9.21733	47.8724	-2.37677	Down	3.75e-32	1.79e-29	GO:0005819//spindle;GO:0000783//nuclear telomere cap complex	GO:0008656//cysteine-type endopeptidase activator activity involved in apoptotic process;GO:0010521//telomerase inhibitor activity;GO:0046982//protein heterodimerization activity;GO:0008017//microtubule binding;GO:0042803//protein homodimerization activity;GO:0003691//double-stranded telomeric DNA binding;GO:0008301//DNA binding, bending	GO:0051974//negative regulation of telomerase activity;GO:0045931//positive regulation of mitotic cell cycle;GO:0032211//negative regulation of telomere maintenance via telomerase;GO:0007094//mitotic cell cycle spindle assembly checkpoint;GO:0006919//activation of cysteine-type endopeptidase activity involved in apoptotic process;GO:0006917//induction of apoptosis;GO:0001309//age-dependent telome…	gi|156229835|gb|AAI52523.1|/1.526e-131/LOC566954 protein [Danio rerio]
Unigene10046	1512	638	3222	108.21	545.818	-2.33459	Down	0	0	GO:0016021//integral to membrane	-	-	gi|156230115|gb|AAI52279.1|/4.23863e-126/Zgc:64102 protein [Danio rerio]
Unigene17747	1475	1	19	0.173862	3.2994	-4.24619	Down	2.12e-05	0.000902358	GO:0016469//proton-transporting two-sector ATPase complex	GO:0005215//transporter activity	GO:0032438//melanosome organization;GO:0003406//retinal pigment epithelium development;GO:0008057//eye pigment granule organization;GO:0015992//proton transport	gi|156230219|gb|AAI51867.1|/0/LOC100004566 protein [Danio rerio]
CL16721.c1	1249	14	47	2.8745	9.63849	-1.7455	Down	1.78e-05	0.000774851	GO:0005634//nucleus;GO:0005663//DNA replication factor C complex	GO:0003677//DNA binding;GO:0005524//ATP binding;GO:0016887//ATPase activity	GO:0046683//response to organophosphorus;GO:0006260//DNA replication;GO:0006200//ATP catabolic process	gi|156230598|gb|AAI52282.1|/0/Replication factor C (activator 1) 3 [Danio rerio]
CL18579.c2	820	24	65	7.50576	20.3036	-1.43567	Down	1.12e-05	0.000516593	GO:0005746//mitochondrial respiratory chain;GO:0016021//integral to membrane	GO:0051287//NAD binding;GO:0008750//NAD(P)+ transhydrogenase (AB-specific) activity;GO:0003957//NAD(P)+ transhydrogenase (B-specific) activity;GO:0050661//NADP binding	GO:0006099//tricarboxylic acid cycle;GO:0044281//small molecule metabolic process;GO:0015992//proton transport	gi|156914913|gb|AAI52643.1|/2.23889e-110/Nnt protein [Danio rerio]
CL165.c1	1828	30	107	4.20864	14.9928	-1.83284	Down	1.63e-11	1.92e-09	GO:0005829//cytosol;GO:0000922//spindle pole;GO:0000940//condensed chromosome outer kinetochore;GO:0005634//nucleus	GO:0043515//kinetochore binding;GO:0005515//protein binding	GO:0007080//mitotic metaphase plate congression;GO:0051301//cell division;GO:0034501//protein localization to kinetochore;GO:0000236//mitotic prometaphase;GO:0000132//establishment of mitotic spindle orientation	gi|157278624|ref|NP_001098412.1|/0/protein Spindly [Danio rerio]
CL12638.c1	2216	28	73	3.2403	8.43775	-1.38073	Down	6.08e-06	0.000300914	GO:0005730//nucleolus;GO:0071339//MLL1 complex	GO:0004843//ubiquitin-specific protease activity	GO:0006508//proteolysis	gi|157311771|ref|NP_001098584.1|/0/SUMO1/sentrin/SMT3 specific peptidase 3a [Danio rerio]
Unigene2168	1025	26	76	6.50499	18.9917	-1.54575	Down	5.1e-07	3.18e-05	GO:0005658//alpha DNA polymerase:primase complex;GO:0005654//nucleoplasm	GO:0003896//DNA primase activity	GO:0000084//S phase of mitotic cell cycle;GO:0000216//M/G1 transition of mitotic cell cycle;GO:0006269//DNA replication, synthesis of RNA primer;GO:0006271//DNA strand elongation involved in DNA replication;GO:0006270//DNA replication initiation;GO:0032201//telomere maintenance via semi-conservative replication;GO:0000082//G1/S transition of mitotic cell cycle;GO:0006351//transcription, DNA-depen…	gi|157422866|gb|AAI53662.1|/5.43203e-142/Primase polypeptide 1 [Danio rerio]
Unigene9268	1515	13	54	2.20053	9.12967	-2.05271	Down	2.82e-07	1.85e-05	GO:0005666//DNA-directed RNA polymerase III complex	GO:0003899//DNA-directed RNA polymerase activity;GO:0003677//DNA binding	GO:0032728//positive regulation of interferon-beta production;GO:0006383//transcription from RNA polymerase III promoter;GO:0045089//positive regulation of innate immune response	gi|157423326|gb|AAI53605.1|/0/Zgc:56407 [Danio rerio]
Unigene64039	1139	402	178	90.5106	40.0286	1.17706	Up	4.19e-21	1.1e-18	GO:0005615//extracellular space	-	GO:0001649//osteoblast differentiation;GO:0045671//negative regulation of osteoclast differentiation;GO:0048539//bone marrow development;GO:0033687//osteoblast proliferation	gi|157676779|emb|CAP08024.1|/1.605e-177/lrrc17 [Danio rerio]
CL1448.c1	959	11	41	2.94152	10.9506	-1.89638	Down	2.29e-05	0.000963612	GO:0043231//intracellular membrane-bounded organelle	-	GO:0044237//cellular metabolic process	gi|157787129|ref|NP_001099165.1|/1.54944e-87/aurora kinase A-interacting protein [Danio rerio]
CL1823.c1	1588	15	104	2.42236	16.7748	-2.79181	Down	8.74e-18	1.84e-15	GO:0016021//integral to membrane	-	GO:0007186//G-protein coupled receptor signaling pathway	gi|157787137|ref|NP_001099167.1|/0/G-protein coupled receptor 84 [Danio rerio]
CL6519.c1	484	86	182	45.567	96.3163	-1.07979	Down	3.49e-09	3.07e-07	GO:0044464//cell part	GO:0008270//zinc ion binding	GO:0009987//cellular process	gi|157954442|ref|NP_001103294.1|/4.67739e-53/zyxin [Danio rerio]
Unigene9955	2990	45	107	3.85957	9.16614	-1.24788	Down	3.87e-07	2.47e-05	GO:0005911//cell-cell junction;GO:0019717;GO:0016323//basolateral plasma membrane;GO:0016021//integral to membrane;GO:0030425//dendrite;GO:0030424//axon;GO:0008021//synaptic vesicle	GO:0050839//cell adhesion molecule binding;GO:0005102//receptor binding;GO:0008022//protein C-terminus binding;GO:0030165//PDZ domain binding;GO:0042803//protein homodimerization activity	GO:0042271//susceptibility to natural killer cell mediated cytotoxicity;GO:0007157//heterophilic cell-cell adhesion;GO:0050715//positive regulation of cytokine secretion;GO:0016338//calcium-independent cell-cell adhesion;GO:0009826//unidimensional cell growth;GO:0007156//homophilic cell adhesion;GO:0008037//cell recognition;GO:0051606//detection of stimulus;GO:0001889//liver development;GO:000741…	gi|158538878|gb|ABW73820.1|/0/cell adhesion molecule 1a isoform 3 [Danio rerio]
Unigene6376	1525	5	29	0.840809	4.87082	-2.53431	Down	2.27e-05	0.000956031	GO:0043186//P granule	GO:0008173//RNA methyltransferase activity;GO:0003723//RNA binding;GO:0008171//O-methyltransferase activity;GO:0046872//metal ion binding	GO:0001510//RNA methylation;GO:0048599//oocyte development;GO:0031047//gene silencing by RNA;GO:0034587//piRNA metabolic process	gi|158563748|sp|Q568P9.2|HENMT_DANRE/0/RecName: Full=Small RNA 2'-O-methyltransferase; AltName: Full=HEN1 methyltransferase homolog 1
CL1936.c2	1019	55	115	13.8416	28.9066	-1.06239	Down	3.7e-06	0.000193273	-	-	GO:0007399//nervous system development;GO:0030154//cell differentiation;GO:0050794//regulation of cellular process;GO:0006351//transcription, DNA-dependent	gi|159155556|gb|AAI54575.1|/3.00045e-84/Zgc:172183 protein [Danio rerio]
CL14769.c1	1827	33	86	4.63204	12.0568	-1.38013	Down	8.97e-07	5.37e-05	GO:0035098//ESC/E(Z) complex;GO:0033186//CAF-1 complex;GO:0016581//NuRD complex;GO:0016580//Sin3 complex;GO:0016589//NURF complex	GO:0042393//histone binding;GO:0008094//DNA-dependent ATPase activity;GO:0042826//histone deacetylase binding	GO:0000278//mitotic cell cycle;GO:0034080//CenH3-containing nucleosome assembly at centromere;GO:0006355//regulation of transcription, DNA-dependent;GO:0006260//DNA replication;GO:0008285//negative regulation of cell proliferation	gi|159155844|gb|AAI54779.1|/0/Retinoblastoma binding protein 4, like [Danio rerio]
CL2386.c1	2660	11	49	1.06049	4.71833	-2.15354	Down	4.7e-07	2.95e-05	GO:0017053//transcriptional repressor complex	GO:0005515//protein binding;GO:0005096//GTPase activator activity	GO:0035556//intracellular signal transduction;GO:0043547//positive regulation of GTPase activity;GO:0045892//negative regulation of transcription, DNA-dependent	gi|159570620|emb|CAP19510.1|/0/DEP domain containing 1a [Danio rerio]
CL21078.c2	728	13	45	4.57941	15.8327	-1.78967	Down	1.96e-05	0.000843206	-	-	-	gi|159571082|emb|CAP19501.1|/8.31222e-15/novel protein [Danio rerio]
Unigene13492	432	88	37	52.2391	21.9377	1.25172	Up	3.97e-06	0.000205916	GO:0043240//Fanconi anaemia nuclear complex	GO:0005515//protein binding	GO:0006281//DNA repair	gi|159571629|emb|CAP19462.1|/7.25468e-66/Fanconi anemia, complementation group E [Danio rerio]
Unigene54921	394	21	445	13.6685	289.293	-4.40361	Down	1e-104	2.49e-101	GO:0005886//plasma membrane	-	GO:0060337//type I interferon-mediated signaling pathway	gi|160333347|ref|NP_001103757.1|/5.84015e-31/uncharacterized protein LOC100003209 [Danio rerio]
CL10262.c3	2024	196	407	24.8338	51.506	-1.05244	Down	4.68e-18	1e-15	GO:0005829//cytosol	GO:0008889//glycerophosphodiester phosphodiesterase activity;GO:0047389//glycerophosphocholine phosphodiesterase activity;GO:2001070//starch binding	GO:0006071//glycerol metabolic process;GO:0006629//lipid metabolic process	gi|160333557|ref|NP_001103993.1|/0/preimplantation protein 4-like [Danio rerio]
Unigene15660	3144	11	86	0.897237	7.00631	-2.96509	Down	8.44e-16	1.53e-13	-	-	-	gi|160333879|ref|NP_001103955.1|/0/uncharacterized protein LOC100004656 [Danio rerio]
CL15937.c3	1275	26	81	5.2295	16.2723	-1.63767	Down	6.36e-08	4.66e-06	-	-	-	gi|160773198|gb|AAI55159.1|/1.3948e-180/Zgc:101819 protein [Danio rerio]
CL15662.c1	904	10	54	2.8368	15.3003	-2.43122	Down	1.21e-08	9.78e-07	-	-	-	gi|160773240|gb|AAI55245.1|/4.0608e-18/Zgc:174698 protein [Danio rerio]
CL11869.c1	1417	5	33	0.904893	5.9651	-2.72073	Down	2.47e-06	0.000134296	-	-	-	gi|160774289|gb|AAI55054.1|/2.3373e-171/Si:ch211-11k18.10 protein [Danio rerio]
Unigene4459	1698	54	154	8.15555	23.2304	-1.51016	Down	1.79e-12	2.34e-10	GO:0005634//nucleus	GO:0046975//histone methyltransferase activity (H3-K36 specific);GO:0003713//transcription coactivator activity	GO:0018026//peptidyl-lysine monomethylation;GO:0018023//peptidyl-lysine trimethylation;GO:0010452//histone H3-K36 methylation;GO:0045893//positive regulation of transcription, DNA-dependent;GO:0018027//peptidyl-lysine dimethylation	gi|160774366|gb|AAI55279.1|/0/SET domain containing 3 [Danio rerio]
Unigene7325	2226	2574	923	296.538	106.206	1.48135	Up	7.79e-179	3.57e-175	-	-	GO:2000835//negative regulation of androgen secretion	gi|161015994|gb|ABX55992.1|/0/anti-Mullerian hormone [Squalius pyrenaicus]
CL10310.c3	1644	70	144	10.9193	22.4354	-1.0389	Down	3.62e-07	2.32e-05	GO:0015934//large ribosomal subunit;GO:0015935//small ribosomal subunit;GO:0005829//cytosol;GO:0031616//spindle pole centrosome;GO:0016607//nuclear speck;GO:0001652//granular component	GO:0042803//protein homodimerization activity;GO:0043024//ribosomal small subunit binding;GO:0051082//unfolded protein binding;GO:0043023//ribosomal large subunit binding;GO:0019843//rRNA binding;GO:0005547//phosphatidylinositol-3,4,5-trisphosphate binding;GO:0003713//transcription coactivator activity;GO:0042393//histone binding;GO:0003677//DNA binding;GO:0019901//protein kinase binding;GO:00469…	GO:0045767;GO:0030097//hemopoiesis;GO:0006281//DNA repair;GO:0008284//positive regulation of cell proliferation;GO:0000056//ribosomal small subunit export from nucleus;GO:0006884//cell volume homeostasis;GO:0008104//protein localization;GO:0042273//ribosomal large subunit biogenesis;GO:0042274//ribosomal small subunit biogenesis;GO:0016049//cell growth;GO:0046599//regulation of centriole replicat…	gi|161898382|gb|ABX80236.1|/5.19974e-157/nucleophosmin [Carassius gibelio]
CL12863.c1	506	686	1400	347.673	708.682	-1.02741	Down	5.81e-56	5.88e-53	-	-	-	gi|164604913|dbj|BAF98260.1|/6.30988e-25/chemokine CCL-C11a [Danio rerio]
CL12259.c1	2199	41	113	4.78141	13.1622	-1.46089	Down	3.97e-09	3.46e-07	GO:0005874//microtubule;GO:0005737//cytoplasm;GO:0005634//nucleus	GO:0003777//microtubule motor activity;GO:0003677//DNA binding;GO:0005524//ATP binding;GO:0005515//protein binding	GO:0006281//DNA repair;GO:0007018//microtubule-based movement	gi|165972413|ref|NP_001107063.1|/0/kinesin-like protein KIF22 [Danio rerio]
Unigene7335	1344	117	252	22.3246	48.0258	-1.10518	Down	1.37e-12	1.81e-10	GO:0005737//cytoplasm;GO:0005634//nucleus	-	GO:0071407//cellular response to organic cyclic compound	gi|166218821|sp|Q7ZWF0.2|RAE1L_DANRE/0/RecName: Full=mRNA export factor; AltName: Full=Rae1 protein homolog; AltName: Full=mRNA-associated protein mrnp 41
CL11373.c4	2222	20	101	2.30825	11.6426	-2.33454	Down	2.06e-14	3.28e-12	-	-	-	gi|166796242|gb|AAI59219.1|/0/C13orf22l protein [Danio rerio]
CL4592.c1	850	146	60	44.0485	18.0803	1.28467	Up	1.24e-09	1.16e-07	-	-	-	gi|167537668|ref|XP_001750502.1|/9.31622e-06/hypothetical protein [Monosiga brevicollis MX1]
Unigene69102	861	10	112	2.97847	33.3187	-3.48369	Down	3.29e-23	9.97e-21	-	GO:0008270//zinc ion binding;GO:0004089//carbonate dehydratase activity	GO:0006730//one-carbon metabolic process	gi|167555049|ref|NP_001107879.1|/3.93057e-44/carbonic anhydrase IV a precursor [Danio rerio]
Unigene9306	2464	194	480	20.191	49.897	-1.30524	Down	5.87e-29	2.4e-26	GO:0005662//DNA replication factor A complex;GO:0016605//PML body;GO:0015629//actin cytoskeleton;GO:0005737//cytoplasm;GO:0005730//nucleolus;GO:0001673//male germ cell nucleus;GO:0000794//condensed nuclear chromosome	GO:0005515//protein binding;GO:0003697//single-stranded DNA binding;GO:0046872//metal ion binding;GO:0003682//chromatin binding	GO:0030097//hemopoiesis;GO:0000718//nucleotide-excision repair, DNA damage removal;GO:0000075//cell cycle checkpoint;GO:0048873//homeostasis of number of cells within a tissue;GO:0007507//heart development;GO:0006283//transcription-coupled nucleotide-excision repair;GO:0006297//nucleotide-excision repair, DNA gap filling;GO:0000730//DNA recombinase assembly;GO:0008284//positive regulation of cell…	gi|167621451|ref|NP_956105.2|/0/replication protein A 70 kDa DNA-binding subunit [Danio rerio]
CL7099.c2	1187	14	74	3.02464	15.9682	-2.40036	Down	3.12e-11	3.55e-09	GO:0005829//cytosol;GO:0005874//microtubule;GO:0000776//kinetochore;GO:0005871//kinesin complex	GO:0003777//microtubule motor activity;GO:0051010//microtubule plus-end binding;GO:0005524//ATP binding;GO:0019237//centromeric DNA binding	GO:0007019//microtubule depolymerization;GO:0007018//microtubule-based movement;GO:0000236//mitotic prometaphase;GO:0051983//regulation of chromosome segregation;GO:0008152//metabolic process;GO:0008283//cell proliferation;GO:0007596//blood coagulation;GO:0030951//establishment or maintenance of microtubule cytoskeleton polarity	gi|167621554|ref|NP_001108065.1|/5.15878e-166/kinesin-like protein KIF2C [Danio rerio]
CL15616.c2	2232	44	178	5.0554	20.4268	-2.01456	Down	1.79e-20	4.51e-18	GO:0044424//intracellular part	GO:0000166//nucleotide binding	GO:0009987//cellular process	gi|167860135|ref|NP_001103572.2|/0/CTF18, chromosome transmission fidelity factor 18 homolog [Danio rerio]
CL6484.c1	2795	56	141	5.13811	12.9214	-1.33046	Down	8.83e-10	8.41e-08	GO:0016363//nuclear matrix;GO:0005730//nucleolus;GO:0000792//heterochromatin;GO:0043596//nuclear replication fork	GO:0003677//DNA binding;GO:0005515//protein binding	GO:0070933//histone H4 deacetylation;GO:0009117//nucleotide metabolic process;GO:0051260//protein homooligomerization;GO:0000018//regulation of DNA recombination;GO:0070932//histone H3 deacetylation;GO:0051304//chromosome separation;GO:0045893//positive regulation of transcription, DNA-dependent;GO:0006338//chromatin remodeling	gi|167860150|ref|NP_001018610.2|/0/SWI/SNF-related, matrix-associated actin-dependent regulator of chromatin, subfamily a, containing DEAD/H box 1 [Danio rerio]
CL18218.c2	1989	50	112	6.44662	14.423	-1.16176	Down	9.21e-07	5.5e-05	GO:0005739//mitochondrion;GO:0016021//integral to membrane;GO:0017059//serine C-palmitoyltransferase complex	GO:0004758//serine C-palmitoyltransferase activity;GO:0030170//pyridoxal phosphate binding	GO:0046511//sphinganine biosynthetic process;GO:0046512//sphingosine biosynthetic process;GO:0006686//sphingomyelin biosynthetic process	gi|168229198|ref|NP_001108213.1|/0/serine palmitoyltransferase, long chain base subunit 2-like [Danio rerio]
CL19768.c1	534	10	49	4.80237	23.5033	-2.29104	Down	1.66e-07	1.13e-05	GO:0005667//transcription factor complex	GO:0003677//DNA binding;GO:0003700//sequence-specific DNA binding transcription factor activity;GO:0019904//protein domain specific binding;GO:0008134//transcription factor binding;GO:0003713//transcription coactivator activity	GO:0000084//S phase of mitotic cell cycle;GO:0006357//regulation of transcription from RNA polymerase II promoter;GO:0006915//apoptotic process;GO:0008544//epidermis development;GO:0000080//G1 phase of mitotic cell cycle;GO:0000082//G1/S transition of mitotic cell cycle;GO:0045893//positive regulation of transcription, DNA-dependent;GO:0008283//cell proliferation	gi|169145282|emb|CAQ14906.1|/3.49619e-59/transcription factor Dp-1, like [Danio rerio]
Unigene16872	691	73	164	27.0921	60.791	-1.16599	Down	2.47e-09	2.22e-07	GO:0005581//collagen;GO:0005604//basement membrane	GO:0005198//structural molecule activity	GO:0001525//angiogenesis;GO:0001886//endothelial cell morphogenesis;GO:0043065//positive regulation of apoptotic process;GO:0007155//cell adhesion;GO:0030335//positive regulation of cell migration;GO:0008284//positive regulation of cell proliferation;GO:0030198//extracellular matrix organization	gi|169145658|emb|CAQ13794.1|/1.4657e-95/collagen type XVIII alpha 1 [Danio rerio]
CL11734.c3	1653	15	122	2.3271	18.9043	-3.02211	Down	3.03e-22	8.56e-20	GO:0005737//cytoplasm	GO:0003730//mRNA 3'-UTR binding;GO:0005515//protein binding	-	gi|169146114|emb|CAQ15075.1|/2.43323e-162/novel protein similar to H.sapiens SERBP1, SERPINE1 mRNA binding protein 1 (SERBP1, zgc:103482) [Danio rerio]
CL240.c2	2062	61	129	7.58644	16.0241	-1.07875	Down	6.89e-07	4.22e-05	GO:0005730//nucleolus	-	GO:0006396//RNA processing	gi|169146702|emb|CAQ15132.1|/0/novel protein (zgc:55648 ) [Danio rerio]
CL3805.c4	1710	27	78	4.04916	11.6835	-1.52878	Down	4.47e-07	2.82e-05	-	-	GO:0051301//cell division	gi|169146744|emb|CAQ13464.1|/0/novel protein similar to vertebrate cell division cycle associated 7 (CDCA7, zgc:110113) [Danio rerio]
CL17026.c2	858	11	43	3.28778	12.8367	-1.96509	Down	8.88e-06	0.000422212	GO:0016021//integral to membrane;GO:0005739//mitochondrion	GO:0031072//heat shock protein binding	GO:0048793//pronephros development	gi|169154041|emb|CAQ15173.1|/5.98335e-69/novel protein similar to H.sapiens DNAJC19, DnaJ (Hsp40) homolog, subfamily C, member 19 (DNAJC19, zgc:92393) [Danio rerio]
CL11551.c1	1895	28	91	3.78919	12.3	-1.6987	Down	3.92e-09	3.42e-07	GO:0005730//nucleolus;GO:0005654//nucleoplasm;GO:0005737//cytoplasm	GO:0003887//DNA-directed DNA polymerase activity;GO:0003677//DNA binding	GO:0000084//S phase of mitotic cell cycle;GO:0000216//M/G1 transition of mitotic cell cycle;GO:0006271//DNA strand elongation involved in DNA replication;GO:0006270//DNA replication initiation;GO:0032201//telomere maintenance via semi-conservative replication;GO:0000082//G1/S transition of mitotic cell cycle;GO:0000722//telomere maintenance via recombination	gi|169154348|emb|CAQ15217.1|/0/polymerase (DNA directed), alpha 2 [Danio rerio]
CL14359.c1	1064	73	175	17.5946	42.1279	-1.25965	Down	5.8e-11	6.42e-09	GO:0005641//nuclear envelope lumen;GO:0043005//neuron projection;GO:0005625//soluble fraction;GO:0044297//cell body;GO:0030877//beta-catenin destruction complex	GO:0042803//protein homodimerization activity	GO:0045740//positive regulation of DNA replication;GO:0055007//cardiac muscle cell differentiation;GO:0060416//response to growth hormone stimulus;GO:0007568//aging;GO:0071277//cellular response to calcium ion;GO:0060548//negative regulation of cell death	gi|169154708|emb|CAQ14532.1|/6.64771e-114/calcyclin binding protein [Danio rerio]
CL2376.c5	3009	489	984	41.6758	83.7619	-1.00709	Down	1.29e-38	7.45e-36	GO:0016605//PML body;GO:0005737//cytoplasm	GO:0004674//protein serine/threonine kinase activity;GO:0046872//metal ion binding;GO:0005524//ATP binding;GO:0005515//protein binding	GO:0006468//protein phosphorylation;GO:0007243//intracellular protein kinase cascade;GO:0006417//regulation of translation;GO:0006915//apoptotic process;GO:0030097//hemopoiesis;GO:0007166//cell surface receptor signaling pathway;GO:0071243//cellular response to arsenic-containing substance	gi|169154760|emb|CAQ14030.1|/0/MAP kinase-interacting serine/threonine kinase 2 [Danio rerio]
CL2602.c2	2320	4	34	0.442149	3.75374	-3.08572	Down	3.42e-07	2.21e-05	GO:0005576//extracellular region	-	-	gi|169154834|emb|CAQ13556.1|/0/novel protein (zgc:153086) [Danio rerio]
CL2193.c2	4919	56	119	2.9195	6.19646	-1.08572	Down	1.65e-06	9.35e-05	GO:0016605//PML body	GO:0031624//ubiquitin conjugating enzyme binding;GO:0008270//zinc ion binding	-	gi|169154923|emb|CAQ13255.1|/0/novel protein similar to vertebrate zinc finger, MYM-type 2 (ZMYM2) [Danio rerio]
Unigene232	2277	9	44	1.01362	4.94952	-2.28777	Down	7.45e-07	4.54e-05	-	-	-	gi|169154987|emb|CAQ13610.1|/0/novel protein [Danio rerio]
Unigene4147	1478	0	16	0.01	2.7728	-8.1152	Down	1.54e-05	0.000685595	GO:0042555//MCM complex;GO:0000785//chromatin	GO:0046872//metal ion binding;GO:0003677//DNA binding;GO:0005524//ATP binding;GO:0016887//ATPase activity;GO:0004386//helicase activity;GO:0003682//chromatin binding	GO:0006268//DNA unwinding involved in replication;GO:0007049//cell cycle;GO:0006200//ATP catabolic process;GO:0030174//regulation of DNA-dependent DNA replication initiation	gi|169158286|emb|CAQ15660.1|/0/novel protein similar to MCM6 minichromosome maintenance deficient 6, mitotin (S. cerevisiae) (mcm6, zgc:112244) [Danio rerio]
CL1294.c2	2645	27	69	2.61779	6.68186	-1.3519	Down	1.52e-05	0.000677537	GO:0043005//neuron projection;GO:0005874//microtubule;GO:0031982//vesicle;GO:0043227//membrane-bounded organelle;GO:0035253//ciliary rootlet;GO:0005871//kinesin complex;GO:0048471//perinuclear region of cytoplasm	GO:0003777//microtubule motor activity;GO:0008017//microtubule binding;GO:0005524//ATP binding	GO:0006839//mitochondrial transport;GO:0047496//vesicle transport along microtubule;GO:0008152//metabolic process;GO:0007028//cytoplasm organization;GO:0035617//stress granule disassembly	gi|169158591|emb|CAQ15489.1|/0/novel protein similar to vertebrate kinesin family member 5A (KIF5A) [Danio rerio]
CL492.c5	2565	21	64	2.09956	6.39096	-1.60594	Down	2.21e-06	0.000121256	GO:0016021//integral to membrane;GO:0005922//connexon complex	-	GO:0007154//cell communication	gi|169158713|emb|CAQ14841.1|/0/connexin 43.4 [Danio rerio]
CL12947.c1	3340	73	164	5.60497	12.5768	-1.16599	Down	2.47e-09	2.22e-07	-	GO:0005515//protein binding;GO:0005524//ATP binding;GO:0004693//cyclin-dependent protein kinase activity	GO:0006468//protein phosphorylation;GO:0051301//cell division	gi|169158741|emb|CAQ13945.1|/0/novel protein similar to vertebrate PCTAIRE protein kinase 1 (PCTK1) [Danio rerio]
Unigene49501	1728	201	16	29.8297	2.37165	3.65279	Up	3.26e-42	2.18e-39	GO:0005737//cytoplasm	GO:0005515//protein binding;GO:0004089//carbonate dehydratase activity;GO:0008270//zinc ion binding	GO:0006730//one-carbon metabolic process;GO:0048015//phosphatidylinositol-mediated signaling	gi|169158979|emb|CAQ14701.1|/3.45798e-159/novel protein similar to carbonic anhydrase VIII (CA8, zgc:110118) [Danio rerio]
CL19827.c1	830	62	173	19.1563	53.3878	-1.47869	Down	1.86e-13	2.66e-11	-	-	-	gi|169234900|ref|NP_001108532.1|/1.28652e-20/chemokine (C-X-C motif) ligand C1c precursor [Danio rerio]
CL4551.c2	1375	33	90	6.15472	16.7654	-1.44572	Down	1.93e-07	1.3e-05	GO:0071339//MLL1 complex;GO:0048188//Set1C/COMPASS complex;GO:0005671//Ada2/Gcn5/Ada3 transcription activator complex	GO:0042800//histone methyltransferase activity (H3-K4 specific);GO:0035064//methylated histone residue binding;GO:0046972//histone acetyltransferase activity (H4-K16 specific);GO:0043995//histone acetyltransferase activity (H4-K5 specific);GO:0043996//histone acetyltransferase activity (H4-K8 specific)	GO:0006355//regulation of transcription, DNA-dependent;GO:0043981//histone H4-K5 acetylation;GO:0051568//histone H3-K4 methylation;GO:0001501//skeletal system development;GO:0043966//histone H3 acetylation;GO:0043982//histone H4-K8 acetylation;GO:0043984//histone H4-K16 acetylation	gi|169403953|ref|NP_998264.1|/0/WD repeat-containing protein 5 [Danio rerio]
CL14351.c1	1028	17	91	4.24085	22.6737	-2.41859	Down	1.28e-13	1.89e-11	GO:0000777//condensed chromosome kinetochore;GO:0005634//nucleus	GO:0043515//kinetochore binding	GO:0051276//chromosome organization;GO:0000216//M/G1 transition of mitotic cell cycle;GO:2000117//negative regulation of cysteine-type endopeptidase activity;GO:0007059//chromosome segregation;GO:0007052//mitotic spindle organization;GO:0051301//cell division;GO:0034621	gi|169404000|ref|NP_001107081.1|/3.34989e-99/centromere protein H [Danio rerio]
Unigene3442	581	24	69	10.5933	30.4191	-1.52182	Down	2.27e-06	0.000123892	GO:0005730//nucleolus;GO:0015030//Cajal body;GO:0005732//small nucleolar ribonucleoprotein complex	GO:0030515//snoRNA binding	GO:0031118//rRNA pseudouridine synthesis	gi|169404004|ref|NP_997762.1|/6.04901e-77/H/ACA ribonucleoprotein complex subunit 2-like protein [Danio rerio]
CL8150.c1	2190	31	79	3.63007	9.23968	-1.34785	Down	3.79e-06	0.000197655	-	-	-	gi|169646705|ref|NP_957217.2|/0/very low-density lipoprotein receptor precursor [Danio rerio]
CL3640.c3	7490	1097	2307	37.5597	78.8932	-1.07072	Down	2.88e-97	6.11e-94	GO:0005682//U5 snRNP;GO:0016607//nuclear speck;GO:0071013//catalytic step 2 spliceosome	GO:0003723//RNA binding;GO:0005515//protein binding	GO:0000398//mRNA splicing, via spliceosome	gi|169646741|ref|NP_957270.2|/0/pre-mRNA processing factor 8 [Danio rerio]
Unigene153	3188	21	76	1.68927	6.10617	-1.85387	Down	1.13e-08	9.19e-07	GO:0005829//cytosol;GO:0005814//centriole;GO:0005634//nucleus	GO:0004674//protein serine/threonine kinase activity;GO:0005515//protein binding	GO:0006468//protein phosphorylation;GO:0046601//positive regulation of centriole replication;GO:0000086//G2/M transition of mitotic cell cycle	gi|169646793|ref|NP_001112364.1|/0/serine/threonine-protein kinase PLK4 [Danio rerio]
CL9440.c1	3290	23	66	1.79279	5.13833	-1.51909	Down	3.9e-06	0.000202621	-	-	-	gi|169646798|ref|NP_001112365.1|/0/vacuolar protein sorting 13 homolog A [Danio rerio]
CL15060.c2	2344	52	125	5.68909	13.6592	-1.26361	Down	2.98e-08	2.31e-06	-	GO:0003723//RNA binding;GO:0009982//pseudouridine synthase activity	GO:0001522//pseudouridine synthesis;GO:0008033//tRNA processing	gi|170015989|ref|NP_001116170.1|/0/pseudouridylate synthase 7 homolog [Danio rerio]
Unigene11364	297	9	56	7.77111	48.2953	-2.63569	Down	1.22e-09	1.14e-07	GO:0005737//cytoplasm	GO:0004459//L-lactate dehydrogenase activity;GO:0000166//nucleotide binding	GO:0006096//glycolysis;GO:0001666//response to hypoxia;GO:0055114//oxidation-reduction process	gi|17369826|sp|Q9W7K5.3|LDHA_CYPCA/3.77474e-22/RecName: Full=L-lactate dehydrogenase A chain; Short=LDH-A
Unigene2494	1071	35	129	8.38061	30.8513	-1.88021	Down	4.99e-14	7.69e-12	GO:0000776//kinetochore	-	GO:0000278//mitotic cell cycle;GO:0006996//organelle organization;GO:0000279//M phase	gi|176866351|ref|NP_001116529.1|/1.54636e-110/kinetochore protein Spc25 [Danio rerio]
CL19449.c2	993	7	34	1.80778	8.77008	-2.27837	Down	1.54e-05	0.000684424	-	-	-	gi|176866355|ref|NP_001116531.1|/8.40376e-92/ribosome binding protein 1 isoform 2 [Danio rerio]
CL14972.c2	1927	40	110	5.32323	14.6213	-1.45769	Down	6.76e-09	5.72e-07	GO:0005605//basal lamina;GO:0031594//neuromuscular junction;GO:0005587//collagen type IV	GO:0005201//extracellular matrix structural constituent	GO:0007528//neuromuscular junction development;GO:0007412//axon target recognition;GO:0031290//retinal ganglion cell axon guidance;GO:0030198//extracellular matrix organization	gi|181331962|ref|NP_001116702.1|/0/collagen alpha-5(IV) chain precursor [Danio rerio]
Unigene8378	1409	31	77	5.64219	13.9976	-1.31085	Down	7.96e-06	0.000382853	-	-	-	gi|187607810|ref|NP_001119902.1|/0/kelch domain-containing protein 4 [Danio rerio]
Unigene34848	477	12	174	6.45149	93.4339	-3.85624	Down	3.21e-38	1.81e-35	GO:0031012//extracellular matrix	GO:0004222//metalloendopeptidase activity;GO:0005509//calcium ion binding;GO:0008270//zinc ion binding	GO:0009790//embryo development;GO:0048246//macrophage chemotaxis;GO:0006508//proteolysis	gi|187607872|ref|NP_001120324.1|/1.92299e-64/uncharacterized protein LOC100145387 precursor [Xenopus (Silurana) tropicalis]
CL20972.c1	384	93	39	62.1082	26.014	1.2555	Up	1.99e-06	0.000110289	GO:0005615//extracellular space	GO:0005102//receptor binding	GO:0001525//angiogenesis;GO:0007165//signal transduction	gi|187607912|ref|NP_001119950.1|/7.39955e-63/angiopoietin-like 2 isoform 1 precursor [Danio rerio]
CL5037.c2	2198	24	90	2.80015	10.4879	-1.90515	Down	2.35e-10	2.4e-08	-	-	-	gi|187607996|ref|NP_001119903.1|/2.23373e-153/cytoskeleton-associated protein 2-like [Danio rerio]
CL7777.c3	3178	124	315	10.0061	25.3881	-1.34327	Down	2.35e-20	5.91e-18	GO:0005739//mitochondrion;GO:0005694//chromosome;GO:0005654//nucleoplasm	GO:0003910//DNA ligase (ATP) activity;GO:0000166//nucleotide binding	GO:0006266//DNA ligation;GO:0000084//S phase of mitotic cell cycle;GO:0006283//transcription-coupled nucleotide-excision repair;GO:0006284//base-excision repair;GO:0000724//double-strand break repair via homologous recombination;GO:0006297//nucleotide-excision repair, DNA gap filling;GO:0033151//V(D)J recombination;GO:0032201//telomere maintenance via semi-conservative replication;GO:0009653//ana…	gi|187608350|ref|NP_001119860.1|/0/DNA ligase 1 [Danio rerio]
Unigene17705	1277	5	33	1.0041	6.61907	-2.72073	Down	2.47e-06	0.000134212	GO:0005792//microsome;GO:0016021//integral to membrane;GO:0005789//endoplasmic reticulum membrane	GO:0042803//protein homodimerization activity;GO:0004420//hydroxymethylglutaryl-CoA reductase (NADPH) activity;GO:0070402//NADPH binding;GO:0042282//hydroxymethylglutaryl-CoA reductase activity	GO:0045445//myoblast differentiation;GO:0007584//response to nutrient;GO:0070374//positive regulation of ERK1 and ERK2 cascade;GO:0009790//embryo development;GO:0045471//response to ethanol;GO:0008542//visual learning;GO:0015936//coenzyme A metabolic process;GO:0007568//aging;GO:0051262//protein tetramerization;GO:0045908//negative regulation of vasodilation;GO:0006695//cholesterol biosynthetic p…	gi|187608454|ref|NP_001119931.1|/2.36113e-103/3-hydroxy-3-methylglutaryl-Coenzyme A reductase [Danio rerio]
Unigene11091	1058	29	80	7.02926	19.3677	-1.46221	Down	7.53e-07	4.57e-05	GO:0005829//cytosol;GO:0000139//Golgi membrane	GO:0004674//protein serine/threonine kinase activity;GO:0042802//identical protein binding;GO:0005524//ATP binding;GO:0000287//magnesium ion binding	GO:0006468//protein phosphorylation;GO:0042981//regulation of apoptotic process;GO:0006921//cellular component disassembly involved in execution phase of apoptosis	gi|188536026|ref|NP_001120949.1|/8.29505e-125/uncharacterized protein LOC100151762 [Danio rerio]
CL851.c5	2305	2	37	0.222513	4.11154	-4.20771	Down	1.53e-09	1.41e-07	GO:0043234//protein complex;GO:0045202//synapse;GO:0042995//cell projection;GO:0030529//ribonucleoprotein complex;GO:0005737//cytoplasm;GO:0044430//cytoskeletal part;GO:0016020//membrane	GO:0003676//nucleic acid binding;GO:0005515//protein binding;GO:0000166//nucleotide binding	GO:0009987//cellular process	gi|18858237|ref|NP_571800.1|/0/cytoplasmic polyadenylation element binding protein 1-like [Danio rerio]
CL18480.c1	1071	44	95	10.5356	22.72	-1.10869	Down	1.36e-05	0.000617559	GO:0044445//cytosolic part;GO:0097144//BAX complex;GO:0005741//mitochondrial outer membrane;GO:0005634//nucleus;GO:0005757//mitochondrial permeability transition pore complex;GO:0005789//endoplasmic reticulum membrane	GO:0051087//chaperone binding;GO:0042803//protein homodimerization activity;GO:0008289//lipid binding;GO:0051434//BH3 domain binding;GO:0032403//protein complex binding;GO:0015267//channel activity;GO:0046982//protein heterodimerization activity;GO:0031072//heat shock protein binding	GO:0060011//Sertoli cell proliferation;GO:0043497//regulation of protein heterodimerization activity;GO:0043524//negative regulation of neuron apoptotic process;GO:0034349//glial cell apoptotic process;GO:0008635//activation of cysteine-type endopeptidase activity involved in apoptotic process by cytochrome c;GO:0001541//ovarian follicle development;GO:0010332//response to gamma radiation;GO:0043…	gi|18858341|ref|NP_571637.1|/5.90347e-94/bcl2-associated X protein, a [Danio rerio]
CL17383.c3	1052	0	19	0.01	4.62606	-8.85364	Down	1.93e-06	0.000107442	GO:0016281//eukaryotic translation initiation factor 4F complex;GO:0005829//cytosol;GO:0005845//mRNA cap binding complex;GO:0016442//RNA-induced silencing complex;GO:0000932//cytoplasmic mRNA processing body;GO:0005634//nucleus	GO:0003743//translation initiation factor activity;GO:0000340//RNA 7-methylguanosine cap binding;GO:0005515//protein binding	GO:0006413//translational initiation;GO:0045931//positive regulation of mitotic cell cycle;GO:0008286//insulin receptor signaling pathway;GO:0000289//nuclear-transcribed mRNA poly(A) tail shortening;GO:0006417//regulation of translation;GO:0019221//cytokine-mediated signaling pathway;GO:0006406//mRNA export from nucleus;GO:0000082//G1/S transition of mitotic cell cycle;GO:0044419//interspecies in…	gi|18858611|ref|NP_571529.1|/4.08884e-116/eukaryotic translation initiation factor 4E-1B [Danio rerio]
CL7964.c3	3101	21	63	1.73666	5.2037	-1.58322	Down	3.36e-06	0.00017715	GO:0005829//cytosol	GO:0046872//metal ion binding;GO:0005524//ATP binding;GO:0004637//phosphoribosylamine-glycine ligase activity;GO:0004641//phosphoribosylformylglycinamidine cyclo-ligase activity;GO:0008168//methyltransferase activity;GO:0004644//phosphoribosylglycinamide formyltransferase activity	GO:0043010//camera-type eye development;GO:0043473//pigmentation;GO:0032259//methylation;GO:0009113//purine nucleobase biosynthetic process;GO:0006189//'de novo' IMP biosynthetic process;GO:0009790//embryo development	gi|18858729|ref|NP_571692.1|/0/trifunctional purine biosynthetic protein adenosine-3 [Danio rerio]
CL14442.c1	1877	41	95	5.60166	12.9638	-1.21057	Down	3.06e-06	0.000161948	GO:0005829//cytosol;GO:0034747//Axin-APC-beta-catenin-GSK3B complex;GO:0005634//nucleus	GO:0070016//armadillo repeat domain binding;GO:0008013//beta-catenin binding	GO:0000122//negative regulation of transcription from RNA polymerase II promoter;GO:0032091//negative regulation of protein binding;GO:0048662//negative regulation of smooth muscle cell proliferation;GO:0045657//positive regulation of monocyte differentiation;GO:0072201//negative regulation of mesenchymal cell proliferation;GO:0043392//negative regulation of DNA binding;GO:0001658//branching invo…	gi|18858879|ref|NP_571669.1|/2.57076e-38/beta-catenin-interacting protein 1 [Danio rerio]
Unigene12168	1009	210	94	53.3734	23.8622	1.1614	Up	1.64e-11	1.93e-09	GO:0005622//intracellular	GO:0005515//protein binding;GO:0008270//zinc ion binding;GO:0003676//nucleic acid binding	GO:0043249//erythrocyte maturation;GO:0000902//cell morphogenesis;GO:0050896//response to stimulus;GO:0051247//positive regulation of protein metabolic process;GO:0045944//positive regulation of transcription from RNA polymerase II promoter;GO:0035264//multicellular organism growth;GO:0001701//in utero embryonic development	gi|18858933|ref|NP_571932.1|/1.54511e-165/Kruppel-like factor 2b [Danio rerio]
Unigene21942	294	105	38	91.5881	33.1063	1.46806	Up	1.22e-08	9.89e-07	-	GO:0005515//protein binding	GO:0031290//retinal ganglion cell axon guidance;GO:0016199//axon midline choice point recognition;GO:0033564//anterior/posterior axon guidance;GO:0007413//axonal fasciculation	gi|18859319|ref|NP_571708.1|/4.65252e-12/roundabout homolog 2 precursor [Danio rerio]
Unigene4411	1670	200	597	30.7122	91.5654	-1.57599	Down	9.93e-47	7.65e-44	GO:0005829//cytosol;GO:0005654//nucleoplasm	GO:0046914//transition metal ion binding;GO:0004748//ribonucleoside-diphosphate reductase activity, thioredoxin disulfide as acceptor	GO:0000083//regulation of transcription involved in G1/S phase of mitotic cell cycle;GO:0055114//oxidation-reduction process;GO:0009263//deoxyribonucleotide biosynthetic process;GO:0006260//DNA replication;GO:0009186//deoxyribonucleoside diphosphate metabolic process;GO:0051290//protein heterotetramerization;GO:0015949//nucleobase-containing small molecule interconversion	gi|18859327|ref|NP_571525.1|/0/ribonucleoside-diphosphate reductase subunit M2 [Danio rerio]
Unigene13191	904	28	133	7.94304	37.684	-2.24619	Down	9.29e-18	1.95e-15	GO:0005730//nucleolus;GO:0005654//nucleoplasm	GO:0003887//DNA-directed DNA polymerase activity;GO:0003677//DNA binding	GO:0000084//S phase of mitotic cell cycle;GO:0006283//transcription-coupled nucleotide-excision repair;GO:0000216//M/G1 transition of mitotic cell cycle;GO:0006297//nucleotide-excision repair, DNA gap filling;GO:0006270//DNA replication initiation;GO:0032201//telomere maintenance via semi-conservative replication;GO:0000082//G1/S transition of mitotic cell cycle;GO:0000722//telomere maintenance v…	gi|189230162|ref|NP_001121405.1|/5.27615e-151/uncharacterized protein LOC100158493 [Xenopus (Silurana) tropicalis]
Unigene58676	699	7	111	2.56814	40.6742	-3.98532	Down	1.91e-25	6.53e-23	-	GO:0005261//cation channel activity	-	gi|189516081|ref|XP_001341582.2|/2.90927e-99/PREDICTED: glutamate [NMDA] receptor-associated protein 1 [Danio rerio]
CL9824.c2	3032	123	337	10.4033	28.4691	-1.45235	Down	3.42e-24	1.1e-21	GO:0005671//Ada2/Gcn5/Ada3 transcription activator complex;GO:0030914//STAGA complex;GO:0033276//transcription factor TFTC complex	GO:0010484//H3 histone acetyltransferase activity;GO:0043997//histone acetyltransferase activity (H4-K12 specific);GO:0042826//histone deacetylase binding;GO:0003713//transcription coactivator activity;GO:0003682//chromatin binding	GO:0030901//midbrain development;GO:0042981//regulation of apoptotic process;GO:0006357//regulation of transcription from RNA polymerase II promoter;GO:0001756//somitogenesis;GO:0008283//cell proliferation;GO:0043983//histone H4-K12 acetylation;GO:0016578//histone deubiquitination;GO:0001843//neural tube closure;GO:0006338//chromatin remodeling;GO:0022037//metencephalon development;GO:0035264//mu…	gi|189516875|ref|XP_001922732.1|/0/PREDICTED: histone acetyltransferase KAT2A [Danio rerio]
CL11811.c1	3742	57	117	3.90632	8.00859	-1.03574	Down	4.83e-06	0.000245353	-	-	-	gi|189517011|ref|XP_001920291.1|/0/PREDICTED: ubiquitin carboxyl-terminal hydrolase 43-like [Danio rerio]
CL2261.c2	1732	14	78	2.07289	11.5351	-2.47631	Down	3.76e-12	4.79e-10	-	-	-	gi|189517039|ref|XP_001340467.2|/7.20974e-173/PREDICTED: hypothetical protein LOC100000219 [Danio rerio]
Unigene1473	1231	9	38	1.87491	7.90677	-2.07626	Down	1.55e-05	0.000685326	-	-	-	gi|189517236|ref|XP_689494.2|/2.52937e-131/PREDICTED: uncharacterized protein C17orf53 [Danio rerio]
CL261.c2	1839	0	16	0.01	2.2285	-7.79993	Down	1.54e-05	0.000685946	-	-	-	gi|189519312|ref|XP_001920913.1|/9.82624e-67/PREDICTED: hypothetical protein LOC553492 [Danio rerio]
CL327.c1	2579	78	200	7.75605	19.8633	-1.35672	Down	1.2e-13	1.77e-11	GO:0016021//integral to membrane	-	-	gi|189520260|ref|XP_001923340.1|/0/PREDICTED: transmembrane protein 131 [Danio rerio]
Unigene1779	352	1	43	0.728542	31.2896	-5.42453	Down	2.68e-12	3.46e-10	-	-	-	gi|189520439|ref|XP_001921695.1|/4.71046e-09/PREDICTED: hypothetical protein LOC100150305 [Danio rerio]
Unigene17777	1098	14	56	3.26981	13.0635	-1.99826	Down	2.74e-07	1.8e-05	-	-	-	gi|189521204|ref|XP_001339329.2|/0/PREDICTED: uncharacterized protein C7orf43 homolog [Danio rerio]
CL12284.c1	396	2	41	1.29519	26.5193	-4.35581	Down	1.15e-10	1.23e-08	GO:0005887//integral to plasma membrane	GO:0015194//L-serine transmembrane transporter activity	GO:0050900//leukocyte migration;GO:0015825//L-serine transport;GO:0007596//blood coagulation;GO:0055085//transmembrane transport;GO:0006811//ion transport;GO:0042940//D-amino acid transport	gi|189521354|ref|XP_695808.3|/2.61906e-23/PREDICTED: asc-type amino acid transporter 1 [Danio rerio]
CL14762.c1	3291	26	69	2.02601	5.37026	-1.40635	Down	8.27e-06	0.000396633	-	-	-	gi|189521400|ref|XP_688865.3|/0/PREDICTED: DNA-binding protein RFX7-like [Danio rerio]
CL13161.c2	2500	7	49	0.718051	5.0203	-2.80562	Down	4.35e-09	3.76e-07	-	-	-	gi|189521747|ref|XP_695164.3|/0/PREDICTED: DNA replication factor Cdt1 isoform 2 [Danio rerio]
CL15138.c2	3189	35	87	2.81456	6.98777	-1.31192	Down	2e-06	0.000110778	GO:0012505//endomembrane system;GO:0005634//nucleus;GO:0044425//membrane part;GO:0044446//intracellular organelle part	-	-	gi|189524475|ref|XP_696713.3|/0/PREDICTED: hypothetical protein LOC568298 [Danio rerio]
CL12155.c3	2117	30	75	3.63411	9.07432	-1.32019	Down	9.36e-06	0.000442027	GO:0005759//mitochondrial matrix	GO:0030170//pyridoxal phosphate binding;GO:0004587//ornithine-oxo-acid transaminase activity	GO:0055129//L-proline biosynthetic process;GO:0007601//visual perception	gi|189526312|ref|XP_701334.3|/0/PREDICTED: ornithine aminotransferase, mitochondrial-like isoform 2 [Danio rerio]
Unigene17652	1531	5	31	0.837514	5.18633	-2.63053	Down	7.55e-06	0.000366338	GO:0000800//lateral element;GO:0005657//replication fork;GO:0016363//nuclear matrix;GO:0016605//PML body;GO:0000781//chromosome, telomeric region;GO:0045120//pronucleus;GO:0005737//cytoplasm;GO:0001673//male germ cell nucleus;GO:0005730//nucleolus	GO:0000739//DNA strand annealing activity;GO:0002039//p53 binding;GO:0000405//bubble DNA binding;GO:0005524//ATP binding;GO:0009378//four-way junction helicase activity;GO:0043140//ATP-dependent 3'-5' DNA helicase activity;GO:0051880//G-quadruplex DNA binding	GO:0010165//response to X-ray;GO:0031572//G2/M transition DNA damage checkpoint;GO:0000085//G2 phase of mitotic cell cycle;GO:0048478//replication fork protection;GO:0006200//ATP catabolic process;GO:0051782//negative regulation of cell division;GO:0046641//positive regulation of alpha-beta T cell proliferation;GO:0000733//DNA strand renaturation;GO:0045950//negative regulation of mitotic recombi…	gi|189527306|ref|XP_701357.3|/0/PREDICTED: Bloom syndrome protein homolog, partial [Danio rerio]
CL9250.c2	646	350	728	138.942	288.651	-1.05484	Down	3.66e-31	1.65e-28	GO:0005634//nucleus	GO:0005515//protein binding	GO:0007399//nervous system development	gi|189527793|ref|XP_687696.3|/3.81809e-100/PREDICTED: neuroblast differentiation-associated protein AHNAK [Danio rerio]
CL2772.c2	2627	44	107	4.29526	10.4327	-1.2803	Down	2.25e-07	1.5e-05	GO:0005829//cytosol;GO:0000776//kinetochore;GO:0005654//nucleoplasm	GO:0005515//protein binding	GO:0007548//sex differentiation;GO:0034080//CenH3-containing nucleosome assembly at centromere;GO:0000236//mitotic prometaphase	gi|189528199|ref|XP_001920805.1|/0/PREDICTED: centromere protein I [Danio rerio]
CL7203.c1	2905	21	78	1.85383	6.87737	-1.89135	Down	4.49e-09	3.87e-07	GO:0005730//nucleolus;GO:0005576//extracellular region;GO:0005737//cytoplasm	GO:0000166//nucleotide binding	GO:0045345//positive regulation of MHC class I biosynthetic process;GO:0051135//positive regulation of NK T cell activation;GO:0006986//response to unfolded protein	gi|189529013|ref|XP_001919957.1|/0/PREDICTED: heat shock protein 105 kDa-like [Danio rerio]
CL9791.c1	726	22	61	7.77111	21.5212	-1.46957	Down	1.5e-05	0.000671865	-	GO:0003723//RNA binding	GO:0090090//negative regulation of canonical Wnt receptor signaling pathway	gi|189529793|ref|XP_700087.3|/2.57197e-117/PREDICTED: protein bicaudal C homolog 1-B, partial [Danio rerio]
CL14367.c1	4590	296	657	16.5377	36.6629	-1.14856	Down	3.24e-32	1.57e-29	-	GO:0046872//metal ion binding	-	gi|189529979|ref|XP_688827.3|/0/PREDICTED: si:dkey-97i18.2 [Danio rerio]
Unigene7328	1561	30	127	4.92851	20.8389	-2.08006	Down	1.37e-15	2.42e-13	GO:0000940//condensed chromosome outer kinetochore;GO:0005737//cytoplasm	GO:0016301//kinase activity	GO:0007091//mitotic metaphase/anaphase transition	gi|189531153|ref|XP_695384.3|/0/PREDICTED: mitotic checkpoint serine/threonine-protein kinase BUB1 beta [Danio rerio]
CL13013.c1	2287	5	36	0.560662	4.0319	-2.84626	Down	4.52e-07	2.84e-05	GO:0016021//integral to membrane;GO:0031410//cytoplasmic vesicle	GO:0005488//binding	-	gi|189532310|ref|XP_691804.2|/0/PREDICTED: transmembrane glycoprotein NMB [Danio rerio]
Unigene4292	2720	84	196	7.91968	18.457	-1.22065	Down	1.35e-11	1.61e-09	GO:0005643//nuclear pore	-	GO:0051028//mRNA transport;GO:0015031//protein transport	gi|189533646|ref|XP_001923018.1|/0/PREDICTED: nucleoporin NUP188 homolog [Danio rerio]
CL11607.c1	4583	184	374	10.2959	20.9024	-1.02159	Down	5.43e-16	1e-13	-	-	-	gi|189535889|ref|XP_686077.3|/0/PREDICTED: family with sequence similarity 120C [Danio rerio]
Unigene151	7233	346	723	12.2675	25.6032	-1.06149	Down	2.91e-31	1.32e-28	GO:0015629//actin cytoskeleton;GO:0005576//extracellular region;GO:0005829//cytosol;GO:0005886//plasma membrane;GO:0005634//nucleus;GO:0031523//Myb complex	GO:0004871//signal transducer activity;GO:0001948//glycoprotein binding;GO:0017160//Ral GTPase binding;GO:0051015//actin filament binding;GO:0048365//Rac GTPase binding;GO:0042803//protein homodimerization activity;GO:0034988//Fc-gamma receptor I complex binding;GO:0008134//transcription factor binding	GO:0030168//platelet activation;GO:0007195//adenylate cyclase-inhibiting dopamine receptor signaling pathway;GO:0034394//protein localization to cell surface;GO:0051220//cytoplasmic sequestering of protein;GO:0050821//protein stabilization;GO:0043433//negative regulation of sequence-specific DNA binding transcription factor activity;GO:0051764//actin crosslink formation;GO:0043123//positive regul…	gi|189535920|ref|XP_001922206.1|/0/PREDICTED: filamin-A [Danio rerio]
Unigene7854	5219	139	281	6.83006	13.7909	-1.01375	Down	3.05e-12	3.91e-10	GO:0005730//nucleolus;GO:0005737//cytoplasm	GO:0003677//DNA binding;GO:0004842//ubiquitin-protein ligase activity;GO:0005515//protein binding	GO:0000209//protein polyubiquitination;GO:0006284//base-excision repair;GO:0016574//histone ubiquitination;GO:0006513//protein monoubiquitination;GO:0042787//protein ubiquitination involved in ubiquitin-dependent protein catabolic process	gi|189536057|ref|XP_001923900.1|/0/PREDICTED: e3 ubiquitin-protein ligase HUWE1 isoform 2 [Danio rerio]
CL7592.c1	639	6	32	2.40795	12.8269	-2.4133	Down	1.45e-05	0.000654208	-	GO:0005543//phospholipid binding	GO:0007165//signal transduction	gi|190194335|ref|NP_001121716.1|/7.80036e-90/ras-associated and pleckstrin homology domains-containing protein 1 [Danio rerio]
Unigene15937	1088	46	100	10.8424	23.5421	-1.11856	Down	6.9e-06	0.000338486	GO:0005625//soluble fraction;GO:0005615//extracellular space;GO:0005604//basement membrane	GO:0016504//peptidase activator activity;GO:0005201//extracellular matrix structural constituent;GO:0005509//calcium ion binding	GO:0007507//heart development;GO:0030198//extracellular matrix organization;GO:0007566//embryo implantation;GO:0044419//interspecies interaction between organisms	gi|190336855|gb|AAI62604.1|/0/Fbln1 protein [Danio rerio]
Unigene30519	404	6	36	3.80861	22.8242	-2.58322	Down	1.67e-06	9.42e-05	GO:0071133//alpha9-beta1 integrin-ADAM8 complex;GO:0009897//external side of plasma membrane;GO:0042470//melanosome;GO:0034679//alpha9-beta1 integrin complex;GO:0005624//membrane fraction	GO:0070051//fibrinogen binding;GO:0003756//protein disulfide isomerase activity;GO:0004872//receptor activity;GO:0005178//integrin binding;GO:0043184//vascular endothelial growth factor receptor 2 binding;GO:0050839//cell adhesion molecule binding;GO:0042802//identical protein binding;GO:0042277//peptide binding	GO:0002687//positive regulation of leukocyte migration;GO:0048858//cell projection morphogenesis;GO:0007160//cell-matrix adhesion;GO:0010595//positive regulation of endothelial cell migration;GO:0070374//positive regulation of ERK1 and ERK2 cascade;GO:0050748//negative regulation of lipoprotein metabolic process;GO:2000476;GO:0070527//platelet aggregation;GO:0032147//activation of protein kinase …	gi|190337291|gb|AAI63266.1|/1.19473e-60/Integrin beta 3a [Danio rerio]
Unigene13231	813	188	543	59.3013	171.074	-1.52848	Down	7.35e-41	4.6e-38	GO:0005576//extracellular region	GO:0005178//integrin binding	GO:0001757//somite specification;GO:0016337//cell-cell adhesion;GO:0050789//regulation of biological process;GO:0045198//establishment of epithelial cell apical/basal polarity;GO:0009611//response to wounding;GO:0003007//heart morphogenesis;GO:0035050//embryonic heart tube development;GO:0016043//cellular component organization	gi|190338028|gb|AAI62574.1|/1.25657e-97/Fn1 protein [Danio rerio]
Unigene6104	1678	64	154	9.78104	23.5073	-1.26505	Down	7.2e-10	6.95e-08	GO:0009897//external side of plasma membrane;GO:0030424//axon;GO:0016021//integral to membrane;GO:0043025//neuronal cell body	GO:0005515//protein binding	GO:0007166//cell surface receptor signaling pathway;GO:0034109//homotypic cell-cell adhesion;GO:0050850//positive regulation of calcium-mediated signaling	gi|190338072|gb|AAI62675.1|/0/Ncam1 protein [Danio rerio]
Unigene59	4706	37	256	2.01626	13.9335	-2.78881	Down	1.22e-41	7.96e-39	GO:0005654//nucleoplasm	GO:0005515//protein binding	GO:0010332//response to gamma radiation;GO:0006281//DNA repair;GO:0043066//negative regulation of apoptotic process	gi|190338470|gb|AAI63598.1|/0/Fancd2 protein [Danio rerio]
Unigene11845	1644	30	166	4.67968	25.8631	-2.46641	Down	3.3e-24	1.06e-21	GO:0043186//P granule	GO:0008190//eukaryotic initiation factor 4E binding	GO:0045947//negative regulation of translational initiation	gi|190338581|gb|AAI63829.1|/9.81271e-47/Granulito [Danio rerio]
Unigene12818	312	180	79	147.95	64.8554	1.18981	Up	2.09e-10	2.15e-08	GO:0005604//basement membrane;GO:0005615//extracellular space;GO:0005614//interstitial matrix	GO:0005102//receptor binding;GO:0045545//syndecan binding	GO:0007411//axon guidance;GO:0010628//positive regulation of gene expression;GO:0021554//optic nerve development;GO:0014814//axon regeneration at neuromuscular junction;GO:0060740//prostate gland epithelium morphogenesis;GO:0007498//mesoderm development;GO:0001755//neural crest cell migration;GO:0045887//positive regulation of synaptic growth at neuromuscular junction;GO:0008284//positive regulat…	gi|190339184|gb|AAI63556.1|/1.32352e-27/Tnc protein [Danio rerio]
Unigene11866	3554	96	259	6.92709	18.6662	-1.43011	Down	1.5e-18	3.35e-16	GO:0043625//delta DNA polymerase complex;GO:0000109//nucleotide-excision repair complex	GO:0003887//DNA-directed DNA polymerase activity;GO:0046872//metal ion binding;GO:0003677//DNA binding;GO:0008296//3'-5'-exodeoxyribonuclease activity;GO:0000166//nucleotide binding;GO:0003682//chromatin binding	GO:0090305//nucleic acid phosphodiester bond hydrolysis;GO:0000084//S phase of mitotic cell cycle;GO:0043137//DNA replication, removal of RNA primer;GO:0006297//nucleotide-excision repair, DNA gap filling;GO:0000731//DNA synthesis involved in DNA repair;GO:0045004//DNA replication proofreading;GO:0006287//base-excision repair, gap-filling;GO:0019985//translesion synthesis;GO:0007346//regulation o…	gi|190340064|gb|AAI63875.1|/0/Polymerase (DNA directed), delta 1, catalytic subunit [Danio rerio]
CL5810.c1	3049	76	29	6.39224	2.43621	1.39169	Up	3.35e-06	0.000176607	-	GO:0004871//signal transducer activity	GO:0009648//photoperiodism;GO:0006355//regulation of transcription, DNA-dependent;GO:0032922//circadian regulation of gene expression;GO:0007165//signal transduction	gi|190340183|gb|AAI62472.1|/0/Period homolog 3 (Drosophila) [Danio rerio]
Unigene65758	426	120	36	72.2385	21.6455	1.7387	Up	5.71e-12	7.16e-10	-	-	-	gi|190358449|ref|NP_001121868.1|/1.10156e-29/uncharacterized protein LOC100149646 precursor [Danio rerio]
Unigene66797	226	38	8	43.1194	9.06683	2.24967	Up	5.44e-06	0.000272844	-	-	-	gi|190358449|ref|NP_001121868.1|/1.99583e-23/uncharacterized protein LOC100149646 precursor [Danio rerio]
CL14331.c3	2023	28	126	3.54944	15.9532	-2.16819	Down	3.09e-16	5.82e-14	GO:0005829//cytosol;GO:0016021//integral to membrane;GO:0016324//apical plasma membrane	GO:0042605//peptide antigen binding;GO:0015190//L-leucine transmembrane transporter activity;GO:0015196//L-tryptophan transmembrane transporter activity;GO:0015192	GO:0015820//leucine transport;GO:0006811//ion transport;GO:0006520//cellular amino acid metabolic process;GO:0003333//amino acid transmembrane transport;GO:0050900//leukocyte migration;GO:0007399//nervous system development;GO:0015827//tryptophan transport;GO:0030154//cell differentiation;GO:0015823;GO:0007596//blood coagulation;GO:0015807//L-amino acid transport	gi|190358618|ref|NP_001121830.1|/0/large neutral amino acids transporter small subunit 1 [Danio rerio]
CL3990.c1	3640	74	439	5.21348	30.8913	-2.56689	Down	2.75e-64	3.28e-61	GO:0000781//chromosome, telomeric region;GO:0016605//PML body;GO:0030915//Smc5-Smc6 complex	GO:0005515//protein binding;GO:0000166//nucleotide binding	GO:0090398//cellular senescence;GO:0006974//response to DNA damage stimulus;GO:0000722//telomere maintenance via recombination	gi|190358624|ref|NP_001121806.1|/0/structural maintenance of chromosomes protein 6 [Danio rerio]
CL5164.c1	3263	3	48	0.235777	3.76789	-3.99826	Down	1.07e-11	1.29e-09	GO:0005737//cytoplasm;GO:0045171//intercellular bridge	GO:0003676//nucleic acid binding;GO:0042803//protein homodimerization activity	-	gi|190570242|ref|NP_001122014.1|/0/si:dkey-189g17.2 [Danio rerio]
Unigene9851	3286	12	84	0.936506	6.54765	-2.80562	Down	1.09e-14	1.77e-12	GO:0005654//nucleoplasm	GO:0008270//zinc ion binding;GO:0003887//DNA-directed DNA polymerase activity;GO:0003677//DNA binding;GO:0000166//nucleotide binding;GO:0003682//chromatin binding	GO:0000084//S phase of mitotic cell cycle;GO:0006283//transcription-coupled nucleotide-excision repair;GO:0000216//M/G1 transition of mitotic cell cycle;GO:0006297//nucleotide-excision repair, DNA gap filling;GO:0000731//DNA synthesis involved in DNA repair;GO:0006287//base-excision repair, gap-filling;GO:0006270//DNA replication initiation;GO:0032201//telomere maintenance via semi-conservative r…	gi|190570246|ref|NP_001121995.1|/0/DNA polymerase epsilon catalytic subunit A [Danio rerio]
CL18157.c1	3250	46	155	3.62971	12.2158	-1.75082	Down	3.65e-15	6.14e-13	GO:0005654//nucleoplasm	GO:0008270//zinc ion binding;GO:0003887//DNA-directed DNA polymerase activity;GO:0003677//DNA binding;GO:0000166//nucleotide binding;GO:0003682//chromatin binding	GO:0000084//S phase of mitotic cell cycle;GO:0006283//transcription-coupled nucleotide-excision repair;GO:0000216//M/G1 transition of mitotic cell cycle;GO:0006297//nucleotide-excision repair, DNA gap filling;GO:0000731//DNA synthesis involved in DNA repair;GO:0006287//base-excision repair, gap-filling;GO:0006270//DNA replication initiation;GO:0032201//telomere maintenance via semi-conservative r…	gi|190570246|ref|NP_001121995.1|/0/DNA polymerase epsilon catalytic subunit A [Danio rerio]
Unigene11993	2046	25	185	3.13351	23.1601	-2.88579	Down	1.45e-31	6.64e-29	GO:0005634//nucleus	GO:0008270//zinc ion binding	GO:0006355//regulation of transcription, DNA-dependent	gi|190570268|ref|NP_001121998.1|/0/PHD finger protein 19 [Danio rerio]
Unigene15654	2824	89	208	8.08207	18.8657	-1.22297	Down	2.98e-12	3.83e-10	GO:0048188//Set1C/COMPASS complex;GO:0005730//nucleolus;GO:0070461//SAGA-type complex;GO:0005671//Ada2/Gcn5/Ada3 transcription activator complex;GO:0043025//neuronal cell body;GO:0070688//MLL5-L complex;GO:0071339//MLL1 complex;GO:0005739//mitochondrion	GO:0043995//histone acetyltransferase activity (H4-K5 specific);GO:0046972//histone acetyltransferase activity (H4-K16 specific);GO:0043996//histone acetyltransferase activity (H4-K8 specific);GO:0003713//transcription coactivator activity;GO:0042802//identical protein binding;GO:0003700//sequence-specific DNA binding transcription factor activity;GO:0003682//chromatin binding	GO:0000122//negative regulation of transcription from RNA polymerase II promoter;GO:0010628//positive regulation of gene expression;GO:0019046//release from viral latency;GO:0050821//protein stabilization;GO:0043254//regulation of protein complex assembly;GO:0043984//histone H4-K16 acetylation;GO:0045787//positive regulation of cell cycle;GO:0043982//histone H4-K8 acetylation;GO:0044419//interspe…	gi|190570282|ref|NP_001122009.1|/0/host cell factor C1b [Danio rerio]
Unigene17616	2419	129	262	13.6757	27.7421	-1.02046	Down	1.27e-11	1.53e-09	GO:0005829//cytosol;GO:0045111//intermediate filament cytoskeleton;GO:0005634//nucleus	GO:0051721//protein phosphatase 2A binding;GO:0016740//transferase activity	GO:0035303//regulation of dephosphorylation;GO:0006406//mRNA export from nucleus;GO:0010467//gene expression;GO:0000184//nuclear-transcribed mRNA catabolic process, nonsense-mediated decay;GO:0009790//embryo development	gi|191961835|ref|NP_001038548.2|/0/protein SMG7 [Danio rerio]
Unigene5672	438	65	774	38.0572	452.627	-3.57208	Down	5.22e-155	1.97e-151	GO:0005634//nucleus	GO:0043565//sequence-specific DNA binding;GO:0003700//sequence-specific DNA binding transcription factor activity	GO:0007275//multicellular organismal development;GO:0006355//regulation of transcription, DNA-dependent	gi|192447389|ref|NP_001122282.1|/3.69218e-70/uncharacterized protein LOC100004081 [Danio rerio]
CL5821.c2	2289	54	349	6.04986	39.0529	-2.69046	Down	4.03e-54	3.65e-51	GO:0031965//nuclear membrane;GO:0005643//nuclear pore;GO:0005737//cytoplasm	GO:0003723//RNA binding;GO:0008026//ATP-dependent helicase activity;GO:0005524//ATP binding	GO:0006917//induction of apoptosis;GO:0006200//ATP catabolic process;GO:0015031//protein transport;GO:0051028//mRNA transport	gi|192447401|ref|NP_001122187.1|/0/ATP-dependent RNA helicase DDX19A [Danio rerio]
CL5821.c1	532	3	66	1.44613	31.7765	-4.45769	Down	1.01e-16	1.96e-14	GO:0031965//nuclear membrane;GO:0005643//nuclear pore;GO:0005737//cytoplasm	GO:0003723//RNA binding;GO:0008026//ATP-dependent helicase activity;GO:0005524//ATP binding	GO:0006200//ATP catabolic process;GO:0015031//protein transport;GO:0051028//mRNA transport	gi|192447401|ref|NP_001122187.1|/3.43262e-59/ATP-dependent RNA helicase DDX19A [Danio rerio]
CL12063.c4	2988	9	64	0.77243	5.48622	-2.82834	Down	1.4e-11	1.66e-09	-	GO:0016888//endodeoxyribonuclease activity, producing 5'-phosphomonoesters	GO:0090305//nucleic acid phosphodiester bond hydrolysis	gi|192453572|ref|NP_001122165.1|/8.94558e-172/TatD DNase domain containing 2 [Danio rerio]
CL13297.c1	991	88	186	22.7723	48.0743	-1.07799	Down	2.47e-09	2.22e-07	GO:0005634//nucleus	GO:0008270//zinc ion binding;GO:0003676//nucleic acid binding	GO:0007566//embryo implantation;GO:0006355//regulation of transcription, DNA-dependent;GO:0050847//progesterone receptor signaling pathway	gi|192453576|ref|NP_001122201.1|/8.36487e-108/Kruppel-like factor 9 [Danio rerio]
CL3936.c2	1474	24	279	4.17552	48.482	-3.53742	Down	1.93e-56	1.97e-53	GO:0016020//membrane	GO:0005528//FK506 binding;GO:0003755//peptidyl-prolyl cis-trans isomerase activity	GO:0006457//protein folding;GO:0022414//reproductive process;GO:0000413//protein peptidyl-prolyl isomerization	gi|192455612|ref|NP_001122145.1|/4.81869e-167/peptidyl-prolyl cis-trans isomerase FKBP6 [Danio rerio]
CL5355.c3	956	3	49	0.804749	13.1284	-4.02801	Down	5.68e-12	7.13e-10	GO:0044427//chromosomal part;GO:0005634//nucleus	GO:0008270//zinc ion binding;GO:0016874//ligase activity	GO:0006310//DNA recombination;GO:0090068//positive regulation of cell cycle process;GO:0051276//chromosome organization;GO:0006302//double-strand break repair;GO:0007088//regulation of mitosis;GO:0010638//positive regulation of organelle organization	gi|192455628|ref|NP_001122190.1|/5.45618e-101/E3 SUMO-protein ligase NSE2 [Danio rerio]
Unigene7373	620	5	35	2.06812	14.4594	-2.80562	Down	7.99e-07	4.83e-05	GO:0043240//Fanconi anaemia nuclear complex;GO:0000775//chromosome, centromeric region;GO:0071821//FANCM-MHF complex	GO:0003677//DNA binding;GO:0003682//chromatin binding	GO:0006281//DNA repair;GO:0000712//resolution of meiotic recombination intermediates;GO:0031297//replication fork processing	gi|192455658|ref|NP_001122221.1|/7.85957e-60/centromere protein S [Danio rerio]
CL10808.c1	580	1764	743	779.952	328.121	1.24916	Up	2.47e-95	4.88e-92	GO:0005576//extracellular region	GO:0008009//chemokine activity	GO:0006955//immune response	gi|193794858|ref|NP_001123366.1|/4.38558e-35/chemokine CCL-C25ab precursor [Danio rerio]
Unigene18921	1303	24	77	4.7235	15.1363	-1.68009	Down	7.94e-08	5.71e-06	GO:0016020//membrane;GO:0005739//mitochondrion	GO:0004519//endonuclease activity;GO:0005488//binding	GO:0008152//metabolic process	gi|193806172|sp|Q502K1.2|EXOG_DANRE/6.33183e-144/RecName: Full=Nuclease EXOG, mitochondrial; AltName: Full=Endonuclease G-like 1; Short=Endo G-like 1; Flags: Precursor
CL14094.c1	1546	605	1250	100.356	207.097	-1.04518	Down	1.55e-51	1.27e-48	GO:0005829//cytosol;GO:0005802//trans-Golgi network	GO:0005112//Notch binding	GO:0022008//neurogenesis;GO:0010955//negative regulation of protein processing;GO:0045746//negative regulation of Notch signaling pathway;GO:0006986//response to unfolded protein;GO:0070059//intrinsic apoptotic signaling pathway in response to endoplasmic reticulum stress	gi|194332534|ref|NP_001123756.1|/6.80023e-103/ChaC, cation transport regulator homolog 1 [Xenopus (Silurana) tropicalis]
CL13524.c4	3075	18	91	1.50115	7.58001	-2.33613	Down	3.97e-13	5.6e-11	GO:0035101//FACT complex;GO:0043596//nuclear replication fork;GO:0042555//MCM complex	GO:0005515//protein binding	GO:0000724//double-strand break repair via homologous recombination;GO:0031297//replication fork processing	gi|194578867|ref|NP_001124073.1|/0/protein MMS22-like [Danio rerio]
CL15467.c1	594	350	138	151.105	59.5068	1.34443	Up	1.68e-22	4.8e-20	-	-	-	gi|194578995|ref|NP_001124116.1|/3.33284e-25/uncharacterized protein LOC100170809 precursor [Danio rerio]
Unigene18457	304	65	21	54.8324	17.6937	1.63179	Up	1.37e-06	7.91e-05	-	-	-	gi|194578999|ref|NP_001124118.1|/8.32057e-38/uncharacterized protein LOC100170811 precursor [Danio rerio]
Unigene5986	2899	5	54	0.442302	4.77111	-3.43122	Down	1.07e-11	1.29e-09	-	-	-	gi|198413727|ref|XP_002121098.1|/5.81673e-152/PREDICTED: hypothetical protein [Ciona intestinalis]
Unigene10289	673	29	80	11.0505	30.4473	-1.46221	Down	7.53e-07	4.57e-05	GO:0005737//cytoplasm	GO:0004427//inorganic diphosphatase activity;GO:0000287//magnesium ion binding	GO:0006796//phosphate-containing compound metabolic process	gi|209732340|gb|ACI67039.1|/6.29691e-88/Inorganic pyrophosphatase 2, mitochondrial precursor [Salmo salar]
Unigene11279	353	23	130	16.709	94.3284	-2.49707	Down	1.59e-19	3.82e-17	GO:0005829//cytosol;GO:0005874//microtubule;GO:0005624//membrane fraction	GO:0005515//protein binding	GO:0031115//negative regulation of microtubule polymerization;GO:0035556//intracellular signal transduction;GO:0051272//positive regulation of cellular component movement;GO:0007409//axonogenesis	gi|209733008|gb|ACI67373.1|/9.12192e-21/Stathmin [Salmo salar]
Unigene18678	549	4	63	1.86846	29.3929	-3.97554	Down	6.09e-15	1e-12	GO:0005739//mitochondrion	GO:0019166//trans-2-enoyl-CoA reductase (NADPH) activity;GO:0005102//receptor binding	GO:0008610//lipid biosynthetic process;GO:0006631//fatty acid metabolic process;GO:0039020//pronephric nephron tubule development	gi|209733124|gb|ACI67431.1|/2.09028e-49/Trans-2-enoyl-CoA reductase, mitochondrial precursor [Salmo salar]
Unigene913	977	256	584	67.1959	153.106	-1.18809	Down	2.53e-30	1.08e-27	-	-	-	gi|209733954|gb|ACI67846.1|/6.33133e-60/PLAC8-like protein 1 [Salmo salar]
CL20235.c2	609	2	32	0.842189	13.4588	-3.99826	Down	3.74e-08	2.85e-06	GO:0000801//central element	GO:0005515//protein binding	GO:0006915//apoptotic process;GO:0007130//synaptonemal complex assembly;GO:0007283//spermatogenesis;GO:0051301//cell division;GO:0007131//reciprocal meiotic recombination	gi|209863099|ref|NP_001129458.1|/7.88682e-33/uncharacterized protein LOC100005931 [Danio rerio]
Unigene5399	1683	52	108	7.92349	16.4367	-1.05271	Down	8.59e-06	0.000409271	GO:0005654//nucleoplasm;GO:0005829//cytosol;GO:0008540//proteasome regulatory particle, base subcomplex	GO:0005515//protein binding	GO:0000209//protein polyubiquitination;GO:0006521//regulation of cellular amino acid metabolic process;GO:0051437//positive regulation of ubiquitin-protein ligase activity involved in mitotic cell cycle;GO:0042981//regulation of apoptotic process;GO:0010467//gene expression;GO:0016032//viral reproduction;GO:0051436//negative regulation of ubiquitin-protein ligase activity involved in mitotic cell…	gi|210147423|ref|NP_001017573.2|/0/proteasome 26S non-ATPase subunit 5 [Danio rerio]
CL12145.c2	1658	0	29	0.01	4.48009	-8.80739	Down	1.9e-09	1.73e-07	GO:0016323//basolateral plasma membrane;GO:0016327//apicolateral plasma membrane;GO:0030659//cytoplasmic vesicle membrane;GO:0016021//integral to membrane	-	GO:0015696//ammonium transport	gi|210147502|ref|NP_956365.2|/0/ammonium transporter Rh type B [Danio rerio]
Unigene14122	1031	13	66	3.23357	16.3968	-2.34222	Down	6.63e-10	6.42e-08	GO:0030018//Z disc;GO:0001725//stress fiber;GO:0005938//cell cortex;GO:0005925//focal adhesion	GO:0008307//structural constituent of muscle;GO:0005070//SH3/SH2 adaptor activity;GO:0046872//metal ion binding;GO:0051015//actin filament binding;GO:0031005//filamin binding;GO:0005523//tropomyosin binding	GO:0006811//ion transport;GO:0071691//cardiac muscle thin filament assembly	gi|21311871|ref|NP_083033.1|/9.46341e-102/nebulette [Mus musculus]
Unigene69287	947	44	97	11.9152	26.2359	-1.13874	Down	7.05e-06	0.000345214	GO:0005737//cytoplasm;GO:0016604//nuclear body	GO:0005515//protein binding	GO:0000398//mRNA splicing, via spliceosome;GO:0022618//ribonucleoprotein complex assembly	gi|213510748|ref|NP_001134796.1|/2.07347e-44/Gem-associated protein 6 [Salmo salar]
Unigene17767	771	7	36	2.32831	11.9597	-2.36083	Down	5.4e-06	0.000271093	-	-	-	gi|213512158|ref|NP_001134722.1|/6.78927e-34/YD008 protein [Salmo salar]
CL18744.c1	1152	102	225	22.7062	50.0269	-1.13962	Down	6.75e-12	8.36e-10	GO:0005654//nucleoplasm;GO:0005829//cytosol;GO:0000502//proteasome complex	GO:0004175//endopeptidase activity;GO:0003984//acetolactate synthase activity;GO:0070628//proteasome binding;GO:0061133//endopeptidase activator activity;GO:0046872//metal ion binding;GO:0004221//ubiquitin thiolesterase activity;GO:0008237//metallopeptidase activity	GO:0000209//protein polyubiquitination;GO:0070536//protein K63-linked deubiquitination;GO:0006521//regulation of cellular amino acid metabolic process;GO:0051437//positive regulation of ubiquitin-protein ligase activity involved in mitotic cell cycle;GO:0042981//regulation of apoptotic process;GO:0010467//gene expression;GO:0016032//viral reproduction;GO:0051436//negative regulation of ubiquitin-…	gi|213515336|ref|NP_001135360.1|/3.07612e-176/26S proteasome non-ATPase regulatory subunit 14 [Salmo salar]
CL16281.c1	4243	60	219	3.6264	13.2204	-1.86616	Down	1.37e-22	3.96e-20	GO:0012506//vesicle membrane;GO:0016021//integral to membrane;GO:0031526//brush border membrane	GO:0008523//sodium-dependent multivitamin transmembrane transporter activity	GO:0015878//biotin transport;GO:0071436//sodium ion export;GO:0015887//pantothenate transmembrane transport	gi|213624764|gb|AAI71549.1|/0/Zgc:114067 protein [Danio rerio]
CL2271.c3	5075	93	187	4.69942	9.43799	-1.006	Down	1.6e-08	1.28e-06	GO:0005634//nucleus	GO:0008270//zinc ion binding;GO:0018024//histone-lysine N-methyltransferase activity	GO:0051216//cartilage development;GO:0048706//embryonic skeletal system development;GO:0018022//peptidyl-lysine methylation;GO:0010452//histone H3-K36 methylation	gi|213624868|gb|AAI71696.1|/0/Wolf-Hirschhorn syndrome candidate 1 [Danio rerio]
Unigene13270	451	25	115	14.2154	65.3123	-2.1999	Down	3.47e-15	5.9e-13	-	-	-	gi|215254137|gb|ACJ64077.1|/3.92939e-35/neurogranin [Danio rerio]
CL10308.c1	1373	52	117	9.71247	21.8267	-1.16819	Down	4.68e-07	2.94e-05	-	GO:0004775//succinate-CoA ligase (ADP-forming) activity;GO:0000166//nucleotide binding;GO:0048037//cofactor binding;GO:0003878//ATP citrate synthase activity	GO:0006099//tricarboxylic acid cycle	gi|220672696|emb|CAX13903.1|/1.18143e-180/succinate-CoA ligase, GDP-forming, alpha subunit [Danio rerio]
Unigene15752	2376	67	190	7.23145	20.4824	-1.50203	Down	6e-15	9.9e-13	GO:0000228//nuclear chromosome;GO:0032301//MutSalpha complex	GO:0032357//oxidized purine DNA binding;GO:0008094//DNA-dependent ATPase activity;GO:0032405//MutLalpha complex binding;GO:0000400//four-way junction DNA binding;GO:0043531//ADP binding;GO:0032142//single guanine insertion binding;GO:0032143//single thymine insertion binding;GO:0000287//magnesium ion binding;GO:0042803//protein homodimerization activity;GO:0032137//guanine/thymine mispair binding…	GO:0045910//negative regulation of DNA recombination;GO:0007131//reciprocal meiotic recombination;GO:0000710//meiotic mismatch repair;GO:0008630//intrinsic apoptotic signaling pathway in response to DNA damage response;GO:0009411//response to UV;GO:0016446//somatic hypermutation of immunoglobulin genes;GO:0051096//positive regulation of helicase activity;GO:0006200//ATP catabolic process;GO:00435…	gi|220672960|emb|CAX12876.1|/0/mutS homolog 6 (E. coli) [Danio rerio]
CL11085.c1	1217	42	100	8.85026	21.0467	-1.2498	Down	9.07e-07	5.42e-05	GO:0030915//Smc5-Smc6 complex	GO:0005515//protein binding	GO:2001022//positive regulation of response to DNA damage stimulus	gi|220673125|emb|CAX13273.1|/8.24349e-175/novel protein similar to H.sapiens NSMCE4A, non-SMC element 4 homolog A (S. cerevisiae) (NSMCE4A, zgc:109897) [Danio rerio]
CL2750.c1	1052	5	29	1.21885	7.06083	-2.53431	Down	2.27e-05	0.000956494	-	GO:0003824//catalytic activity	-	gi|220673153|emb|CAX13600.1|/5.0683e-66/novel protein [Danio rerio]
Unigene215	1575	3	26	0.48847	4.22831	-3.11374	Down	8.55e-06	0.000408191	GO:0005829//cytosol;GO:0005813//centrosome	-	GO:0000086//G2/M transition of mitotic cell cycle	gi|220673214|emb|CAX14177.1|/0/novel protein similar to H.sapiens CEP78, centrosomal protein 78kDa (CEP78) [Danio rerio]
Unigene13864	831	24	65	7.4064	20.0348	-1.43567	Down	1.12e-05	0.000516319	GO:0016020//membrane	GO:0005164//tumor necrosis factor receptor binding	GO:0006955//immune response;GO:0060348//bone development	gi|220673302|emb|CAX13337.1|/1.97106e-45/novel protein similar to vertebrate ectodysplasin A (EDA) [Danio rerio]
Unigene2026	2474	12	56	1.24388	5.79778	-2.22065	Down	3.85e-08	2.91e-06	GO:0005654//nucleoplasm;GO:0005762//mitochondrial large ribosomal subunit	GO:0005515//protein binding;GO:0003677//DNA binding;GO:0003735//structural constituent of ribosome;GO:0004003//ATP-dependent DNA helicase activity;GO:0005524//ATP binding	GO:0032508//DNA duplex unwinding;GO:0006357//regulation of transcription from RNA polymerase II promoter;GO:0006412//translation;GO:0006302//double-strand break repair;GO:0008285//negative regulation of cell proliferation;GO:0071295//cellular response to vitamin;GO:0000077//DNA damage checkpoint;GO:0006200//ATP catabolic process	gi|220675859|emb|CAX12711.1|/0/Fanconi anemia J (fancj) [Danio rerio]
CL466.c3	863	11	53	3.26873	15.7304	-2.26675	Down	6.19e-08	4.54e-06	GO:0044424//intracellular part	-	GO:0044260;GO:0090304	gi|220678262|emb|CAX14402.1|/1.59119e-77/novel protein [Danio rerio]
CL5695.c1	4192	129	270	7.89161	16.4974	-1.06385	Down	1.14e-12	1.52e-10	GO:0005730//nucleolus;GO:0016021//integral to membrane;GO:0031965//nuclear membrane	-	-	gi|220678278|emb|CAX14610.1|/0/ribosomal RNA processing 12 homolog (S. cerevisiae) [Danio rerio]
CL16296.c3	4606	2	29	0.111353	1.61268	-3.85624	Down	2.51e-07	1.66e-05	GO:0071547//piP-body;GO:0005634//nucleus	GO:0005488//binding;GO:0016787//hydrolase activity	GO:0009566//fertilization;GO:0007283//spermatogenesis;GO:0043046//DNA methylation involved in gamete generation;GO:0034587//piRNA metabolic process;GO:0007140//male meiosis	gi|220678285|emb|CAX14617.1|/0/novel protein similar to H.sapiens TDRD9, tudor domain containing 9 (TDRD9) [Danio rerio]
CL14669.c3	2253	12	55	1.36589	6.25281	-2.19466	Down	6.38e-08	4.67e-06	-	-	-	gi|220678328|emb|CAX14705.1|/5.13566e-153/novel protein (wu:fd18f09) [Danio rerio]
CL1134.c3	3015	20	82	1.70114	6.96627	-2.03389	Down	2.76e-10	2.77e-08	-	GO:0005515//protein binding	GO:0050794//regulation of cellular process	gi|220678678|emb|CAX14192.1|/0/transforming, acidic coiled-coil containing protein 3 [Danio rerio]
CL1134.c4	1244	23	72	4.74138	14.8247	-1.64462	Down	3.21e-07	2.08e-05	-	-	-	gi|220678678|emb|CAX14192.1|/1.77936e-140/transforming, acidic coiled-coil containing protein 3 [Danio rerio]
Unigene7943	2209	3	25	0.348275	2.8988	-3.05716	Down	1.55e-05	0.000683668	GO:0005622//intracellular	GO:0003676//nucleic acid binding;GO:0004527//exonuclease activity	GO:0090305//nucleic acid phosphodiester bond hydrolysis	gi|220679037|emb|CAX12849.1|/0/novel protein similar to H.sapiens REXO1, REX1, RNA exonuclease 1 homolog (S. cerevisiae) (REXO1, zgc:152968) [Danio rerio]
Unigene8049	1745	84	190	12.3447	27.8889	-1.1758	Down	1.02e-10	1.09e-08	GO:0031233//intrinsic to external side of plasma membrane;GO:0005615//extracellular space	GO:0005178//integrin binding;GO:0005080//protein kinase C binding;GO:0043236//laminin binding;GO:0008270//zinc ion binding;GO:0004222//metalloendopeptidase activity;GO:0005518//collagen binding;GO:0017124//SH3 domain binding	GO:0010042//response to manganese ion;GO:0042117//monocyte activation;GO:0042542//response to hydrogen peroxide;GO:0007160//cell-matrix adhesion;GO:0000186//activation of MAPKK activity;GO:0034241//positive regulation of macrophage fusion;GO:0007179//transforming growth factor beta receptor signaling pathway;GO:0051592//response to calcium ion;GO:0051044//positive regulation of membrane protein e…	gi|220679082|emb|CAX12550.1|/0/a disintegrin and metalloproteinase domain 9 [Danio rerio]
Unigene13117	1758	112	235	16.3379	34.2391	-1.06742	Down	2.88e-11	3.28e-09	GO:0005625//soluble fraction;GO:0005792//microsome;GO:0005829//cytosol	GO:0048029//monosaccharide binding;GO:0004751//ribose-5-phosphate isomerase activity	GO:0009052//pentose-phosphate shunt, non-oxidative branch;GO:0019693//ribose phosphate metabolic process	gi|220679087|emb|CAX13678.1|/8.26166e-128/ribose 5-phosphate isomerase A (ribose 5-phosphate epimerase) [Danio rerio]
CL14879.c2	961	3	25	0.800562	6.66332	-3.05716	Down	1.55e-05	0.00068332	GO:0005819//spindle;GO:0005737//cytoplasm;GO:0005634//nucleus	GO:0008270//zinc ion binding	GO:0051301//cell division;GO:0060565//inhibition of mitotic anaphase-promoting complex activity	gi|220679231|emb|CAX12802.1|/1.10015e-117/F-box protein 5 [Danio rerio]
Unigene9382	1367	33	88	6.19074	16.4888	-1.4133	Down	4.18e-07	2.65e-05	GO:0016323//basolateral plasma membrane;GO:0005737//cytoplasm;GO:0005887//integral to plasma membrane	GO:0042605//peptide antigen binding;GO:0019534//toxin transporter activity;GO:0015175//neutral amino acid transmembrane transporter activity;GO:0005515//protein binding;GO:0015179//L-amino acid transmembrane transporter activity;GO:0015101//organic cation transmembrane transporter activity	GO:0015804//neutral amino acid transport;GO:0055065//metal ion homeostasis;GO:0009636//response to toxin;GO:0006520//cellular amino acid metabolic process;GO:0003333//amino acid transmembrane transport;GO:0050900//leukocyte migration;GO:0015695//organic cation transport;GO:0034220//ion transmembrane transport;GO:0007596//blood coagulation;GO:0015807//L-amino acid transport	gi|220682208|gb|ACL80214.1|/6.26906e-158/slc7a8 [Carassius carassius]
CL8925.c2	1387	132	274	24.4059	50.5997	-1.0519	Down	1.25e-12	1.66e-10	GO:0071556//integral to lumenal side of endoplasmic reticulum membrane;GO:0005829//cytosol;GO:0000139//Golgi membrane;GO:0033116//endoplasmic reticulum-Golgi intermediate compartment membrane;GO:0005811//lipid particle;GO:0005887//integral to plasma membrane	GO:0004872//receptor activity;GO:0005102//receptor binding	GO:0016192//vesicle-mediated transport;GO:0035584//calcium-mediated signaling using intracellular calcium source;GO:0051561//elevation of mitochondrial calcium ion concentration;GO:0002474//antigen processing and presentation of peptide antigen via MHC class I;GO:2001244//positive regulation of intrinsic apoptotic signaling pathway;GO:0043280//positive regulation of cysteine-type endopeptidase ac…	gi|22204206|emb|CAD43420.1|/1.70156e-126/novel protein similar to vertebrate caldesmon 1 (CALD1) [Danio rerio]
CL12728.c1	836	43	92	13.1904	28.1874	-1.09556	Down	2.24e-05	0.000944329	-	GO:0004869//cysteine-type endopeptidase inhibitor activity	GO:0010951//negative regulation of endopeptidase activity	gi|22204243|emb|CAD43436.1|/5.9876e-58/novel protein similar to human cystatin [Danio rerio]
CL229.c3	768	8	76	2.67132	25.347	-3.24619	Down	2.89e-15	4.95e-13	GO:0015030//Cajal body;GO:0000785//chromatin;GO:0010369//chromocenter	GO:0005515//protein binding	GO:0006334//nucleosome assembly	gi|224496026|ref|NP_001139092.1|/1.09754e-76/opa interacting protein 5 [Danio rerio]
CL59.c2	3425	85	182	6.36437	13.6108	-1.09667	Down	2.21e-09	2e-07	GO:0030176//integral to endoplasmic reticulum membrane	-	GO:0009987//cellular process;GO:0015031//protein transport	gi|224496090|ref|NP_001139027.1|/0/ribosome binding protein 1 isoform 1 [Danio rerio]
Unigene23989	720	14	54	4.98646	19.2103	-1.94579	Down	7.1e-07	4.34e-05	GO:0045335//phagocytic vesicle;GO:0045121//membrane raft;GO:0005887//integral to plasma membrane;GO:0005624//membrane fraction	GO:0031267//small GTPase binding;GO:0034188//apolipoprotein A-I receptor activity;GO:0005543//phospholipid binding;GO:0005548//phospholipid transporter activity;GO:0034186//apolipoprotein A-I binding;GO:0015485//cholesterol binding;GO:0008509//anion transmembrane transporter activity;GO:0005524//ATP binding;GO:0016887//ATPase activity;GO:0019905//syntaxin binding;GO:0017127//cholesterol transport…	GO:0033344//cholesterol efflux;GO:0055098//response to low-density lipoprotein particle stimulus;GO:0042157//lipoprotein metabolic process;GO:0043691//reverse cholesterol transport;GO:0006200//ATP catabolic process;GO:0032367//intracellular cholesterol transport;GO:0008203//cholesterol metabolic process;GO:0050702//interleukin-1 beta secretion;GO:0006820//anion transport;GO:0042632//cholesterol h…	gi|224589094|ref|NP_001139161.1|/3.21009e-128/ATP-binding cassette sub-family A member 1 [Danio rerio]
CL1723.c1	1868	16	70	2.19655	9.59831	-2.12754	Down	2.02e-09	1.83e-07	GO:0048188//Set1C/COMPASS complex;GO:0071339//MLL1 complex	GO:0005515//protein binding;GO:0046872//metal ion binding;GO:0044212//transcription regulatory region DNA binding;GO:0042800//histone methyltransferase activity (H3-K4 specific)	GO:0030097//hemopoiesis;GO:0006974//response to DNA damage stimulus;GO:0043627//response to estrogen stimulus;GO:0008284//positive regulation of cell proliferation;GO:0051568//histone H3-K4 methylation;GO:0045944//positive regulation of transcription from RNA polymerase II promoter	gi|224809219|ref|NP_001103575.2|/0/ash2-like [Danio rerio]
CL1723.c2	2085	31	127	3.81288	15.6017	-2.03275	Down	3.54e-15	5.99e-13	GO:0048188//Set1C/COMPASS complex;GO:0071339//MLL1 complex	GO:0005515//protein binding;GO:0046872//metal ion binding;GO:0044212//transcription regulatory region DNA binding;GO:0042800//histone methyltransferase activity (H3-K4 specific)	GO:0030097//hemopoiesis;GO:0006974//response to DNA damage stimulus;GO:0043627//response to estrogen stimulus;GO:0008284//positive regulation of cell proliferation;GO:0051568//histone H3-K4 methylation;GO:0045944//positive regulation of transcription from RNA polymerase II promoter	gi|224809219|ref|NP_001103575.2|/0/ash2-like [Danio rerio]
CL445.c4	1430	34	82	6.09733	14.6876	-1.26835	Down	6.98e-06	0.000342266	GO:0005747//mitochondrial respiratory chain complex I	GO:0046872//metal ion binding;GO:0051287//NAD binding;GO:0048038//quinone binding;GO:0008137//NADH dehydrogenase (ubiquinone) activity;GO:0051539//4 iron, 4 sulfur cluster binding	GO:0006979//response to oxidative stress;GO:0006810//transport;GO:0022900//electron transport chain	gi|225543453|ref|NP_001018481.2|/0/NADH dehydrogenase (ubiquinone) Fe-S protein 2 [Danio rerio]
CL8928.c1	2109	7	134	0.851174	16.2743	-4.257	Down	8.12e-32	3.8e-29	GO:0045495//pole plasm;GO:0005844//polysome	GO:0003730//mRNA 3'-UTR binding;GO:0008494//translation activator activity;GO:0042802//identical protein binding;GO:0043565//sequence-specific DNA binding;GO:0000166//nucleotide binding	GO:0045948//positive regulation of translational initiation;GO:0060965//negative regulation of gene silencing by miRNA;GO:0045836//positive regulation of meiosis;GO:0007283//spermatogenesis;GO:0070935//3'-UTR-mediated mRNA stabilization;GO:0010628//positive regulation of gene expression;GO:0007281//germ cell development;GO:0007275//multicellular organismal development;GO:0048477//oogenesis	gi|225580742|gb|ACN94468.1|/1.51335e-120/Dazl [Carassius gibelio]
Unigene8882	426	601	286	361.795	171.961	1.07309	Up	9.79e-27	3.62e-24	GO:0005615//extracellular space;GO:0005887//integral to plasma membrane	GO:0004222//metalloendopeptidase activity;GO:0008270//zinc ion binding	GO:0006508//proteolysis;GO:0007586//digestion	gi|225690509|ref|NP_001070089.2|/2.71323e-28/meprin A, beta precursor [Danio rerio]
CL11099.c1	595	31	88	13.3611	37.8826	-1.5035	Down	1.16e-07	8.07e-06	-	-	-	gi|226237496|dbj|BAH47260.1|/1.78314e-42/gp130 [Danio rerio]
Unigene31521	454	5	175	2.8243	98.7315	-5.12754	Down	1.14e-45	8.55e-43	GO:0034364//high-density lipoprotein particle	-	GO:0009617//response to bacterium;GO:0006953//acute-phase response;GO:0035634//response to stilbenoid	gi|226443107|ref|NP_001140037.1|/6.6411e-43/Serum amyloid A-5 protein precursor [Salmo salar]
CL12523.c1	1024	21	60	5.25916	15.0081	-1.51283	Down	1.16e-05	0.000532893	GO:0044444//cytoplasmic part	GO:0016787//hydrolase activity	GO:0008152//metabolic process	gi|226732873|sp|A2BGU9.1|SERHL_DANRE/1.75555e-124/RecName: Full=Serine hydrolase-like protein
CL6396.c3	2503	219	496	22.4378	50.7568	-1.17767	Down	1.17e-25	4.07e-23	GO:0030132//clathrin coat of coated pit;GO:0030130//clathrin coat of trans-Golgi network vesicle;GO:0042470//melanosome;GO:0005829//cytosol;GO:0005819//spindle;GO:0005739//mitochondrion	GO:0005198//structural molecule activity;GO:0005515//protein binding	GO:0007411//axon guidance;GO:0042059//negative regulation of epidermal growth factor receptor signaling pathway;GO:0033572//transferrin transport;GO:0048011//nerve growth factor receptor signaling pathway;GO:0016044//cellular membrane organization;GO:0006886//intracellular protein transport;GO:0031623//receptor internalization;GO:0007067//mitosis;GO:0006892//post-Golgi vesicle-mediated transport	gi|226823301|ref|NP_001005391.2|/0/clathrin, heavy polypeptide a [Danio rerio]
Unigene5365	1407	27	518	4.92115	94.2995	-4.26018	Down	4.72e-119	1.37e-115	GO:0043186//P granule	GO:0005488//binding	GO:0007276//gamete generation;GO:0048610//cellular process involved in reproduction;GO:0043170;GO:0032502//developmental process	gi|229558708|sp|Q58EK5.2|TDRD1_DANRE/0/RecName: Full=Tudor domain-containing protein 1
CL8230.c1	897	0	21	0.01	5.99654	-9.22799	Down	4.83e-07	3.02e-05	GO:0071546//pi-body;GO:0033391//chromatoid body	GO:0005515//protein binding	GO:0007283//spermatogenesis;GO:0031047//gene silencing by RNA;GO:0043046//DNA methylation involved in gamete generation;GO:0034587//piRNA metabolic process;GO:0007281//germ cell development	gi|229558708|sp|Q58EK5.2|TDRD1_DANRE/7.35148e-97/RecName: Full=Tudor domain-containing protein 1
CL3223.c1	617	8	44	3.32508	18.2659	-2.45769	Down	2.42e-07	1.61e-05	-	-	-	gi|229576823|ref|NP_001153384.1|/4.79495e-110/protein lunapark-B [Danio rerio]
Unigene16340	1780	2	22	0.288142	3.16575	-3.45769	Down	1.97e-05	0.000845015	GO:0005829//cytosol;GO:0016442//RNA-induced silencing complex	GO:0008026//ATP-dependent helicase activity;GO:0004525//ribonuclease III activity;GO:0046872//metal ion binding;GO:0003725//double-stranded RNA binding;GO:0005515//protein binding;GO:0005524//ATP binding;GO:0035198//miRNA binding	GO:0021522//spinal cord motor neuron differentiation;GO:0031069//hair follicle morphogenesis;GO:0071335//hair follicle cell proliferation;GO:0055013//cardiac muscle cell development;GO:0030422//production of siRNA involved in RNA interference;GO:0021987//cerebral cortex development;GO:0010070//zygote asymmetric cell division;GO:0045069//regulation of viral genome replication;GO:0009791//post-embr…	gi|238814324|ref|NP_001154925.1|/0/endoribonuclease Dicer [Danio rerio]
CL3400.c2	4493	44	113	2.51139	6.44193	-1.35901	Down	2.51e-08	1.96e-06	GO:0005829//cytosol;GO:0016442//RNA-induced silencing complex	GO:0008026//ATP-dependent helicase activity;GO:0004525//ribonuclease III activity;GO:0046872//metal ion binding;GO:0003725//double-stranded RNA binding;GO:0005515//protein binding;GO:0005524//ATP binding;GO:0035198//miRNA binding	GO:0021522//spinal cord motor neuron differentiation;GO:0031069//hair follicle morphogenesis;GO:0071335//hair follicle cell proliferation;GO:0055013//cardiac muscle cell development;GO:0030422//production of siRNA involved in RNA interference;GO:0021987//cerebral cortex development;GO:0010070//zygote asymmetric cell division;GO:0045069//regulation of viral genome replication;GO:0009791//post-embr…	gi|238814324|ref|NP_001154925.1|/0/endoribonuclease Dicer [Danio rerio]
Unigene7331	2977	52	138	4.47942	11.8734	-1.40635	Down	2.53e-10	2.56e-08	GO:0005819//spindle;GO:0005654//nucleoplasm	GO:0005215//transporter activity;GO:0019901//protein kinase binding	GO:0016192//vesicle-mediated transport;GO:0001578//microtubule bundle formation;GO:0000910//cytokinesis;GO:0000087//M phase of mitotic cell cycle	gi|238814363|ref|NP_001154942.1|/0/kinesin family member 20A [Danio rerio]
Unigene15079	3000	151	356	12.9078	30.395	-1.23559	Down	3.21e-20	7.97e-18	GO:0005634//nucleus	-	-	gi|238859559|ref|NP_001154983.1|/0/nucleolar protein family 6 [Danio rerio]
CL2833.c1	386	1	20	0.66437	13.2714	-4.32019	Down	1.11e-05	0.000513646	GO:0005624//membrane fraction;GO:0005634//nucleus	GO:0043565//sequence-specific DNA binding;GO:0046983//protein dimerization activity;GO:0003700//sequence-specific DNA binding transcription factor activity	GO:0048545//response to steroid hormone stimulus;GO:0009628//response to abiotic stimulus;GO:0006355//regulation of transcription, DNA-dependent;GO:0048522//positive regulation of cellular process;GO:0009605//response to external stimulus	gi|238859645|ref|NP_001155024.1|/1.10985e-34/fos-related antigen 1 [Danio rerio]
CL17882.c1	564	6	32	2.72816	14.5326	-2.4133	Down	1.45e-05	0.000652857	GO:0005634//nucleus	GO:0043565//sequence-specific DNA binding;GO:0046983//protein dimerization activity;GO:0003700//sequence-specific DNA binding transcription factor activity	GO:0048545//response to steroid hormone stimulus;GO:0009416//response to light stimulus;GO:0006355//regulation of transcription, DNA-dependent;GO:0048522//positive regulation of cellular process;GO:0032501//multicellular organismal process;GO:0007610//behavior;GO:0006950//response to stress;GO:0009605//response to external stimulus	gi|238859645|ref|NP_001155024.1|/8.1306e-76/fos-related antigen 1 [Danio rerio]
Unigene21358	644	36	90	14.3355	35.7957	-1.32019	Down	1.18e-06	6.9e-05	GO:0005634//nucleus	GO:0046982//protein heterodimerization activity;GO:0043565//sequence-specific DNA binding;GO:0003700//sequence-specific DNA binding transcription factor activity;GO:0003690//double-stranded DNA binding	GO:0001829//trophectodermal cell differentiation;GO:0071277//cellular response to calcium ion;GO:0030316//osteoclast differentiation;GO:0001649//osteoblast differentiation;GO:0006366//transcription from RNA polymerase II promoter;GO:0060136//embryonic process involved in female pregnancy;GO:0045597//positive regulation of cell differentiation;GO:0051412//response to corticosterone stimulus;GO:000…	gi|239596177|gb|ACR83585.1|/2.52053e-112/Jun B proto-oncogene [Danio rerio]
Unigene17961	934	238	1835	65.3472	503.226	-2.94501	Down	6e-305	5.22e-301	-	GO:0030246//carbohydrate binding	-	gi|239781603|gb|ACS16044.1|/1.57035e-121/C-type lectin [Ctenopharyngodon idella]
CL14577.c1	2437	22	61	2.31507	6.41133	-1.46957	Down	1.5e-05	0.000672557	GO:0005829//cytosol;GO:0005634//nucleus	GO:0004674//protein serine/threonine kinase activity;GO:0046872//metal ion binding;GO:0005524//ATP binding;GO:0005515//protein binding	GO:0018105//peptidyl-serine phosphorylation;GO:0046777//protein autophosphorylation;GO:0006281//DNA repair;GO:0046854//phosphatidylinositol phosphorylation;GO:0006406//mRNA export from nucleus;GO:0010467//gene expression;GO:0000184//nuclear-transcribed mRNA catabolic process, nonsense-mediated decay	gi|241896873|ref|NP_001073513.2|/0/serine/threonine-protein kinase SMG1 [Danio rerio]
CL661.c6	2966	1	39	0.0864621	3.36796	-5.28366	Down	3.91e-11	4.4e-09	GO:0030054//cell junction;GO:0043234//protein complex;GO:0015630//microtubule cytoskeleton;GO:0000932//cytoplasmic mRNA processing body;GO:0005624//membrane fraction;GO:0045211//postsynaptic membrane;GO:0014069//postsynaptic density;GO:0005886//plasma membrane	GO:0003729//mRNA binding;GO:0005515//protein binding;GO:0000166//nucleotide binding	GO:0006417//regulation of translation;GO:0007130//synaptonemal complex assembly;GO:0048168//regulation of neuronal synaptic plasticity;GO:0006397//mRNA processing	gi|24371284|ref|NP_571502.1|/0/cytoplasmic polyadenylation element-binding protein 1 [Danio rerio]
Unigene13382	264	17	55	16.5136	53.362	-1.69216	Down	5.4e-06	0.000271194	GO:0005730//nucleolus	GO:0005515//protein binding	GO:0000183//chromatin silencing at rDNA	gi|255003831|ref|NP_001005395.1|/5.45396e-13/upstream binding transcription factor, RNA polymerase I [Danio rerio]
CL7036.c1	1687	16	60	2.43222	9.10982	-1.90515	Down	2.49e-07	1.65e-05	-	-	-	gi|255069742|ref|NP_001096146.2|/0/anillin, actin binding protein-like [Danio rerio]
CL1198.c4	2148	23	62	2.74594	7.39318	-1.4289	Down	1.92e-05	0.00082945	-	-	-	gi|255522786|ref|NP_001157309.1|/0/ubiquitin carboxyl-terminal hydrolase BAP1 [Danio rerio]
CL8230.c3	4148	5	92	0.309121	5.68097	-4.1999	Down	4.77e-22	1.33e-19	GO:0043186//P granule	GO:0005488//binding	GO:0007276//gamete generation;GO:0044260;GO:0048610//cellular process involved in reproduction;GO:0010468//regulation of gene expression;GO:0090304;GO:0030154//cell differentiation	gi|255683533|ref|NP_001157500.1|/0/tudor domain-containing protein 1 [Danio rerio]
CL8230.c2	3912	5	58	0.327769	3.79754	-3.53431	Down	9.3e-13	1.25e-10	GO:0043186//P granule	GO:0005488//binding	GO:0007276//gamete generation;GO:0044260;GO:0048610//cellular process involved in reproduction;GO:0010468//regulation of gene expression;GO:0090304;GO:0030154//cell differentiation	gi|255683533|ref|NP_001157500.1|/0/tudor domain-containing protein 1 [Danio rerio]
CL9002.c1	7614	44	112	1.48196	3.76772	-1.34618	Down	3.64e-08	2.78e-06	GO:0036038//TCTN-B9D complex;GO:0005829//cytosol;GO:0009986//cell surface;GO:0005813//centrosome;GO:0032391//photoreceptor connecting cilium;GO:0000930//gamma-tubulin complex;GO:0005634//nucleus	GO:0051011//microtubule minus-end binding	GO:0030916//otic vesicle formation;GO:0048793//pronephros development;GO:0030902//hindbrain development;GO:0015031//protein transport;GO:0042462//eye photoreceptor cell development;GO:0042384//cilium assembly;GO:0045893//positive regulation of transcription, DNA-dependent;GO:0000086//G2/M transition of mitotic cell cycle	gi|269954670|ref|NP_001161739.1|/0/centrosomal protein of 290 kDa [Danio rerio]
Unigene3447	747	36	135	12.3589	46.29	-1.90515	Down	7.52e-15	1.23e-12	GO:0005634//nucleus	GO:0003887//DNA-directed DNA polymerase activity;GO:0003677//DNA binding	GO:0006261//DNA-dependent DNA replication;GO:0006281//DNA repair	gi|27545241|ref|NP_775353.1|/2.45452e-126/DNA polymerase epsilon subunit 2 [Danio rerio]
CL8517.c2	706	74	205	26.8797	74.3743	-1.46829	Down	1.56e-15	2.73e-13	GO:0030532//small nuclear ribonucleoprotein complex;GO:0005829//cytosol;GO:0071013//catalytic step 2 spliceosome;GO:0005654//nucleoplasm;GO:0005689//U12-type spliceosomal complex	GO:0003723//RNA binding;GO:0005515//protein binding	GO:0000245//spliceosomal complex assembly;GO:0007507//heart development;GO:0000387//spliceosomal snRNP assembly;GO:0034660//ncRNA metabolic process	gi|27545253|ref|NP_775359.1|/1.04047e-59/small nuclear ribonucleoprotein Sm D1 [Danio rerio]
CL8517.c1	731	78	176	27.3637	61.6693	-1.17229	Down	5.46e-10	5.3e-08	GO:0030532//small nuclear ribonucleoprotein complex;GO:0005829//cytosol;GO:0071013//catalytic step 2 spliceosome;GO:0005654//nucleoplasm;GO:0005689//U12-type spliceosomal complex	GO:0003723//RNA binding;GO:0005515//protein binding	GO:0000245//spliceosomal complex assembly;GO:0007507//heart development;GO:0000387//spliceosomal snRNP assembly;GO:0034660//ncRNA metabolic process	gi|27545253|ref|NP_775359.1|/1.44177e-59/small nuclear ribonucleoprotein Sm D1 [Danio rerio]
CL8652.c2	1206	34	111	7.22984	23.5749	-1.70521	Down	6.73e-11	7.41e-09	GO:0042555//MCM complex;GO:0000785//chromatin	GO:0046872//metal ion binding;GO:0003677//DNA binding;GO:0005524//ATP binding;GO:0016887//ATPase activity;GO:0005515//protein binding;GO:0004386//helicase activity;GO:0003682//chromatin binding	GO:0006268//DNA unwinding involved in replication;GO:0007049//cell cycle;GO:0006200//ATP catabolic process;GO:0030174//regulation of DNA-dependent DNA replication initiation;GO:0060041//retina development in camera-type eye	gi|27545265|ref|NP_775364.1|/0/DNA replication licensing factor MCM2 [Danio rerio]
CL17648.c1	3542	55	162	3.98209	11.7149	-1.55675	Down	1.41e-13	2.07e-11	GO:0000922//spindle pole;GO:0005876//spindle microtubule;GO:0005813//centrosome	GO:0003777//microtubule motor activity;GO:0008017//microtubule binding;GO:0005524//ATP binding;GO:0019901//protein kinase binding	GO:0007018//microtubule-based movement;GO:0008152//metabolic process	gi|27545273|ref|NP_775368.1|/0/kinesin-like protein KIF11 [Danio rerio]
CL13930.c1	2494	32	91	3.29041	9.34585	-1.50606	Down	6.77e-08	4.93e-06	GO:0042645//mitochondrial nucleoid;GO:0009986//cell surface	GO:0019899//enzyme binding;GO:0005524//ATP binding;GO:0016887//ATPase activity;GO:0051082//unfolded protein binding	GO:0006457//protein folding;GO:0030097//hemopoiesis;GO:0031101//fin regeneration;GO:0006611//protein export from nucleus;GO:0006626//protein targeting to mitochondrion;GO:0006916	gi|28278640|gb|AAH44175.1|/0/Heat shock protein 9 [Danio rerio]
CL2177.c1	1815	286	745	40.4098	105.136	-1.37949	Down	8.79e-48	6.95e-45	GO:0005739//mitochondrion;GO:0005794//Golgi apparatus	GO:0004351//glutamate decarboxylase activity;GO:0042802//identical protein binding;GO:0005524//ATP binding;GO:0004356//glutamate-ammonia ligase activity	GO:0009749//response to glucose stimulus;GO:0006542//glutamine biosynthetic process;GO:0008283//cell proliferation	gi|28279140|gb|AAH45886.1|/0/Glutamate-ammonia ligase (glutamine synthase) b [Danio rerio]
CL12190.c2	5194	58	157	2.86367	7.74233	-1.4349	Down	7.26e-12	8.97e-10	GO:0005764//lysosome;GO:0005625//soluble fraction;GO:0016605//PML body;GO:0031931//TORC1 complex;GO:0005942//phosphatidylinositol 3-kinase complex;GO:0000139//Golgi membrane;GO:0070438//mTOR-FKBP12-rapamycin complex;GO:0031932//TORC2 complex;GO:0030425//dendrite;GO:0005741//mitochondrial outer membrane;GO:0043025//neuronal cell body;GO:0005789//endoplasmic reticulum membrane	GO:0004674//protein serine/threonine kinase activity;GO:0001032//RNA polymerase III type 3 promoter DNA binding;GO:0001031//RNA polymerase III type 2 promoter DNA binding;GO:0001156//TFIIIC-class transcription factor binding;GO:0019904//protein domain specific binding;GO:0043022//ribosome binding;GO:0005524//ATP binding;GO:0051219//phosphoprotein binding;GO:0001030//RNA polymerase III type 1 prom…	GO:0030838//positive regulation of actin filament polymerization;GO:0032314//regulation of Rac GTPase activity;GO:0045945//positive regulation of transcription from RNA polymerase III promoter;GO:0007584//response to nutrient;GO:0000082//G1/S transition of mitotic cell cycle;GO:0045727//positive regulation of translation;GO:0051534//negative regulation of NFAT protein import into nucleus;GO:00312…	gi|282848254|gb|ADB02908.1|/0/target of rapamycin [Cyprinus carpio]
CL7071.c1	2005	1	22	0.127904	2.81049	-4.45769	Down	3.02e-06	0.000160099	GO:0043234//protein complex;GO:0044430//cytoskeletal part;GO:0015630//microtubule cytoskeleton	-	GO:0060216//definitive hemopoiesis;GO:0000226//microtubule cytoskeleton organization;GO:0000279//M phase	gi|283487924|gb|ADB24655.1|/0/augmin-like complex subunit 3-like protein beta [Danio rerio]
CL14225.c1	585	95	39	41.6452	17.0759	1.28619	Up	9.72e-07	5.77e-05	GO:0005764//lysosome	GO:0008270//zinc ion binding	GO:0006665//sphingolipid metabolic process	gi|283806562|ref|NP_001164537.1|/1.64179e-69/uncharacterized protein LOC100001978 precursor [Danio rerio]
CL1867.c2	961	5	45	1.33427	11.994	-3.16819	Down	2.39e-09	2.15e-07	GO:0016607//nuclear speck;GO:0016605//PML body;GO:0017053//transcriptional repressor complex;GO:0005737//cytoplasm	GO:0008270//zinc ion binding;GO:0003677//DNA binding;GO:0042803//protein homodimerization activity	GO:0009880//embryonic pattern specification;GO:0048133//male germ-line stem cell division;GO:0045638//negative regulation of myeloid cell differentiation;GO:0032332//positive regulation of chondrocyte differentiation;GO:0007417//central nervous system development;GO:0035116//embryonic hindlimb morphogenesis;GO:0045892//negative regulation of transcription, DNA-dependent;GO:0061036//positive regul…	gi|284468449|gb|ADB90284.1|/0/promyelocytic leukemia zinc finger protein [Labeo rohita]
CL1511.c1	2263	53	111	6.00604	12.5635	-1.06476	Down	5.26e-06	0.000265658	GO:0044424//intracellular part	GO:0008270//zinc ion binding	-	gi|28839555|gb|AAH47798.1|/0/Zgc:55983 [Danio rerio]
Unigene31652	431	14	49	8.33005	29.1201	-1.80562	Down	7.23e-06	0.000353013	GO:0005739//mitochondrion	GO:0016874//ligase activity	GO:0060136//embryonic process involved in female pregnancy;GO:0008152//metabolic process	gi|289547613|ref|NP_001093209.1|/1.86638e-29/acyl-CoA synthetase long-chain family member 4, like [Danio rerio]
Unigene26985	227	3	46	3.38916	51.9046	-3.93686	Down	3.81e-11	4.29e-09	GO:0005625//soluble fraction;GO:0042470//melanosome	GO:0030235//nitric-oxide synthase regulator activity;GO:0005524//ATP binding;GO:0030911//TPR domain binding;GO:0051082//unfolded protein binding;GO:0042803//protein homodimerization activity	GO:0006457//protein folding;GO:0045429//positive regulation of nitric oxide biosynthetic process;GO:0006950//response to stress	gi|291190068|ref|NP_001167173.1|/1.63193e-17/Heat shock protein HSP 90-alpha [Salmo salar]
CL19637.c1	2004	26	136	3.32715	17.3826	-2.38528	Down	2.23e-19	5.24e-17	GO:0042555//MCM complex;GO:0000785//chromatin	GO:0046872//metal ion binding;GO:0003677//DNA binding;GO:0005524//ATP binding;GO:0016887//ATPase activity;GO:0005515//protein binding;GO:0004386//helicase activity;GO:0003682//chromatin binding	GO:0006268//DNA unwinding involved in replication;GO:0007049//cell cycle;GO:0006200//ATP catabolic process;GO:0030174//regulation of DNA-dependent DNA replication initiation;GO:0060041//retina development in camera-type eye	gi|29126842|gb|AAH48026.1|/0/Mcm2 protein [Danio rerio]
CL14666.c3	983	21	148	5.47852	38.564	-2.8154	Down	6.25e-25	2.06e-22	GO:0000785//chromatin;GO:0042555//MCM complex;GO:0005664//nuclear origin of replication recognition complex	GO:0042393//histone binding;GO:0003697//single-stranded DNA binding;GO:0046872//metal ion binding;GO:0003688//DNA replication origin binding;GO:0004003//ATP-dependent DNA helicase activity;GO:0003682//chromatin binding;GO:0005524//ATP binding	GO:0000075//cell cycle checkpoint;GO:0006974//response to DNA damage stimulus;GO:0006268//DNA unwinding involved in replication;GO:0008283//cell proliferation;GO:0030174//regulation of DNA-dependent DNA replication initiation;GO:0060041//retina development in camera-type eye;GO:0000084//S phase of mitotic cell cycle;GO:0042325//regulation of phosphorylation;GO:0000082//G1/S transition of mitotic …	gi|29126842|gb|AAH48026.1|/2.51985e-165/Mcm2 protein [Danio rerio]
CL4210.c1	2405	130	266	13.862	28.3296	-1.03118	Down	5.9e-12	7.35e-10	GO:0005654//nucleoplasm;GO:0005829//cytosol;GO:0005886//plasma membrane;GO:0005739//mitochondrion	GO:0004705//JUN kinase activity;GO:0004708//MAP kinase kinase activity;GO:0005515//protein binding;GO:0005524//ATP binding	GO:0008063//Toll signaling pathway;GO:0034142//toll-like receptor 4 signaling pathway;GO:0023014//signal transduction by phosphorylation;GO:0034134//toll-like receptor 2 signaling pathway;GO:0007258//JUN phosphorylation;GO:0035666//TRIF-dependent toll-like receptor signaling pathway;GO:0051090//regulation of sequence-specific DNA binding transcription factor activity;GO:0034138//toll-like recepto…	gi|291401490|ref|XP_002717102.1|/2.71163e-89/PREDICTED: mitogen-activated protein kinase 10-like [Oryctolagus cuniculus]
Unigene14171	1241	13	90	2.68639	18.5757	-2.78967	Down	1.47e-15	2.58e-13	GO:0030054//cell junction;GO:0017053//transcriptional repressor complex;GO:0045202//synapse	GO:0051287//NAD binding;GO:0016616//oxidoreductase activity, acting on the CH-OH group of donors, NAD or NADP as acceptor;GO:0003714//transcription corepressor activity;GO:0005515//protein binding	GO:0019079//viral genome replication;GO:0055114//oxidation-reduction process;GO:0050872//white fat cell differentiation;GO:0008285//negative regulation of cell proliferation;GO:0045892//negative regulation of transcription, DNA-dependent	gi|291411829|ref|XP_002722188.1|/4.82298e-70/PREDICTED: C-terminal binding protein 2 [Oryctolagus cuniculus]
CL10157.c1	1527	2	33	0.335883	5.5354	-4.04266	Down	1.98e-08	1.57e-06	GO:0032420//stereocilium;GO:0016021//integral to membrane;GO:0031410//cytoplasmic vesicle;GO:0016324//apical plasma membrane;GO:0016323//basolateral plasma membrane	GO:0005452//inorganic anion exchanger activity;GO:0008510//sodium:bicarbonate symporter activity	GO:0055085//transmembrane transport;GO:0015701//bicarbonate transport;GO:0060219//camera-type eye photoreceptor cell differentiation;GO:0007601//visual perception;GO:0061299//retina vasculature morphogenesis in camera-type eye;GO:0046666//retinal cell programmed cell death;GO:0021747//cochlear nucleus development;GO:0060117//auditory receptor cell development	gi|291464129|gb|ADC92005.2|/0/solute carrier family 4 sodium bicarbonate cotransporter member 7 variant NBCn1-E [Mus musculus]
CL9031.c2	253	1	30	1.01362	30.3721	-4.90515	Down	1.56e-08	1.25e-06	-	GO:0005102//receptor binding	GO:0007165//signal transduction	gi|292610220|ref|XP_002660662.1|/6.69702e-35/PREDICTED: microfibril-associated glycoprotein 4-like [Danio rerio]
Unigene17597	2457	12	66	1.25249	6.88038	-2.45769	Down	2.12e-10	2.17e-08	GO:0005654//nucleoplasm;GO:0005576//extracellular region;GO:0031527//filopodium membrane;GO:0031258//lamellipodium membrane	GO:0032405//MutLalpha complex binding;GO:0032407//MutSalpha complex binding;GO:0004867//serine-type endopeptidase inhibitor activity;GO:0004674//protein serine/threonine kinase activity;GO:0051015//actin filament binding;GO:0005518//collagen binding;GO:0004888//transmembrane signaling receptor activity;GO:0005524//ATP binding	GO:0008156//negative regulation of DNA replication;GO:0043517//positive regulation of DNA damage response, signal transduction by p53 class mediator;GO:0007275//multicellular organismal development;GO:0010951//negative regulation of endopeptidase activity;GO:0030162//regulation of proteolysis;GO:0034446//substrate adhesion-dependent cell spreading;GO:0090399//replicative senescence;GO:0008630//in…	gi|292610566|ref|XP_696163.4|/0/PREDICTED: serine/threonine-protein kinase ATR [Danio rerio]
Unigene2114	3880	58	167	3.83348	11.0245	-1.52398	Down	1.44e-13	2.11e-11	GO:0016605//PML body;GO:0001741//XY body;GO:0016021//integral to membrane;GO:0005576//extracellular region;GO:0031527//filopodium membrane;GO:0031258//lamellipodium membrane	GO:0032405//MutLalpha complex binding;GO:0032407//MutSalpha complex binding;GO:0004867//serine-type endopeptidase inhibitor activity;GO:0046872//metal ion binding;GO:0004674//protein serine/threonine kinase activity;GO:0003677//DNA binding;GO:0051015//actin filament binding;GO:0005518//collagen binding;GO:0004888//transmembrane signaling receptor activity;GO:0005524//ATP binding	GO:0008156//negative regulation of DNA replication;GO:0043517//positive regulation of DNA damage response, signal transduction by p53 class mediator;GO:0007275//multicellular organismal development;GO:0010951//negative regulation of endopeptidase activity;GO:0030162//regulation of proteolysis;GO:0043393//regulation of protein binding;GO:0034446//substrate adhesion-dependent cell spreading;GO:0090…	gi|292610566|ref|XP_696163.4|/0/PREDICTED: serine/threonine-protein kinase ATR [Danio rerio]
CL10263.c2	2911	40	125	3.52383	10.9987	-1.64212	Down	1.52e-11	1.8e-09	-	-	-	gi|292611100|ref|XP_693211.3|/0/PREDICTED: zinc finger CCHC domain-containing protein 2 [Danio rerio]
CL10263.c1	985	16	58	4.16563	15.0822	-1.85624	Down	6.28e-07	3.86e-05	-	-	-	gi|292611100|ref|XP_693211.3|/8.50987e-129/PREDICTED: zinc finger CCHC domain-containing protein 2 [Danio rerio]
CL13579.c1	747	122	59	41.8829	20.2304	1.04983	Up	2.31e-06	0.000125988	-	-	GO:0072358//cardiovascular system development	gi|292611918|ref|XP_002661255.1|/1.90128e-86/PREDICTED: hypothetical protein LOC100332647 [Danio rerio]
CL11404.c4	2297	109	220	12.1692	24.5321	-1.01144	Down	7.37e-10	7.09e-08	-	GO:0005515//protein binding	GO:0048518;GO:0007517//muscle organ development;GO:0014706//striated muscle tissue development;GO:0006351//transcription, DNA-dependent	gi|292611982|ref|XP_685503.4|/0/PREDICTED: LOW QUALITY PROTEIN: wu:fl04e06 [Danio rerio]
Unigene2148	1423	23	67	4.14496	12.0599	-1.54079	Down	2.59e-06	0.000139835	GO:0005829//cytosol;GO:0016328//lateral plasma membrane;GO:0005912//adherens junction;GO:0005923//tight junction	GO:0005096//GTPase activator activity;GO:0048487//beta-tubulin binding	GO:0034333//adherens junction assembly;GO:0007023//post-chaperonin tubulin folding pathway;GO:0010812//negative regulation of cell-substrate adhesion;GO:0031115//negative regulation of microtubule polymerization;GO:0070830//tight junction assembly;GO:0043547//positive regulation of GTPase activity	gi|292612005|ref|XP_001922584.2|/0/PREDICTED: tubulin-specific chaperone D [Danio rerio]
CL17054.c2	551	3	27	1.39626	12.5512	-3.16819	Down	4.72e-06	0.000240269	GO:0043240//Fanconi anaemia nuclear complex;GO:0071821//FANCM-MHF complex;GO:0000777//condensed chromosome kinetochore	GO:0003690//double-stranded DNA binding;GO:0043565//sequence-specific DNA binding	GO:0006281//DNA repair;GO:0000712//resolution of meiotic recombination intermediates;GO:0051301//cell division;GO:0007067//mitosis;GO:0006351//transcription, DNA-dependent;GO:0031297//replication fork processing	gi|292612170|ref|XP_002661323.1|/3.58206e-33/PREDICTED: centromere protein X-like isoform 1 [Danio rerio]
Unigene3651	523	4	30	1.96135	14.6924	-2.90515	Down	3.52e-06	0.00018472	-	-	-	gi|292612664|ref|XP_002661505.1|/2.3051e-36/PREDICTED: hypothetical protein LOC100317818 [Danio rerio]
Unigene199	2545	12	43	1.20918	4.32767	-1.83956	Down	2.13e-05	0.000904365	GO:0005664//nuclear origin of replication recognition complex;GO:0005721//centromeric heterochromatin;GO:0031933//telomeric heterochromatin	GO:0035064//methylated histone residue binding;GO:0008327//methyl-CpG binding;GO:0003682//chromatin binding	GO:0016568//chromatin modification;GO:0006260//DNA replication;GO:0000080//G1 phase of mitotic cell cycle;GO:0071169//establishment of protein localization to chromatin	gi|292614249|ref|XP_683313.4|/0/PREDICTED: leucine-rich repeat and WD repeat-containing protein 1 [Danio rerio]
CL7957.c2	493	3	34	1.56053	17.6647	-3.50076	Down	6.81e-08	4.94e-06	-	-	-	gi|292614793|ref|XP_002662395.1|/3.61589e-27/PREDICTED: hypothetical protein LOC100333546 [Danio rerio]
Unigene13263	387	7	34	4.63857	22.5031	-2.27837	Down	1.54e-05	0.000684775	-	-	-	gi|292615060|ref|XP_002662532.1|/7.66815e-44/PREDICTED: hypothetical protein LOC100334940 [Danio rerio]
Unigene49201	508	3	57	1.51445	28.7399	-4.24619	Down	3.4e-14	5.31e-12	-	-	-	gi|292615093|ref|XP_001333959.3|/1.70643e-46/PREDICTED: deleted in malignant brain tumors 1 protein-like [Danio rerio]
Unigene49248	576	3	81	1.33566	36.0194	-4.75315	Down	5.55e-21	1.44e-18	-	-	-	gi|292615093|ref|XP_001333959.3|/3.60137e-10/PREDICTED: deleted in malignant brain tumors 1 protein-like [Danio rerio]
CL7272.c3	928	4	29	1.10537	8.00431	-2.85624	Down	6.26e-06	0.000309567	GO:0005739//mitochondrion;GO:0005730//nucleolus	GO:0004842//ubiquitin-protein ligase activity;GO:0005515//protein binding	GO:0006511//ubiquitin-dependent protein catabolic process;GO:0070936//protein K48-linked ubiquitination	gi|292617889|ref|XP_001344323.3|/3.48366e-97/PREDICTED: hypothetical protein LOC100005214 [Danio rerio]
CL1155.c2	3433	18	138	1.34461	10.2962	-2.93686	Down	2.57e-24	8.32e-22	-	-	-	gi|292617909|ref|XP_698425.4|/1.5318e-160/PREDICTED: ankyrin repeat and LEM domain-containing protein 2-like [Danio rerio]
Unigene11690	1267	46	159	9.31061	32.1436	-1.78758	Down	6.27e-16	1.15e-13	GO:0032798//Swi5-Sfr1 complex	GO:0005515//protein binding	GO:0000724//double-strand break repair via homologous recombination	gi|292618103|ref|XP_002663552.1|/3.5326e-59/PREDICTED: uncharacterized protein C9orf119 homolog [Danio rerio]
Unigene54770	702	10	41	3.65309	14.9596	-2.03389	Down	9.24e-06	0.000437208	-	-	-	gi|292618678|ref|XP_693735.4|/9.17335e-117/PREDICTED: protein polybromo-1 [Danio rerio]
CL13446.c2	1791	27	79	3.86603	11.2981	-1.54715	Down	2.97e-07	1.94e-05	-	-	-	gi|292618909|ref|XP_697207.4|/0/PREDICTED: pleckstrin homology domain-containing family A member 6-like [Danio rerio]
Unigene11851	2365	3	31	0.325302	3.35741	-3.3675	Down	4.25e-07	2.69e-05	GO:0000932//cytoplasmic mRNA processing body;GO:0005634//nucleus	GO:0030371//translation repressor activity;GO:0002151//G-quadruplex RNA binding;GO:0008266//poly(U) RNA binding;GO:0034046//poly(G) RNA binding	GO:0017148//negative regulation of translation;GO:0010607//negative regulation of cytoplasmic mRNA processing body assembly	gi|292619414|ref|XP_683261.3|/0/PREDICTED: protein PAT1 homolog 2-like isoform 1 [Danio rerio]
CL20104.c2	2307	46	104	5.11337	11.5467	-1.17514	Down	1.83e-06	0.000102475	GO:0005634//nucleus	GO:0008270//zinc ion binding	GO:0016568//chromatin modification;GO:0006355//regulation of transcription, DNA-dependent	gi|292619620|ref|XP_001920015.2|/0/PREDICTED: MBT domain-containing protein 1-like [Danio rerio]
Unigene9369	1142	2	22	0.449119	4.93435	-3.45769	Down	1.97e-05	0.000844181	GO:0005760//gamma DNA polymerase complex	GO:0004003//ATP-dependent DNA helicase activity;GO:0016890//site-specific endodeoxyribonuclease activity, specific for altered base;GO:0017108//5'-flap endonuclease activity;GO:0003677//DNA binding;GO:0005524//ATP binding	GO:0045740//positive regulation of DNA replication;GO:0006284//base-excision repair;GO:0006264//mitochondrial DNA replication;GO:0043137//DNA replication, removal of RNA primer	gi|292620199|ref|XP_687974.4|/0/PREDICTED: si:ch211-1n9.7 [Danio rerio]
CL2967.c1	1141	568	264	127.661	59.2641	1.10709	Up	1.38e-26	5.05e-24	-	-	-	gi|292620367|ref|XP_001338090.3|/2.54604e-82/PREDICTED: v-set domain-containing T-cell activation inhibitor 1-like [Danio rerio]
Unigene13788	3535	35	181	2.53908	13.1148	-2.36882	Down	4.07e-25	1.37e-22	GO:0005736//DNA-directed RNA polymerase I complex;GO:0005654//nucleoplasm	GO:0003899//DNA-directed RNA polymerase activity;GO:0008270//zinc ion binding;GO:0003677//DNA binding;GO:0005515//protein binding	GO:0009303//rRNA transcription;GO:0006362//transcription elongation from RNA polymerase I promoter;GO:0006363//termination of RNA polymerase I transcription;GO:0006361//transcription initiation from RNA polymerase I promoter	gi|292620699|ref|XP_001922839.2|/0/PREDICTED: DNA-directed RNA polymerase I subunit RPA1 [Danio rerio]
Unigene17010	1729	53	125	7.861	18.5178	-1.23613	Down	5.09e-08	3.78e-06	GO:0005736//DNA-directed RNA polymerase I complex	GO:0003899//DNA-directed RNA polymerase activity;GO:0005488//binding	GO:0009303//rRNA transcription	gi|292620699|ref|XP_001922839.2|/0/PREDICTED: DNA-directed RNA polymerase I subunit RPA1 [Danio rerio]
Unigene14832	571	17	53	7.63502	23.7746	-1.63872	Down	1.28e-05	0.000586435	-	-	-	gi|292620942|ref|XP_002664487.1|/1.715e-12/PREDICTED: elastase inhibitor-like [Danio rerio]
Unigene6221	708	28	74	10.142	26.7715	-1.40036	Down	4.15e-06	0.000214555	-	GO:0005488//binding	GO:0009987//cellular process;GO:0010467//gene expression	gi|292621374|ref|XP_001335593.2|/6.23952e-97/PREDICTED: putative transcription factor p65 homolog [Danio rerio]
CL3467.c1	1328	14	50	2.7035	9.64374	-1.83476	Down	4.58e-06	0.000233981	-	-	-	gi|292621658|ref|XP_002664717.1|/0/PREDICTED: hypothetical protein LOC566825 [Danio rerio]
CL8918.c2	1851	29	75	4.0178	10.3784	-1.3691	Down	5.2e-06	0.000262695	GO:0015030//Cajal body;GO:0005730//nucleolus;GO:0005829//cytosol;GO:0000776//kinetochore;GO:0005635//nuclear envelope;GO:0005642//annulate lamellae;GO:0030529//ribonucleoprotein complex	GO:0008565//protein transporter activity;GO:0019904//protein domain specific binding;GO:0003723//RNA binding	GO:0042176//regulation of protein catabolic process;GO:0000122//negative regulation of transcription from RNA polymerase II promoter;GO:0051028//mRNA transport;GO:0000236//mitotic prometaphase;GO:0046825//regulation of protein export from nucleus;GO:0034504//protein localization to nucleus;GO:0046796;GO:0019058//viral infectious cycle;GO:0042493//response to drug;GO:0010824//regulation of centros…	gi|292623176|ref|XP_001919797.2|/0/PREDICTED: exportin-1 [Danio rerio]
Unigene3939	2086	51	127	6.26979	15.5942	-1.31452	Down	8.35e-09	6.97e-07	GO:0005737//cytoplasm;GO:0000776//kinetochore;GO:0005642//annulate lamellae;GO:0005634//nucleus;GO:0030529//ribonucleoprotein complex	GO:0008565//protein transporter activity;GO:0019904//protein domain specific binding;GO:0003723//RNA binding	GO:0042176//regulation of protein catabolic process;GO:0000122//negative regulation of transcription from RNA polymerase II promoter;GO:0051028//mRNA transport;GO:0046825//regulation of protein export from nucleus;GO:0034504//protein localization to nucleus;GO:0010824//regulation of centrosome duplication	gi|292623176|ref|XP_001919797.2|/0/PREDICTED: exportin-1 [Danio rerio]
CL14856.c1	1057	599	289	145.328	70.032	1.05323	Up	6.69e-26	2.36e-23	GO:0005829//cytosol;GO:0030425//dendrite;GO:0009986//cell surface;GO:0005886//plasma membrane	-	GO:0051260//protein homooligomerization;GO:0006811//ion transport;GO:0006833//water transport;GO:0015793//glycerol transport;GO:0015840//urea transport	gi|292623509|ref|XP_001921668.2|/2.11432e-120/PREDICTED: aquaporin-11, partial [Danio rerio]
CL11323.c3	2889	8	39	0.710133	3.45773	-2.28366	Down	3.37e-06	0.000177267	-	-	-	gi|292623558|ref|XP_687779.4|/0/PREDICTED: actin-binding protein anillin [Danio rerio]
Unigene15088	1414	94	196	17.0481	35.5043	-1.05838	Down	1.62e-09	1.49e-07	GO:0044424//intracellular part	-	GO:0009987//cellular process	gi|292624041|ref|XP_002665508.1|/2.06531e-127/PREDICTED: wu:fb37g07 [Danio rerio]
CL2014.c3	5463	56	119	2.62878	5.57943	-1.08572	Down	1.65e-06	9.35e-05	GO:0043231//intracellular membrane-bounded organelle;GO:0005813//centrosome	GO:0015631//tubulin binding	GO:0000278//mitotic cell cycle;GO:0051297//centrosome organization;GO:0010564//regulation of cell cycle process;GO:0007399//nervous system development	gi|292625155|ref|XP_687560.4|/0/PREDICTED: hypothetical protein LOC559152 [Danio rerio]
Unigene13678	4346	56	120	3.30442	7.07237	-1.0978	Down	1.2e-06	7.03e-05	GO:0005829//cytosol;GO:0016604//nuclear body	GO:0005515//protein binding;GO:0017069//snRNA binding	GO:0006461//protein complex assembly;GO:0000387//spliceosomal snRNP assembly;GO:0034660//ncRNA metabolic process	gi|292625693|ref|XP_001339880.3|/0/PREDICTED: gem-associated protein 5 [Danio rerio]
Unigene54155	2611	41	119	4.02693	11.6738	-1.53553	Down	3.65e-10	3.63e-08	GO:0005624//membrane fraction;GO:0005905//coated pit;GO:0030425//dendrite;GO:0043025//neuronal cell body;GO:0005768//endosome;GO:0048471//perinuclear region of cytoplasm;GO:0030136//clathrin-coated vesicle;GO:0005887//integral to plasma membrane;GO:0005634//nucleus	GO:0005509//calcium ion binding;GO:0070325//lipoprotein particle receptor binding;GO:0002020//protease binding;GO:0032403//protein complex binding;GO:0004872//receptor activity;GO:0042954//lipoprotein transporter activity;GO:0034185//apolipoprotein binding	GO:0042953//lipoprotein transport;GO:0035909//aorta morphogenesis;GO:0006898//receptor-mediated endocytosis;GO:0007568//aging;GO:2000587//negative regulation of platelet-derived growth factor receptor-beta signaling pathway;GO:0008283//cell proliferation;GO:0008203//cholesterol metabolic process;GO:0010875//positive regulation of cholesterol efflux;GO:0007205//protein kinase C-activating G-protei…	gi|292627062|ref|XP_001920591.2|/0/PREDICTED: low-density lipoprotein receptor-related protein 1 [Danio rerio]
Unigene7114	752	2	24	0.682039	8.17461	-3.58322	Down	5.73e-06	0.000285817	GO:0005905//coated pit;GO:0030425//dendrite;GO:0043025//neuronal cell body;GO:0005768//endosome;GO:0048471//perinuclear region of cytoplasm;GO:0030136//clathrin-coated vesicle;GO:0005887//integral to plasma membrane;GO:0005634//nucleus	GO:0005509//calcium ion binding;GO:0002020//protease binding;GO:0032403//protein complex binding;GO:0004872//receptor activity;GO:0034185//apolipoprotein binding	GO:0035909//aorta morphogenesis;GO:0006898//receptor-mediated endocytosis;GO:0007568//aging;GO:2000587//negative regulation of platelet-derived growth factor receptor-beta signaling pathway;GO:0008283//cell proliferation;GO:0008203//cholesterol metabolic process;GO:0010875//positive regulation of cholesterol efflux;GO:0007205//protein kinase C-activating G-protein coupled receptor signaling pathw…	gi|292627062|ref|XP_001920591.2|/4.95199e-151/PREDICTED: low-density lipoprotein receptor-related protein 1 [Danio rerio]
CL18021.c2	1192	3	51	0.64542	10.9589	-4.08572	Down	1.59e-12	2.09e-10	-	-	-	gi|292627407|ref|XP_002666632.1|/1.97541e-112/PREDICTED: spermatogenesis-associated protein 22-like [Danio rerio]
CL18021.c1	1344	3	39	0.572426	7.43257	-3.6987	Down	3.09e-09	2.74e-07	-	-	-	gi|292627407|ref|XP_002666632.1|/2.21133e-131/PREDICTED: spermatogenesis-associated protein 22-like [Danio rerio]
CL6816.c3	1046	36	94	8.82608	23.0181	-1.38293	Down	2.65e-07	1.75e-05	-	-	-	gi|292627501|ref|XP_002666654.1|/2.20762e-138/PREDICTED: GTPase IMAP family member 4-like [Danio rerio]
CL6978.c3	2282	5	56	0.56189	6.28559	-3.48369	Down	3.16e-12	4.05e-10	GO:0055038//recycling endosome membrane;GO:0009986//cell surface;GO:0044425//membrane part;GO:0070062//extracellular vesicular exosome;GO:0005886//plasma membrane;GO:0005739//mitochondrion	GO:0051087//chaperone binding;GO:0030544//Hsp70 protein binding;GO:0004998//transferrin receptor activity;GO:0008233//peptidase activity	GO:0010042//response to manganese ion;GO:0006879//cellular iron ion homeostasis;GO:0010033//response to organic substance;GO:0032526//response to retinoic acid;GO:0035162//embryonic hemopoiesis;GO:0007568//aging;GO:0010039//response to iron ion;GO:0006953//acute-phase response;GO:0046688//response to copper ion;GO:0001666//response to hypoxia;GO:0030218//erythrocyte differentiation;GO:0042541//he…	gi|292627661|ref|XP_002666703.1|/0/PREDICTED: transferrin receptor protein 1-like [Danio rerio]
CL7182.c1	2638	36	93	3.49965	9.02988	-1.3675	Down	3.87e-07	2.47e-05	GO:0000785//chromatin;GO:0005654//nucleoplasm;GO:0030054//cell junction;GO:0005886//plasma membrane;GO:0016021//integral to membrane;GO:0000775//chromosome, centromeric region	GO:0050699//WW domain binding	GO:0007059//chromosome segregation;GO:0000236//mitotic prometaphase;GO:0030521//androgen receptor signaling pathway;GO:0007091//mitotic metaphase/anaphase transition;GO:0051301//cell division	gi|292627691|ref|XP_692120.3|/0/PREDICTED: cohesin subunit SA-1 [Danio rerio]
CL13097.c2	983	64	193	16.6964	50.2895	-1.59072	Down	2.33e-16	4.41e-14	-	-	-	gi|292628104|ref|XP_002666846.1|/2.52571e-157/PREDICTED: olfactomedin-like [Danio rerio]
Unigene4316	3493	38	106	2.78986	7.77286	-1.47825	Down	8.97e-09	7.46e-07	GO:0005829//cytosol;GO:0000922//spindle pole;GO:0005813//centrosome	GO:0008017//microtubule binding;GO:0008574//plus-end-directed microtubule motor activity	GO:0090307//spindle assembly involved in mitosis;GO:0051299//centrosome separation	gi|292628456|ref|XP_002666969.1|/0/PREDICTED: kinesin family member 15 [Danio rerio]
CL10013.c2	627	222	482	90.7993	196.903	-1.11673	Down	4.51e-23	1.35e-20	GO:0005634//nucleus	GO:0035035//histone acetyltransferase binding;GO:0004871//signal transducer activity;GO:0003677//DNA binding;GO:0003700//sequence-specific DNA binding transcription factor activity	GO:0051402//neuron apoptotic process;GO:0001666//response to hypoxia;GO:0007165//signal transduction;GO:0045893//positive regulation of transcription, DNA-dependent	gi|294961108|gb|ADF50045.1|/9.56133e-85/hypoxia-inducible factor 3 alpha [Megalobrama amblycephala]
Unigene64770	492	31	92	16.1582	47.8957	-1.56763	Down	2.29e-08	1.8e-06	GO:0005874//microtubule;GO:0005737//cytoplasm	GO:0003924//GTPase activity;GO:0005198//structural molecule activity;GO:0005525//GTP binding	GO:0051258//protein polymerization;GO:0006184//GTP catabolic process;GO:0007018//microtubule-based movement	gi|295314924|gb|ADF97612.1|/6.81327e-63/tubulin beta 1 [Hypophthalmichthys molitrix]
CL18964.c1	1497	19	68	3.25483	11.6349	-1.8378	Down	8.08e-08	5.79e-06	GO:0044446//intracellular organelle part;GO:0005694//chromosome;GO:0005634//nucleus	-	GO:0000087//M phase of mitotic cell cycle;GO:0006334//nucleosome assembly	gi|29561782|emb|CAD87823.1|/2.27709e-172/novel protein [Danio rerio]
CL5932.c2	740	193	388	66.8841	134.299	-1.00572	Down	3.75e-16	7.01e-14	GO:0000786//nucleosome;GO:0001740//Barr body	GO:0003677//DNA binding	GO:0006334//nucleosome assembly;GO:0007275//multicellular organismal development	gi|29612542|gb|AAH49523.1|/6.84019e-73/H2afvl protein [Danio rerio]
Unigene16565	1016	10	51	2.52408	12.8573	-2.34876	Down	5.86e-08	4.33e-06	GO:0043259//laminin-10 complex;GO:0005615//extracellular space;GO:0043260//laminin-11 complex;GO:0005606//laminin-1 complex	GO:0005178//integrin binding;GO:0005198//structural molecule activity	GO:0034446//substrate adhesion-dependent cell spreading;GO:0030334//regulation of cell migration;GO:0008283//cell proliferation;GO:0016337//cell-cell adhesion;GO:0030155//regulation of cell adhesion;GO:0035138//pectoral fin morphogenesis;GO:0007229//integrin-mediated signaling pathway;GO:0048513//organ development;GO:0002009//morphogenesis of an epithelium;GO:0008104//protein localization;GO:0045…	gi|297578324|gb|ADI46647.1|/2.81275e-175/laminin alpha 5 [Danio rerio]
Unigene9903	2867	6	32	0.536686	2.85888	-2.4133	Down	1.45e-05	0.000653532	-	-	-	gi|300218775|gb|ADJ80991.1|/2.55971e-12/CR1-3 [Lycodichthys dearborni]
CL7658.c1	2584	48	102	4.76372	10.1107	-1.08572	Down	9.26e-06	0.000437871	GO:0005730//nucleolus	-	GO:0042255//ribosome assembly	gi|301129196|ref|NP_001032447.2|/0/pre-rRNA-processing protein TSR1 homolog [Danio rerio]
Unigene3813	354	3	48	2.17328	34.7306	-3.99826	Down	1.07e-11	1.29e-09	GO:0005739//mitochondrion	GO:0019166//trans-2-enoyl-CoA reductase (NADPH) activity	GO:0006631//fatty acid metabolic process;GO:0039020//pronephric nephron tubule development	gi|301613712|ref|XP_002936349.1|/3.02961e-24/PREDICTED: trans-2-enoyl-CoA reductase, mitochondrial [Xenopus (Silurana) tropicalis]
CL5999.c4	1783	37	106	5.32166	15.2275	-1.51673	Down	4.64e-09	3.99e-07	-	-	-	gi|301615444|ref|XP_002937182.1|/1.37514e-25/PREDICTED: hypothetical protein LOC100495475, partial [Xenopus (Silurana) tropicalis]
Unigene44477	407	4	28	2.52036	17.6213	-2.80562	Down	1.11e-05	0.000515084	-	-	-	gi|301628571|ref|XP_002943424.1|/2.13142e-09/PREDICTED: hypothetical protein LOC100496720 [Xenopus (Silurana) tropicalis]
CL7444.c2	798	34	161	10.9263	51.6769	-2.24172	Down	3.8e-21	1e-18	GO:0005829//cytosol;GO:0046540//U4/U6 x U5 tri-snRNP complex;GO:0071013//catalytic step 2 spliceosome;GO:0005654//nucleoplasm	GO:0017070//U6 snRNA binding;GO:0019901//protein kinase binding	GO:0000244//assembly of spliceosomal tri-snRNP;GO:0043928//exonucleolytic nuclear-transcribed mRNA catabolic process involved in deadenylation-dependent decay	gi|301792294|ref|XP_002931116.1|/2.56328e-47/PREDICTED: u6 snRNA-associated Sm-like protein LSm2-like [Ailuropoda melanoleuca]
Unigene13835	2958	55	157	4.76828	13.5949	-1.51152	Down	1.05e-12	1.41e-10	GO:0000781//chromosome, telomeric region;GO:0016605//PML body;GO:0030915//Smc5-Smc6 complex	GO:0005524//ATP binding	GO:0034184//positive regulation of maintenance of mitotic sister chromatid cohesion;GO:0000724//double-strand break repair via homologous recombination;GO:0051301//cell division;GO:0045842//positive regulation of mitotic metaphase/anaphase transition;GO:0090398//cellular senescence;GO:0000722//telomere maintenance via recombination	gi|302129641|ref|NP_001180470.1|/0/structural maintenance of chromosomes protein 5 [Danio rerio]
CL8573.c1	1530	60	127	10.0567	21.2611	-1.08006	Down	8.21e-07	4.95e-05	GO:0005730//nucleolus;GO:0005665//DNA-directed RNA polymerase II, core complex	GO:0003899//DNA-directed RNA polymerase activity;GO:0004672//protein kinase activity;GO:0046872//metal ion binding;GO:0003677//DNA binding;GO:0005515//protein binding;GO:0032549//ribonucleoside binding	GO:0006468//protein phosphorylation;GO:0006283//transcription-coupled nucleotide-excision repair;GO:0006367//transcription initiation from RNA polymerase II promoter;GO:0050434//positive regulation of viral transcription;GO:0006368//transcription elongation from RNA polymerase II promoter;GO:0006370//7-methylguanosine mRNA capping;GO:0000398//mRNA splicing, via spliceosome	gi|302488402|ref|NP_001019632.2|/0/DNA-directed RNA polymerase II subunit RPB2 [Danio rerio]
CL19252.c2	3527	58	164	4.21716	11.91	-1.49783	Down	4.74e-13	6.64e-11	GO:0005730//nucleolus	GO:0035064//methylated histone residue binding	GO:0009987//cellular process	gi|302564197|ref|NP_001082961.2|/0/condensin-2 complex subunit G2 [Danio rerio]
Unigene18914	3732	67	298	4.60395	20.4526	-2.15134	Down	4.86e-36	2.58e-33	GO:0005730//nucleolus;GO:0005737//cytoplasm	-	-	gi|302632537|ref|NP_001002726.2|/0/WD repeat and HMG-box DNA-binding protein 1 [Danio rerio]
CL20539.c4	1505	449	118	76.508	20.0826	1.92967	Up	1.04e-46	7.94e-44	GO:0005667//transcription factor complex;GO:0005737//cytoplasm	GO:0003913//DNA photolyase activity;GO:0005515//protein binding	GO:0006281//DNA repair;GO:0009416//response to light stimulus;GO:0009649//entrainment of circadian clock;GO:0045892//negative regulation of transcription, DNA-dependent;GO:0042542//response to hydrogen peroxide	gi|302745152|gb|ADL62679.1|/1.83281e-121/cryptochrome 1a [Phreatichthys andruzzii]
CL5208.c3	5622	408	161	18.6109	7.33515	1.34325	Up	6.14e-26	2.17e-23	-	GO:0004871//signal transducer activity;GO:0005515//protein binding;GO:0070888//E-box binding;GO:0000978//RNA polymerase II core promoter proximal region sequence-specific DNA binding	GO:0009648//photoperiodism;GO:0006355//regulation of transcription, DNA-dependent;GO:0009266//response to temperature stimulus;GO:0032922//circadian regulation of gene expression;GO:0007165//signal transduction;GO:0042542//response to hydrogen peroxide	gi|302745172|gb|ADL62689.1|/0/period 1 [Phreatichthys andruzzii]
CL5208.c1	624	82	13	33.6997	5.3362	2.65885	Up	1.15e-13	1.71e-11	-	GO:0004871//signal transducer activity	GO:0009648//photoperiodism;GO:0006355//regulation of transcription, DNA-dependent;GO:0009266//response to temperature stimulus;GO:0007165//signal transduction;GO:0042542//response to hydrogen peroxide	gi|302745172|gb|ADL62689.1|/1.22817e-100/period 1 [Phreatichthys andruzzii]
CL6396.c1	1252	52	158	10.6511	32.3241	-1.6016	Down	8.98e-14	1.35e-11	GO:0030132//clathrin coat of coated pit;GO:0030130//clathrin coat of trans-Golgi network vesicle;GO:0042470//melanosome;GO:0005829//cytosol;GO:0005819//spindle;GO:0005739//mitochondrion	GO:0005198//structural molecule activity;GO:0005515//protein binding	GO:0007411//axon guidance;GO:0042059//negative regulation of epidermal growth factor receptor signaling pathway;GO:0033572//transferrin transport;GO:0048011//nerve growth factor receptor signaling pathway;GO:0016044//cellular membrane organization;GO:0006886//intracellular protein transport;GO:0031623//receptor internalization;GO:0007067//mitosis;GO:0006892//post-Golgi vesicle-mediated transport	gi|303227979|ref|NP_001181907.1|/0/clathrin, heavy polypeptide b (Hc) [Danio rerio]
Unigene2173	2103	45	142	5.48745	17.2951	-1.65616	Down	4.58e-13	6.42e-11	GO:0005730//nucleolus;GO:0005654//nucleoplasm	GO:0033613//activating transcription factor binding;GO:0008026//ATP-dependent helicase activity;GO:0005524//ATP binding;GO:0000182//rDNA binding	GO:0045943//positive regulation of transcription from RNA polymerase I promoter;GO:0006200//ATP catabolic process	gi|303227984|ref|NP_001093527.3|/0/putative ATP-dependent RNA helicase DHX33-like [Danio rerio]
Unigene9128	1016	34	91	8.58188	22.9415	-1.41859	Down	2.45e-07	1.63e-05	GO:0005634//nucleus	GO:0003677//DNA binding	GO:0007049//cell cycle;GO:0006260//DNA replication	gi|303227986|ref|NP_001037801.3|/1.34969e-60/chromosome transmission fidelity protein 8 homolog [Danio rerio]
Unigene7938	2021	9	92	1.14202	11.6599	-3.3519	Down	1.05e-18	2.37e-16	-	-	-	gi|305632818|ref|NP_001182210.1|/0/Tudor domain-containing protein 6 [Danio rerio]
Unigene16040	1471	16	131	2.78936	22.8104	-3.03168	Down	7.46e-24	2.33e-21	GO:0043186//P granule	-	GO:0009987//cellular process;GO:0032501//multicellular organismal process;GO:0022414//reproductive process	gi|305632818|ref|NP_001182210.1|/1.14579e-152/Tudor domain-containing protein 6 [Danio rerio]
Unigene18956	820	5	61	1.5637	19.0542	-3.60707	Down	1.47e-13	2.15e-11	-	-	-	gi|305632818|ref|NP_001182210.1|/2.54974e-98/Tudor domain-containing protein 6 [Danio rerio]
Unigene6686	1000	4	45	1.02579	11.5262	-3.49011	Down	4.58e-10	4.48e-08	-	-	-	gi|305632818|ref|NP_001182210.1|/2.86373e-156/Tudor domain-containing protein 6 [Danio rerio]
CL10510.c1	753	107	219	36.4406	74.4943	-1.03158	Down	4.25e-10	4.18e-08	GO:0070469//respiratory chain;GO:0005759//mitochondrial matrix	GO:0009055//electron carrier activity;GO:0020037//heme binding	GO:0006810//transport;GO:0022900//electron transport chain	gi|308323323|gb|ADO28798.1|/2.52701e-54/cytochrome c [Ictalurus punctatus]
CL13552.c1	1300	1	37	0.197267	7.29008	-5.20771	Down	1.49e-10	1.56e-08	-	GO:0003676//nucleic acid binding	-	gi|309951110|ref|NP_001083013.2|/2.24453e-141/general transcription factor IIIA, b [Danio rerio]
CL13552.c2	1184	9	55	1.94934	11.8983	-2.6097	Down	2.11e-09	1.91e-07	GO:0005622//intracellular	GO:0046872//metal ion binding;GO:0003676//nucleic acid binding	GO:0006351//transcription, DNA-dependent	gi|309951110|ref|NP_001083013.2|/7.04302e-115/general transcription factor IIIA, b [Danio rerio]
CL2564.c1	1230	689	333	143.652	69.3446	1.05072	Up	1.93e-29	7.99e-27	GO:0031981//nuclear lumen;GO:0019717	GO:0046982//protein heterodimerization activity;GO:0043565//sequence-specific DNA binding;GO:0003700//sequence-specific DNA binding transcription factor activity;GO:0003690//double-stranded DNA binding;GO:0008134//transcription factor binding	GO:0032496//response to lipopolysaccharide;GO:0030431//sleep;GO:0007178//transmembrane receptor protein serine/threonine kinase signaling pathway;GO:0006366//transcription from RNA polymerase II promoter;GO:0051412//response to corticosterone stimulus;GO:0009612//response to mechanical stimulus;GO:0009629//response to gravity;GO:0007568//aging;GO:0032570//response to progesterone stimulus;GO:0034…	gi|31339306|dbj|BAC77043.1|/0/c-Fos protein [Carassius auratus]
CL9622.c1	1484	6	54	1.03685	9.32038	-3.16819	Down	5.54e-11	6.15e-09	GO:0005730//nucleolus;GO:0005667//transcription factor complex;GO:0005737//cytoplasm	GO:0043565//sequence-specific DNA binding;GO:0046983//protein dimerization activity;GO:0003700//sequence-specific DNA binding transcription factor activity	GO:0042060//wound healing;GO:0045944//positive regulation of transcription from RNA polymerase II promoter;GO:0030216//keratinocyte differentiation;GO:0043922//negative regulation by host of viral transcription	gi|314122200|ref|NP_001038720.2|/0/POU transcription factor isoform 2 [Danio rerio]
CL11105.c1	4854	16	55	0.845313	2.90226	-1.77962	Down	2.46e-06	0.000133492	GO:0016605//PML body;GO:0005694//chromosome	GO:0008022//protein C-terminus binding	GO:0006259//DNA metabolic process;GO:0010212//response to ionizing radiation;GO:0006974//response to DNA damage stimulus	gi|315075308|ref|NP_001186667.1|/0/topoisomerase (DNA) II binding protein 1 [Danio rerio]
Unigene8026	2580	21	63	2.08736	6.25453	-1.58322	Down	3.36e-06	0.000177043	GO:0016605//PML body;GO:0005694//chromosome	GO:0008022//protein C-terminus binding	GO:0006259//DNA metabolic process;GO:0010212//response to ionizing radiation;GO:0006974//response to DNA damage stimulus	gi|315075308|ref|NP_001186667.1|/0/topoisomerase (DNA) II binding protein 1 [Danio rerio]
Unigene34344	612	8	113	3.35224	47.2934	-3.81844	Down	4.15e-25	1.39e-22	GO:0031012//extracellular matrix	GO:0008270//zinc ion binding;GO:0004222//metalloendopeptidase activity	GO:0009617//response to bacterium;GO:0006508//proteolysis;GO:0002633//positive regulation of granuloma formation;GO:0048522//positive regulation of cellular process;GO:0032501//multicellular organismal process	gi|315585126|gb|ADU34085.1|/2.36089e-93/matrix metalloproteinase 9 [Ctenopharyngodon idella]
CL2708.c1	6649	48	165	1.85132	6.35626	-1.77962	Down	2.2e-16	4.18e-14	-	-	-	gi|317419222|emb|CBN81259.1|/0/Mki67 protein [Dicentrarchus labrax]
CL2708.c2	6665	51	146	1.96231	5.61082	-1.51566	Down	5.92e-12	7.36e-10	-	-	-	gi|317419222|emb|CBN81259.1|/0/Mki67 protein [Dicentrarchus labrax]
CL17901.c1	414	4	32	2.47775	19.7981	-2.99826	Down	1.1e-06	6.49e-05	GO:0005840//ribosome;GO:0005739//mitochondrion	GO:0003735//structural constituent of ribosome;GO:0016787//hydrolase activity	GO:0006412//translation	gi|318056278|ref|NP_001187977.1|/2.48959e-26/mitochondrial 39S ribosomal protein l33 [Ictalurus punctatus]
CL1523.c2	562	6	75	2.73786	34.1821	-3.64212	Down	1.64e-16	3.14e-14	-	-	-	gi|318065129|ref|NP_001188274.1|/2.11599e-60/type-1 angiotensin II receptor-associated protein [Danio rerio]
Unigene15003	527	5	52	2.43308	25.2736	-3.37677	Down	3.6e-11	4.06e-09	GO:0005737//cytoplasm;GO:0000776//kinetochore;GO:0005634//nucleus	GO:0005515//protein binding;GO:0019789//SUMO ligase activity	GO:0009790//embryo development;GO:0016925//protein sumoylation	gi|318256490|ref|NP_001187682.1|/1.98891e-35/small ubiquitin-related modifier 2 [Ictalurus punctatus]
CL5064.c2	1308	192	89	37.6436	17.4283	1.11097	Up	5.19e-10	5.05e-08	GO:0005882//intermediate filament	GO:0005198//structural molecule activity	GO:0042074//cell migration involved in gastrulation	gi|3183052|sp|Q90303.1|K1C1_CARAU/0/RecName: Full=Keratin, type I cytoskeletal 50 kDa; AltName: Full=GK50
Unigene15716	2937	11	45	0.960474	3.92448	-2.03068	Down	3.38e-06	0.000177848	GO:0055037//recycling endosome;GO:0005730//nucleolus;GO:0005856//cytoskeleton	GO:0005515//protein binding;GO:0005083//small GTPase regulator activity;GO:0004674//protein serine/threonine kinase activity;GO:0005524//ATP binding	GO:0060027//convergent extension involved in gastrulation;GO:0008360//regulation of cell shape;GO:0016055//Wnt receptor signaling pathway;GO:0046777//protein autophosphorylation;GO:0007256//activation of JNKK activity;GO:0031532//actin cytoskeleton reorganization;GO:0048814//regulation of dendrite morphogenesis	gi|319996621|ref|NP_001032765.2|/0/TRAF2 and NCK interacting kinase b [Danio rerio]
Unigene6316	1670	33	103	5.06751	15.7977	-1.64037	Down	9.72e-10	9.2e-08	GO:0005856//cytoskeleton;GO:0043234//protein complex;GO:0000775//chromosome, centromeric region	-	GO:0009987//cellular process	gi|320461730|ref|NP_001189366.1|/0/spindle and kinetochore-associated protein 3 [Danio rerio]
CL14615.c1	2783	9	52	0.829328	4.7859	-2.52878	Down	1.08e-08	8.83e-07	GO:0000785//chromatin;GO:0005730//nucleolus;GO:0042555//MCM complex	GO:0005515//protein binding;GO:0003697//single-stranded DNA binding;GO:0046872//metal ion binding;GO:0004003//ATP-dependent DNA helicase activity;GO:0003682//chromatin binding;GO:0005524//ATP binding	GO:0000075//cell cycle checkpoint;GO:0006268//DNA unwinding involved in replication;GO:0030174//regulation of DNA-dependent DNA replication initiation;GO:0000084//S phase of mitotic cell cycle;GO:0000082//G1/S transition of mitotic cell cycle;GO:0000216//M/G1 transition of mitotic cell cycle;GO:0006200//ATP catabolic process;GO:0006271//DNA strand elongation involved in DNA replication	gi|321267495|ref|NP_944595.2|/0/DNA replication licensing factor MCM4 [Danio rerio]
CL14615.c2	2754	18	60	1.67612	5.58034	-1.73523	Down	1.3e-06	7.55e-05	GO:0000785//chromatin;GO:0005730//nucleolus;GO:0042555//MCM complex	GO:0005515//protein binding;GO:0003697//single-stranded DNA binding;GO:0046872//metal ion binding;GO:0004003//ATP-dependent DNA helicase activity;GO:0003682//chromatin binding;GO:0005524//ATP binding	GO:0000075//cell cycle checkpoint;GO:0006268//DNA unwinding involved in replication;GO:0030174//regulation of DNA-dependent DNA replication initiation;GO:0000084//S phase of mitotic cell cycle;GO:0000082//G1/S transition of mitotic cell cycle;GO:0000216//M/G1 transition of mitotic cell cycle;GO:0006200//ATP catabolic process;GO:0006271//DNA strand elongation involved in DNA replication	gi|321267495|ref|NP_944595.2|/0/DNA replication licensing factor MCM4 [Danio rerio]
CL16914.c2	1543	45	115	7.479	19.09	-1.3519	Down	2.15e-08	1.7e-06	GO:0016021//integral to membrane;GO:0005741//mitochondrial outer membrane	GO:0031072//heat shock protein binding	GO:0006626//protein targeting to mitochondrion	gi|323422962|ref|NP_955932.2|/5.64723e-150/mitochondrial import receptor subunit TOM34 [Danio rerio]
Unigene16962	550	4	27	1.86507	12.574	-2.75315	Down	1.96e-05	0.000842194	-	-	-	gi|324072764|ref|NP_001070780.2|/7.9063e-65/Fanconi anemia, complementation group I [Danio rerio]
Unigene16078	1550	13	50	2.15084	8.26251	-1.94168	Down	1.93e-06	0.000107287	GO:0031965//nuclear membrane;GO:0005813//centrosome;GO:0005819//spindle	GO:0072354//histone kinase activity (H3-T3 specific);GO:0005524//ATP binding	GO:0007243//intracellular protein kinase cascade;GO:0007064//mitotic sister chromatid cohesion;GO:0090231//regulation of spindle checkpoint;GO:0072355//histone H3-T3 phosphorylation;GO:0071459//protein localization to chromosome, centromeric region	gi|326663954|ref|XP_686125.4|/1.58932e-176/PREDICTED: hypothetical protein LOC557879 [Danio rerio]
Unigene2023	1626	22	69	3.46976	10.8693	-1.64735	Down	5.51e-07	3.42e-05	-	-	-	gi|326663983|ref|XP_003197703.1|/0/PREDICTED: snRNA-activating protein complex subunit 3-like [Danio rerio]
Unigene7924	2440	52	114	5.46526	11.9671	-1.13071	Down	1.26e-06	7.35e-05	GO:0005730//nucleolus;GO:0000176//nuclear exosome (RNase complex);GO:0005654//nucleoplasm	GO:0005085//guanyl-nucleotide exchange factor activity;GO:0000175//3'-5'-exoribonuclease activity;GO:0004519//endonuclease activity;GO:0003723//RNA binding	GO:0016075//rRNA catabolic process;GO:0071034//CUT catabolic process	gi|326664018|ref|XP_001336850.2|/0/PREDICTED: exosome complex exonuclease RRP44 [Danio rerio]
Unigene36278	927	422	209	116.743	57.7484	1.01548	Up	1.03e-17	2.14e-15	GO:0005737//cytoplasm	GO:0004957//prostaglandin E receptor activity;GO:0016404//15-hydroxyprostaglandin dehydrogenase (NAD+) activity;GO:0070403//NAD+ binding	GO:0006693//prostaglandin metabolic process;GO:0055114//oxidation-reduction process;GO:0007567//parturition;GO:0070493//thrombin receptor signaling pathway;GO:0007565//female pregnancy;GO:0007179//transforming growth factor beta receptor signaling pathway;GO:0097070//ductus arteriosus closure;GO:0045786//negative regulation of cell cycle;GO:0030728//ovulation	gi|326664098|ref|XP_694331.5|/3.44007e-121/PREDICTED: 15-hydroxyprostaglandin dehydrogenase [NAD+]-like [Danio rerio]
Unigene509	1604	1	23	0.159879	3.6728	-4.52182	Down	1.57e-06	8.95e-05	-	-	GO:0007338//single fertilization;GO:0050896//response to stimulus;GO:0050794//regulation of cellular process	gi|326664175|ref|XP_002667644.2|/6.51909e-72/PREDICTED: zona pellucida sperm-binding protein 4-like [Danio rerio]
CL6956.c2	2465	17	94	1.7686	9.76753	-2.46539	Down	2.63e-14	4.14e-12	GO:0005694//chromosome;GO:0005654//nucleoplasm;GO:0005737//cytoplasm	GO:0003677//DNA binding;GO:0005515//protein binding	GO:0006281//DNA repair;GO:0050434//positive regulation of viral transcription;GO:0006355//regulation of transcription, DNA-dependent;GO:0006260//DNA replication;GO:0006368//transcription elongation from RNA polymerase II promoter	gi|326664195|ref|XP_001923156.2|/0/PREDICTED: FACT complex subunit SSRP1 [Danio rerio]
CL6956.c3	2545	33	140	3.32524	14.0901	-2.08315	Down	4.51e-17	8.9e-15	GO:0005694//chromosome;GO:0005654//nucleoplasm;GO:0005737//cytoplasm	GO:0003677//DNA binding;GO:0005515//protein binding	GO:0006281//DNA repair;GO:0050434//positive regulation of viral transcription;GO:0006355//regulation of transcription, DNA-dependent;GO:0006260//DNA replication;GO:0006368//transcription elongation from RNA polymerase II promoter	gi|326664195|ref|XP_001923156.2|/0/PREDICTED: FACT complex subunit SSRP1 [Danio rerio]
CL19541.c1	2008	2	31	0.255425	3.95432	-3.95246	Down	7.07e-08	5.1e-06	GO:0030659//cytoplasmic vesicle membrane;GO:0030424//axon;GO:0005912//adherens junction;GO:0070436//Grb2-EGFR complex;GO:0030425//dendrite;GO:0030136//clathrin-coated vesicle;GO:0005768//endosome;GO:0005905//coated pit;GO:0043025//neuronal cell body;GO:0030426//growth cone;GO:0005634//nucleus	GO:0004674//protein serine/threonine kinase activity;GO:0046872//metal ion binding;GO:0004712//protein serine/threonine/tyrosine kinase activity;GO:0004872//receptor activity;GO:0005524//ATP binding;GO:0004715//non-membrane spanning protein tyrosine kinase activity;GO:0050699//WW domain binding;GO:0005154//epidermal growth factor receptor binding	GO:2000369//regulation of clathrin-mediated endocytosis;GO:0050731//positive regulation of peptidyl-tyrosine phosphorylation	gi|326664692|ref|XP_001919038.3|/0/PREDICTED: activated CDC42 kinase 1-like [Danio rerio]
Unigene9853	2831	40	95	3.62341	8.59523	-1.24619	Down	1.8e-06	0.000101046	GO:0043229//intracellular organelle;GO:0044444//cytoplasmic part	-	GO:0009987//cellular process	gi|326664748|ref|XP_001918968.2|/0/PREDICTED: rho GTPase-activating protein 21-B [Danio rerio]
CL20514.c1	4608	4	32	0.22261	1.77873	-2.99826	Down	1.1e-06	6.5e-05	-	GO:0016787//hydrolase activity;GO:0005488//binding	-	gi|326664860|ref|XP_001919555.3|/0/PREDICTED: probable ATP-dependent DNA helicase HFM1 [Danio rerio]
CL951.c1	912	33	429	9.27932	120.486	-3.6987	Down	3.81e-89	7.05e-86	-	-	-	gi|326665256|ref|XP_003198001.1|/3.82745e-32/PREDICTED: CD59 glycoprotein-like [Danio rerio]
CL951.c2	375	77	1154	52.6571	788.221	-3.9039	Down	3.2e-247	2.14e-243	-	-	-	gi|326665256|ref|XP_003198001.1|/5.96102e-36/PREDICTED: CD59 glycoprotein-like [Danio rerio]
CL9636.c2	399	48	131	30.8507	84.0954	-1.44672	Down	3.08e-10	3.09e-08	GO:0016021//integral to membrane;GO:0005886//plasma membrane	GO:0004721//phosphoprotein phosphatase activity;GO:0008195//phosphatidate phosphatase activity	GO:0030148//sphingolipid biosynthetic process;GO:0044281//small molecule metabolic process	gi|326665303|ref|XP_692261.5|/1.69763e-22/PREDICTED: lipid phosphate phosphohydrolase 2-like [Danio rerio]
CL1227.c1	500	52	139	26.6705	71.2063	-1.41676	Down	1.73e-10	1.8e-08	GO:0016021//integral to membrane;GO:0005886//plasma membrane	GO:0004721//phosphoprotein phosphatase activity;GO:0008195//phosphatidate phosphatase activity	GO:0030148//sphingolipid biosynthetic process;GO:0044281//small molecule metabolic process	gi|326665303|ref|XP_692261.5|/8.62314e-64/PREDICTED: lipid phosphate phosphohydrolase 2-like [Danio rerio]
CL13534.c2	1629	11	44	1.73168	6.91839	-1.99826	Down	5.49e-06	0.000275335	GO:0005576//extracellular region	-	-	gi|326665478|ref|XP_003198052.1|/7.02314e-114/PREDICTED: coiled-coil domain-containing protein 134 [Danio rerio]
CL5490.c2	3951	7	58	0.454347	3.76006	-3.04889	Down	2.46e-11	2.84e-09	-	-	-	gi|326666026|ref|XP_003198174.1|/0/PREDICTED: uncharacterized protein C17orf104-like [Danio rerio]
Unigene48322	616	74	21	30.8069	8.73197	1.81887	Up	2.62e-08	2.04e-06	-	-	-	gi|326666040|ref|XP_686084.4|/2.08957e-97/PREDICTED: hypothetical protein LOC557848 [Danio rerio]
CL12702.c3	5213	72	151	3.54195	7.4193	-1.06674	Down	1.01e-07	7.14e-06	GO:0031981//nuclear lumen	-	-	gi|326666050|ref|XP_001920852.3|/0/PREDICTED: hypothetical protein LOC556535 [Danio rerio]
Unigene2057	9142	10	40	0.280515	1.12071	-1.99826	Down	1.5e-05	0.000672835	-	-	-	gi|326666619|ref|XP_003198323.1|/0/PREDICTED: hypothetical protein LOC100536124 [Danio rerio]
Unigene2110	4788	47	172	2.51733	9.20128	-1.86994	Down	4.18e-18	9.03e-16	-	GO:0008026//ATP-dependent helicase activity;GO:0003676//nucleic acid binding;GO:0005524//ATP binding	GO:0006200//ATP catabolic process	gi|326667516|ref|XP_695496.5|/0/PREDICTED: probable ATP-dependent RNA helicase YTHDC2-like [Danio rerio]
Unigene7332	2031	53	116	6.69211	14.6292	-1.12832	Down	1.06e-06	6.28e-05	GO:0000793//condensed chromosome	GO:0003917//DNA topoisomerase type I activity;GO:0005524//ATP binding	GO:0007059//chromosome segregation;GO:0006265//DNA topological change	gi|326667668|ref|XP_003198651.1|/0/PREDICTED: DNA topoisomerase 3-beta-1 [Danio rerio]
Unigene22996	748	0	16	0.01	5.47888	-9.09774	Down	1.54e-05	0.000685245	GO:0005739//mitochondrion	GO:0003989//acetyl-CoA carboxylase activity;GO:0046872//metal ion binding;GO:0005524//ATP binding;GO:0004075//biotin carboxylase activity	GO:0006633//fatty acid biosynthetic process;GO:0001894//tissue homeostasis;GO:2001295//malonyl-CoA biosynthetic process;GO:0055088//lipid homeostasis;GO:0044268//multicellular organismal protein metabolic process	gi|326667743|ref|XP_684081.4|/6.44431e-135/PREDICTED: acetyl-CoA carboxylase 2 [Danio rerio]
Unigene11930	589	35	81	15.2388	35.2244	-1.20883	Down	1.7e-05	0.000743881	-	-	-	gi|326667982|ref|XP_001920879.2|/1.87091e-12/PREDICTED: LOW QUALITY PROTEIN: disabled homolog 2 [Danio rerio]
Unigene17995	2737	9	95	0.843266	8.89043	-3.39819	Down	1.72e-19	4.11e-17	GO:0005634//nucleus	GO:0005488//binding	-	gi|326668197|ref|XP_001342937.4|/0/PREDICTED: hypothetical protein LOC100003346 [Danio rerio]
CL11597.c3	3454	41	97	3.0441	7.19322	-1.24062	Down	1.52e-06	8.71e-05	GO:0005829//cytosol;GO:0005654//nucleoplasm	GO:0005515//protein binding;GO:0005215//transporter activity	GO:0055085//transmembrane transport;GO:0006611//protein export from nucleus;GO:0005975//carbohydrate metabolic process;GO:0016071//mRNA metabolic process;GO:0019221//cytokine-mediated signaling pathway;GO:0016032//viral reproduction;GO:0010467//gene expression;GO:0044281//small molecule metabolic process;GO:0010827//regulation of glucose transport	gi|326668313|ref|XP_003198780.1|/0/PREDICTED: nuclear pore complex protein Nup214, partial [Danio rerio]
Unigene8887	553	13	48	6.02858	22.2326	-1.88278	Down	4.93e-06	0.000249522	GO:0016020//membrane	GO:0004714//transmembrane receptor protein tyrosine kinase activity;GO:0005524//ATP binding	GO:0007155//cell adhesion;GO:0006468//protein phosphorylation;GO:0007169//transmembrane receptor protein tyrosine kinase signaling pathway	gi|326668701|ref|XP_684261.4|/7.203e-98/PREDICTED: discoidin domain-containing receptor 2 [Danio rerio]
Unigene11731	2408	32	98	3.40793	10.4242	-1.61297	Down	3.85e-09	3.37e-07	GO:0005634//nucleus	GO:0042802//identical protein binding	-	gi|326669232|ref|XP_694311.5|/0/PREDICTED: transcription factor E2F8 [Danio rerio]
CL18413.c3	1710	41	89	6.14872	13.3312	-1.11644	Down	2.3e-05	0.000966408	GO:0005730//nucleolus;GO:0005732//small nucleolar ribonucleoprotein complex	GO:0005515//protein binding	GO:0000375//RNA splicing, via transesterification reactions;GO:0010923//negative regulation of phosphatase activity	gi|326669397|ref|XP_003199002.1|/0/PREDICTED: u3 small nucleolar ribonucleoprotein protein MPP10 [Danio rerio]
CL11772.c1	2769	43	118	3.98238	10.9152	-1.45464	Down	2.02e-09	1.83e-07	-	-	-	gi|326669469|ref|XP_003199020.1|/0/PREDICTED: puratrophin-1 [Danio rerio]
CL12407.c2	5849	68	152	2.98143	6.65634	-1.15873	Down	1.12e-08	9.15e-07	-	-	-	gi|326669469|ref|XP_003199020.1|/0/PREDICTED: puratrophin-1 [Danio rerio]
CL7342.c1	696	91	42	33.5297	15.4566	1.11722	Up	1.81e-05	0.000787955	-	-	-	gi|326669542|ref|XP_003199037.1|/4.0867e-45/PREDICTED: retrotransposable element Tf2 155 kDa protein type 1-like [Danio rerio]
CL5707.c2	1470	38	97	6.62923	16.9016	-1.35025	Down	2.83e-07	1.86e-05	GO:0005587//collagen type IV	GO:0005201//extracellular matrix structural constituent	GO:0030198//extracellular matrix organization	gi|326669583|ref|XP_001921630.2|/0/PREDICTED: collagen alpha-6(IV) chain [Danio rerio]
CL16685.c1	1010	3	33	0.761723	8.36886	-3.45769	Down	1.26e-07	8.72e-06	GO:0005737//cytoplasm	-	-	gi|326669647|ref|XP_003199057.1|/4.05888e-57/PREDICTED: gametocyte-specific factor 1-like [Danio rerio]
Unigene9146	774	16	58	5.30122	19.1938	-1.85624	Down	6.28e-07	3.87e-05	-	-	-	gi|326669831|ref|XP_002667084.2|/4.49819e-126/PREDICTED: translational activator GCN1 [Danio rerio]
CL15293.c2	2256	22	100	2.50081	11.3536	-2.18269	Down	2.87e-13	4.1e-11	GO:0005901//caveola	GO:0005515//protein binding;GO:0030229//very-low-density lipoprotein particle receptor activity	GO:0044260;GO:0080090//regulation of primary metabolic process;GO:0031323//regulation of cellular metabolic process;GO:0007165//signal transduction;GO:0006897//endocytosis;GO:0007399//nervous system development;GO:0060255	gi|326669972|ref|XP_003199120.1|/0/PREDICTED: low-density lipoprotein receptor-like [Danio rerio]
CL4878.c1	3698	50	110	3.46737	7.61903	-1.13576	Down	1.79e-06	0.00010032	GO:0005622//intracellular	GO:0005515//protein binding	GO:0006810//transport;GO:0044267//cellular protein metabolic process	gi|326670414|ref|XP_002663326.2|/0/PREDICTED: e3 SUMO-protein ligase RanBP2 [Danio rerio]
CL17639.c2	2095	1	20	0.122409	2.44523	-4.32019	Down	1.11e-05	0.00051392	-	GO:0017048//Rho GTPase binding	GO:0035023//regulation of Rho protein signal transduction	gi|326670699|ref|XP_003199274.1|/5.75577e-151/PREDICTED: hypothetical protein LOC100536452 [Danio rerio]
Unigene285	664	27	78	10.4278	30.0885	-1.52878	Down	4.47e-07	2.82e-05	GO:0005737//cytoplasm;GO:0005856//cytoskeleton;GO:0005925//focal adhesion	GO:0003779//actin binding	GO:0007044//cell-substrate junction assembly;GO:0010761//fibroblast migration	gi|326670801|ref|XP_003199292.1|/3.31084e-126/PREDICTED: tensin-1 [Danio rerio]
CL5705.c1	4161	123	311	7.58062	19.1442	-1.33652	Down	5.67e-20	1.39e-17	GO:0005654//nucleoplasm;GO:0016234//inclusion body;GO:0000784//nuclear chromosome, telomeric region;GO:0030870//Mre11 complex;GO:0045120//pronucleus;GO:0000794//condensed nuclear chromosome;GO:0000790//nuclear chromatin;GO:0048471//perinuclear region of cytoplasm	GO:0008270//zinc ion binding;GO:0030674//protein binding, bridging;GO:0003677//DNA binding;GO:0004518//nuclease activity;GO:0005524//ATP binding	GO:0033674//positive regulation of kinase activity;GO:0051291//protein heterooligomerization;GO:0032508//DNA duplex unwinding;GO:0000019//regulation of mitotic recombination;GO:0006302//double-strand break repair;GO:0031954//positive regulation of protein autophosphorylation;GO:0007126//meiosis;GO:0007004//telomere maintenance via telomerase;GO:0090305//nucleic acid phosphodiester bond hydrolysis	gi|326670885|ref|XP_696859.4|/0/PREDICTED: DNA repair protein RAD50 [Danio rerio]
CL15830.c2	3097	34	88	2.81537	7.27805	-1.37023	Down	7.69e-07	4.65e-05	-	GO:0005515//protein binding	-	gi|326671072|ref|XP_003199355.1|/0/PREDICTED: probable exonuclease mut-7 homolog [Danio rerio]
Unigene2436	1647	14	53	2.17987	8.24244	-1.91883	Down	1.14e-06	6.68e-05	GO:0000790//nuclear chromatin	GO:0005515//protein binding	GO:0033261//regulation of S phase;GO:0009582//detection of abiotic stimulus;GO:0007623//circadian rhythm;GO:0051301//cell division;GO:0007067//mitosis;GO:0042127//regulation of cell proliferation;GO:0007275//multicellular organismal development;GO:0002009//morphogenesis of an epithelium;GO:0045892//negative regulation of transcription, DNA-dependent;GO:0006974//response to DNA damage stimulus	gi|326671554|ref|XP_003199460.1|/0/PREDICTED: protein timeless homolog [Danio rerio]
CL2894.c1	5722	90	199	4.03359	8.90797	-1.14303	Down	9.92e-11	1.06e-08	-	-	-	gi|326671671|ref|XP_695257.5|/0/PREDICTED: lymphocyte antigen 75, partial [Danio rerio]
CL12007.c2	759	56	118	18.921	39.8212	-1.07355	Down	2.27e-06	0.000123943	GO:0044421//extracellular region part;GO:0005737//cytoplasm	-	-	gi|326671746|ref|XP_003199515.1|/1.36823e-39/PREDICTED: hypothetical protein LOC334310 [Danio rerio]
Unigene63706	1059	31	105	7.50694	25.3961	-1.75831	Down	8.94e-11	9.65e-09	-	-	-	gi|326671769|ref|XP_001923789.3|/8.02016e-11/PREDICTED: hypothetical protein LOC100151192 [Danio rerio]
CL3589.c1	2183	61	160	7.16594	18.7733	-1.38945	Down	1.46e-11	1.73e-09	-	GO:0003779//actin binding	-	gi|326672033|ref|XP_001919520.3|/0/PREDICTED: filamin-B, partial [Danio rerio]
CL14000.c1	2161	44	102	5.2215	12.0898	-1.21126	Down	1.3e-06	7.55e-05	-	-	-	gi|326672066|ref|XP_003199581.1|/5.68278e-85/PREDICTED: hypothetical protein LOC449943 [Danio rerio]
CL6242.c5	4845	47	201	2.48772	10.6262	-2.09472	Down	4.92e-24	1.55e-21	GO:0015630//microtubule cytoskeleton;GO:0031981//nuclear lumen;GO:0044430//cytoskeletal part	GO:0017111//nucleoside-triphosphatase activity;GO:0005488//binding	GO:0000087//M phase of mitotic cell cycle	gi|326672292|ref|XP_003199630.1|/0/PREDICTED: LOW QUALITY PROTEIN: hypothetical protein LOC100007502 [Danio rerio]
CL6368.c3	1678	38	106	5.80749	16.1803	-1.47825	Down	8.97e-09	7.45e-07	-	GO:0005488//binding	-	gi|326672339|ref|XP_685966.5|/0/PREDICTED: zinc finger CCCH domain-containing protein 7B [Danio rerio]
CL281.c1	3138	67	171	5.47544	13.9578	-1.35002	Down	8.51e-12	1.04e-09	-	-	-	gi|326672384|ref|XP_682914.4|/0/PREDICTED: neuralized-like protein 4-like [Danio rerio]
Unigene13936	2280	11	43	1.23724	4.83067	-1.96509	Down	8.88e-06	0.000422443	GO:0005634//nucleus	-	-	gi|326672411|ref|XP_001341227.3|/0/PREDICTED: Fanconi anemia-associated protein of 100 kDa-like [Danio rerio]
CL5840.c1	3573	10	53	0.717735	3.79941	-2.40425	Down	2.05e-08	1.62e-06	GO:0005625//soluble fraction;GO:0005739//mitochondrion;GO:0042470//melanosome;GO:0042587//glycogen granule;GO:0005794//Golgi apparatus;GO:0005886//plasma membrane	GO:0008144//drug binding;GO:0031177//phosphopantetheine binding;GO:0004319//enoyl-[acyl-carrier-protein] reductase (NADPH, B-specific) activity;GO:0008270//zinc ion binding;GO:0004314//[acyl-carrier-protein] S-malonyltransferase activity;GO:0004316//3-oxoacyl-[acyl-carrier-protein] reductase (NADPH) activity;GO:0004320//oleoyl-[acyl-carrier-protein] hydrolase activity;GO:0016296//palmitoyl-[acyl-…	GO:0006633//fatty acid biosynthetic process;GO:0055114//oxidation-reduction process;GO:0006084//acetyl-CoA metabolic process	gi|326672491|ref|XP_687387.4|/0/PREDICTED: fatty acid synthase-like [Danio rerio]
CL2043.c1	534	27	80	12.9664	38.3727	-1.5653	Down	1.97e-07	1.33e-05	-	-	-	gi|326672602|ref|XP_003199701.1|/6.76028e-34/PREDICTED: hypothetical protein LOC100535892 [Danio rerio]
Unigene9282	1597	51	163	8.18959	26.1431	-1.67456	Down	5.33e-15	8.83e-13	GO:0005730//nucleolus;GO:0005666//DNA-directed RNA polymerase III complex	GO:0003899//DNA-directed RNA polymerase activity;GO:0008270//zinc ion binding;GO:0003677//DNA binding;GO:0032549//ribonucleoside binding	GO:0009615//response to virus;GO:0032728//positive regulation of interferon-beta production;GO:0006386//termination of RNA polymerase III transcription;GO:0045087//innate immune response;GO:0006385//transcription elongation from RNA polymerase III promoter	gi|326672679|ref|XP_003199716.1|/0/PREDICTED: DNA-directed RNA polymerase III subunit RPC1 [Danio rerio]
Unigene18917	1344	5	32	0.954043	6.09852	-2.67633	Down	4.33e-06	0.000222969	-	-	-	gi|326672794|ref|XP_001344438.4|/8.11308e-126/PREDICTED: hypothetical protein LOC100005357 [Danio rerio]
CL12352.c1	2943	29	74	2.527	6.44043	-1.34973	Down	7.58e-06	0.000367482	-	-	-	gi|326672898|ref|XP_001921517.3|/0/PREDICTED: s1 RNA-binding domain-containing protein 1, partial [Danio rerio]
CL13309.c3	3812	24	92	1.61456	6.18171	-1.93686	Down	9.27e-11	9.99e-09	-	-	-	gi|326672945|ref|XP_001338236.3|/0/PREDICTED: hypothetical protein LOC100002463 [Danio rerio]
CL13309.c2	3277	20	59	1.56513	4.61158	-1.55898	Down	8.79e-06	0.000418738	-	-	-	gi|326672945|ref|XP_001338236.3|/0/PREDICTED: hypothetical protein LOC100002463 [Danio rerio]
CL20682.c3	1246	46	99	9.46753	20.3512	-1.10406	Down	9.55e-06	0.000448858	GO:0031012//extracellular matrix	-	-	gi|326673182|ref|XP_691156.5|/3.22429e-174/PREDICTED: nidogen-1 [Danio rerio]
Unigene3947	3517	19	81	1.38541	5.89911	-2.09018	Down	1.72e-10	1.8e-08	GO:0005634//nucleus;GO:0005829//cytosol	GO:0004842//ubiquitin-protein ligase activity	GO:0007283//spermatogenesis;GO:0030154//cell differentiation;GO:0042787//protein ubiquitination involved in ubiquitin-dependent protein catabolic process	gi|326673186|ref|XP_685685.5|/0/PREDICTED: probable E3 ubiquitin-protein ligase HERC4 [Danio rerio]
Unigene266	1724	56	130	8.33005	19.3143	-1.21327	Down	4.36e-08	3.27e-06	GO:0031461//cullin-RING ubiquitin ligase complex	GO:0031625//ubiquitin protein ligase binding	GO:0006511//ubiquitin-dependent protein catabolic process	gi|326673192|ref|XP_003199807.1|/6.58248e-118/PREDICTED: uncharacterized protein C10orf46 homolog [Danio rerio]
CL9133.c1	2703	18	57	1.70775	5.40135	-1.66123	Down	4.83e-06	0.000245448	-	-	-	gi|326673852|ref|XP_699567.5|/0/PREDICTED: hypothetical protein LOC570939 [Danio rerio]
Unigene4434	962	6	44	1.59946	11.7152	-2.87273	Down	1.88e-08	1.5e-06	-	-	-	gi|326673861|ref|XP_003200014.1|/1.79882e-51/PREDICTED: hypothetical protein LOC100538298 [Danio rerio]
Unigene209	3149	38	116	3.09462	9.43537	-1.60831	Down	1.55e-10	1.62e-08	GO:0005730//nucleolus	-	-	gi|326674046|ref|XP_003200056.1|/0/PREDICTED: nucleolar pre-ribosomal-associated protein 1-like, partial [Danio rerio]
CL13030.c2	591	144	39	62.4845	16.9025	1.88626	Up	1.41e-15	2.48e-13	GO:0030054//cell junction;GO:0016020//membrane	-	GO:0070527//platelet aggregation	gi|326674155|ref|XP_691391.4|/1.26888e-85/PREDICTED: endothelial cell-selective adhesion molecule-like [Danio rerio]
CL967.c1	4399	33	101	1.92379	5.88086	-1.61208	Down	2.25e-09	2.03e-07	-	-	-	gi|326674246|ref|XP_690976.3|/0/PREDICTED: protein NPAT [Danio rerio]
CL8557.c3	3147	16	56	1.30383	4.5579	-1.80562	Down	1.56e-06	8.92e-05	GO:0005737//cytoplasm;GO:0043229//intracellular organelle	-	-	gi|326674319|ref|XP_693996.3|/0/PREDICTED: hypothetical protein LOC565630 [Danio rerio]
CL14637.c1	724	35	82	12.3973	29.0101	-1.22653	Down	1.2e-05	0.000551014	-	-	-	gi|326674520|ref|XP_002664782.2|/3.6731e-39/PREDICTED: protein IWS1 homolog [Danio rerio]
Unigene12830	472	228	109	123.877	59.1505	1.06644	Up	5.67e-11	6.29e-09	GO:0005622//intracellular	GO:0008270//zinc ion binding;GO:0003676//nucleic acid binding	-	gi|326674783|ref|XP_003200202.1|/5.70336e-21/PREDICTED: zinc finger and SCAN domain-containing protein 2-like [Danio rerio]
Unigene18318	826	118	302	36.6352	93.6485	-1.35402	Down	8.45e-20	2.06e-17	GO:0030054//cell junction;GO:0043234//protein complex;GO:0005622//intracellular;GO:0042734//presynaptic membrane;GO:0019717;GO:0005886//plasma membrane	GO:0017137//Rab GTPase binding;GO:0046872//metal ion binding;GO:0019904//protein domain specific binding;GO:0046982//protein heterodimerization activity	GO:0017156//calcium ion-dependent exocytosis;GO:0006836//neurotransmitter transport;GO:0030073//insulin secretion;GO:0019933//cAMP-mediated signaling;GO:0006886//intracellular protein transport	gi|326675183|ref|XP_693100.5|/4.11775e-128/PREDICTED: regulating synaptic membrane exocytosis protein 2 [Danio rerio]
CL20105.c2	1001	4	34	1.02476	8.69999	-3.08572	Down	3.42e-07	2.21e-05	-	-	-	gi|326675292|ref|XP_003200322.1|/2.75052e-82/PREDICTED: hypothetical protein LOC100537548 [Danio rerio]
CL8497.c2	2841	22	61	1.98586	5.49962	-1.46957	Down	1.5e-05	0.000672211	GO:0005654//nucleoplasm	GO:0003677//DNA binding;GO:0005524//ATP binding;GO:0004386//helicase activity	GO:0000084//S phase of mitotic cell cycle;GO:0000075//cell cycle checkpoint;GO:0000216//M/G1 transition of mitotic cell cycle;GO:0006355//regulation of transcription, DNA-dependent;GO:0006271//DNA strand elongation involved in DNA replication;GO:0000082//G1/S transition of mitotic cell cycle	gi|326675408|ref|XP_002665161.2|/0/PREDICTED: DNA replication licensing factor MCM8-like [Danio rerio]
Unigene66944	294	47	100	40.9966	87.1217	-1.08753	Down	1.1e-05	0.000513322	-	-	-	gi|326675591|ref|XP_690670.4|/5.42902e-45/PREDICTED: latent-transforming growth factor beta-binding protein 1, partial [Danio rerio]
CL2299.c2	5629	73	185	3.32574	8.4181	-1.33982	Down	1.62e-12	2.13e-10	-	-	-	gi|326675683|ref|XP_002665261.2|/0/PREDICTED: centromere protein F [Danio rerio]
Unigene67520	235	106	49	115.674	53.4075	1.11495	Up	3.8e-06	0.00019779	GO:0005604//basement membrane	GO:0004867//serine-type endopeptidase inhibitor activity;GO:0004222//metalloendopeptidase activity;GO:0008270//zinc ion binding	GO:0010951//negative regulation of endopeptidase activity	gi|326675839|ref|XP_001919035.3|/1.51466e-15/PREDICTED: papilin-like [Danio rerio]
CL11641.c1	556	145	291	66.8791	134.058	-1.00323	Down	1.95e-12	2.54e-10	GO:0016020//membrane	GO:0030246//carbohydrate binding;GO:0004553//hydrolase activity, hydrolyzing O-glycosyl compounds	GO:0005975//carbohydrate metabolic process	gi|326675912|ref|XP_001919135.3|/1.25169e-89/PREDICTED: maltase-glucoamylase, intestinal [Danio rerio]
Unigene10710	495	71	184	36.7833	95.2108	-1.37208	Down	7.27e-13	9.93e-11	GO:0016020//membrane	GO:0004553//hydrolase activity, hydrolyzing O-glycosyl compounds	-	gi|326675912|ref|XP_001919135.3|/2.32211e-58/PREDICTED: maltase-glucoamylase, intestinal [Danio rerio]
CL14863.c1	2642	20	193	1.94131	18.7111	-3.26879	Down	6.27e-37	3.39e-34	GO:0031298//replication fork protection complex;GO:0005730//nucleolus;GO:0000932//cytoplasmic mRNA processing body;GO:0005654//nucleoplasm	GO:0003917//DNA topoisomerase type I activity;GO:0005515//protein binding;GO:0003682//chromatin binding	GO:0012501//programmed cell death;GO:0006260//DNA replication;GO:0007059//chromosome segregation;GO:0016310//phosphorylation;GO:0042493//response to drug;GO:0006265//DNA topological change;GO:0006338//chromatin remodeling	gi|326676003|ref|XP_002665372.2|/0/PREDICTED: DNA topoisomerase 1 [Danio rerio]
CL1806.c2	2289	75	154	8.40258	17.2325	-1.03623	Down	1.51e-07	1.04e-05	GO:0031982//vesicle;GO:0005737//cytoplasm;GO:0005886//plasma membrane	GO:0035004//phosphatidylinositol 3-kinase activity;GO:0035091//phosphatidylinositol binding;GO:0016773//phosphotransferase activity, alcohol group as acceptor	GO:0036092//phosphatidylinositol-3-phosphate biosynthetic process;GO:0008286//insulin receptor signaling pathway;GO:0048268//clathrin coat assembly;GO:0006887//exocytosis;GO:0007173//epidermal growth factor receptor signaling pathway;GO:0048015//phosphatidylinositol-mediated signaling;GO:0006897//endocytosis;GO:0048008//platelet-derived growth factor receptor signaling pathway;GO:0014829//vascula…	gi|326676107|ref|XP_700029.4|/0/PREDICTED: phosphatidylinositol-4-phosphate 3-kinase C2 domain-containing subunit alpha [Danio rerio]
Unigene3759	439	142	67	82.9509	39.0917	1.0854	Up	1.61e-07	1.1e-05	-	-	-	gi|326676293|ref|XP_003200542.1|/9.45473e-50/PREDICTED: hypothetical protein LOC794433 isoform 1 [Danio rerio]
Unigene9309	2189	48	200	5.62332	23.4023	-2.05716	Down	2.09e-23	6.41e-21	GO:0016607//nuclear speck	-	-	gi|326676943|ref|XP_002665697.2|/0/PREDICTED: hypothetical protein LOC568145 [Danio rerio]
Unigene7883	1016	5	29	1.26204	7.31102	-2.53431	Down	2.27e-05	0.000956957	-	-	-	gi|326676977|ref|XP_003200722.1|/1.40896e-142/PREDICTED: hypothetical protein LOC100331267 [Danio rerio]
Unigene4085	1396	57	116	10.471	21.2837	-1.02335	Down	6.56e-06	0.000322888	GO:0005634//nucleus	-	GO:0040008//regulation of growth;GO:0006355//regulation of transcription, DNA-dependent	gi|326677029|ref|XP_003200736.1|/6.21842e-177/PREDICTED: breast cancer metastasis-suppressor 1-like protein-A [Danio rerio]
CL7606.c4	4040	44	152	2.79298	9.63687	-1.78676	Down	2.78e-15	4.78e-13	-	-	-	gi|326677031|ref|XP_001919460.3|/0/PREDICTED: hypothetical protein LOC407633 [Danio rerio]
Unigene11203	2059	3	34	0.373647	4.22957	-3.50076	Down	6.81e-08	4.94e-06	GO:0043234//protein complex;GO:0044451//nucleoplasm part	-	GO:0006355//regulation of transcription, DNA-dependent;GO:0006366//transcription from RNA polymerase II promoter	gi|326677036|ref|XP_001920965.3|/0/PREDICTED: hypothetical protein LOC100150678 [Danio rerio]
Unigene14313	250	112	52	114.888	53.2767	1.10865	Up	2.24e-06	0.000122662	GO:0005739//mitochondrion	GO:0004488//methylenetetrahydrofolate dehydrogenase (NADP+) activity;GO:0004329//formate-tetrahydrofolate ligase activity;GO:0016787//hydrolase activity;GO:0005524//ATP binding;GO:0042803//protein homodimerization activity	GO:0009396//folic acid-containing compound biosynthetic process;GO:0035999//tetrahydrofolate interconversion;GO:0015942//formate metabolic process;GO:0055114//oxidation-reduction process	gi|326677115|ref|XP_695978.3|/2.63352e-31/PREDICTED: c-1-tetrahydrofolate synthase, cytoplasmic [Danio rerio]
Unigene15102	1036	0	28	0.01	6.92264	-9.43518	Down	3.79e-09	3.32e-07	-	-	-	gi|326677143|ref|XP_694024.5|/1.93819e-62/PREDICTED: hypothetical protein LOC565665 [Danio rerio]
CL1348.c3	6959	37	733	1.36349	26.9793	-4.30648	Down	5.16e-169	2.14e-165	GO:0035770//ribonucleoprotein granule	-	GO:0030154//cell differentiation;GO:0007276//gamete generation	gi|326677195|ref|XP_003200778.1|/0/PREDICTED: tudor domain-containing protein 6-like [Danio rerio]
CL9966.c2	1635	25	74	3.9212	11.5928	-1.56386	Down	5.81e-07	3.6e-05	GO:0005730//nucleolus;GO:0005654//nucleoplasm	-	GO:0000278//mitotic cell cycle;GO:0006260//DNA replication;GO:0051726//regulation of cell cycle	gi|326677271|ref|XP_002664674.2|/0/PREDICTED: protein lin-9 homolog [Danio rerio]
Unigene3955	893	14	67	4.02044	19.2175	-2.257	Down	1.17e-09	1.1e-07	GO:0005634//nucleus	-	GO:0051726//regulation of cell cycle	gi|326677271|ref|XP_002664674.2|/2.59913e-94/PREDICTED: protein lin-9 homolog [Danio rerio]
Unigene5394	1291	21	90	4.17148	17.8562	-2.0978	Down	1.48e-11	1.76e-09	GO:0043229//intracellular organelle	-	GO:0009987//cellular process	gi|326677594|ref|XP_003200868.1|/6.33494e-96/PREDICTED: hypothetical protein LOC100536849 [Danio rerio]
CL8753.c1	1429	12	65	2.15351	11.6508	-2.43567	Down	3.6e-10	3.58e-08	-	-	GO:0009987//cellular process	gi|326677605|ref|XP_690688.2|/4.09068e-123/PREDICTED: hypothetical protein LOC562197 [Danio rerio]
Unigene6048	2666	22	65	2.11621	6.24492	-1.5612	Down	2.96e-06	0.000157205	GO:0017053//transcriptional repressor complex;GO:0005730//nucleolus	GO:0001191//RNA polymerase II transcription factor binding transcription factor activity involved in negative regulation of transcription;GO:0001085//RNA polymerase II transcription factor binding;GO:0003714//transcription corepressor activity;GO:0003700//sequence-specific DNA binding transcription factor activity;GO:0003697//single-stranded DNA binding	GO:0050769//positive regulation of neurogenesis;GO:0000122//negative regulation of transcription from RNA polymerase II promoter;GO:0045893//positive regulation of transcription, DNA-dependent	gi|326678004|ref|XP_002666145.2|/0/PREDICTED: msx2-interacting protein [Danio rerio]
CL15915.c2	811	4	60	1.26484	18.9498	-3.90515	Down	4.06e-14	6.31e-12	GO:0043234//protein complex;GO:0044428//nuclear part	GO:0004672//protein kinase activity;GO:0005515//protein binding;GO:0019887//protein kinase regulator activity	GO:0000075//cell cycle checkpoint;GO:0007346//regulation of mitotic cell cycle;GO:0008284//positive regulation of cell proliferation;GO:0042325//regulation of phosphorylation;GO:0044260;GO:0009314//response to radiation;GO:0060255;GO:0042981//regulation of apoptotic process;GO:0006974//response to DNA damage stimulus;GO:0080090//regulation of primary metabolic process;GO:0051329//interphase of mi…	gi|326678021|ref|XP_003200962.1|/9.9307e-55/PREDICTED: cyclin-dependent kinase inhibitor 1 isoform 2 [Danio rerio]
Unigene8342	1050	12	72	2.93082	17.5637	-2.58322	Down	8.4e-12	1.03e-09	-	-	-	gi|326678958|ref|XP_002667606.2|/0/PREDICTED: nuclear pore membrane glycoprotein 210 [Danio rerio]
Unigene8100	1967	28	163	3.65049	21.2255	-2.53963	Down	1.47e-24	4.78e-22	GO:0031965//nuclear membrane;GO:0005643//nuclear pore;GO:0005789//endoplasmic reticulum membrane	GO:0017056//structural constituent of nuclear pore;GO:0046983//protein dimerization activity	GO:0055085//transmembrane transport;GO:0005975//carbohydrate metabolic process;GO:0019221//cytokine-mediated signaling pathway;GO:0016032//viral reproduction;GO:0044281//small molecule metabolic process;GO:0010827//regulation of glucose transport;GO:0015031//protein transport;GO:0051028//mRNA transport	gi|326678958|ref|XP_002667606.2|/0/PREDICTED: nuclear pore membrane glycoprotein 210 [Danio rerio]
Unigene6157	2950	100	314	8.69311	27.2635	-1.64903	Down	5.98e-27	2.23e-24	GO:0005635//nuclear envelope;GO:0016020//membrane	-	GO:0055085//transmembrane transport;GO:0005975//carbohydrate metabolic process;GO:0019221//cytokine-mediated signaling pathway;GO:0016032//viral reproduction;GO:0044281//small molecule metabolic process;GO:0010827//regulation of glucose transport	gi|326678958|ref|XP_002667606.2|/0/PREDICTED: nuclear pore membrane glycoprotein 210 [Danio rerio]
Unigene15094	772	3	30	0.996554	9.95354	-3.32019	Down	7.79e-07	4.71e-05	GO:0005643//nuclear pore;GO:0005789//endoplasmic reticulum membrane;GO:0031965//nuclear membrane	GO:0017056//structural constituent of nuclear pore;GO:0046983//protein dimerization activity	GO:0051028//mRNA transport;GO:0015031//protein transport	gi|326678958|ref|XP_002667606.2|/5.52001e-84/PREDICTED: nuclear pore membrane glycoprotein 210 [Danio rerio]
Unigene2119	4029	80	191	5.09202	12.1425	-1.25376	Down	9.24e-12	1.13e-09	GO:0044424//intracellular part	-	GO:0015031//protein transport	gi|326679575|ref|XP_684163.4|/0/PREDICTED: importin-4 [Danio rerio]
CL17557.c1	5330	89	381	4.28213	18.3093	-2.09618	Down	3.37e-44	2.34e-41	GO:0000785//chromatin;GO:0005654//nucleoplasm;GO:0005737//cytoplasm;GO:0005730//nucleolus;GO:0005635//nuclear envelope;GO:0005658//alpha DNA polymerase:primase complex;GO:0016363//nuclear matrix	GO:0019103//pyrimidine nucleotide binding;GO:0003887//DNA-directed DNA polymerase activity;GO:0046982//protein heterodimerization activity;GO:0046872//metal ion binding;GO:0001882//nucleoside binding;GO:0003690//double-stranded DNA binding;GO:0003682//chromatin binding;GO:0003896//DNA primase activity;GO:0008408//3'-5' exonuclease activity;GO:0017076//purine nucleotide binding	GO:0019985//translesion synthesis;GO:0006270//DNA replication initiation;GO:0000731//DNA synthesis involved in DNA repair;GO:0006303//double-strand break repair via nonhomologous end joining;GO:0006297//nucleotide-excision repair, DNA gap filling;GO:0008283//cell proliferation;GO:0006272//leading strand elongation;GO:0006273//lagging strand elongation;GO:0000722//telomere maintenance via recombin…	gi|326679675|ref|XP_001922054.2|/0/PREDICTED: DNA polymerase alpha catalytic subunit [Danio rerio]
Unigene17052	767	29	73	9.69616	24.3782	-1.3301	Down	1.1e-05	0.000511757	-	-	-	gi|326679772|ref|XP_002666730.2|/1.89396e-36/PREDICTED: uncharacterized protein C8orf59 homolog [Danio rerio]
Unigene60	4279	24	96	1.43835	5.74649	-1.99826	Down	1.41e-11	1.67e-09	-	-	-	gi|326679849|ref|XP_003201394.1|/0/PREDICTED: WD repeat-containing protein 90 [Danio rerio]
Unigene2095	5862	4	47	0.174989	2.05365	-3.55285	Down	1.34e-10	1.41e-08	GO:0005737//cytoplasm;GO:0005858//axonemal dynein complex;GO:0035085//cilium axoneme;GO:0005874//microtubule	GO:0005524//ATP binding;GO:0003777//microtubule motor activity	GO:0007018//microtubule-based movement;GO:0001539//ciliary or flagellar motility	gi|326679902|ref|XP_002666774.2|/0/PREDICTED: dynein heavy chain 3, axonemal [Danio rerio]
Unigene7892	2984	5	31	0.429703	2.66095	-2.63053	Down	7.55e-06	0.000367568	GO:0005737//cytoplasm;GO:0005625//soluble fraction;GO:0005634//nucleus	GO:0046872//metal ion binding;GO:0016491//oxidoreductase activity;GO:0000166//nucleotide binding	GO:0007283//spermatogenesis;GO:0010038//response to metal ion;GO:0006875//cellular metal ion homeostasis;GO:0055114//oxidation-reduction process	gi|326680100|ref|XP_002666845.2|/1.05179e-180/PREDICTED: protein lin-54 homolog [Danio rerio]
CL4610.c4	1297	34	79	6.72258	15.6013	-1.21458	Down	2.02e-05	0.000861474	GO:0005730//nucleolus;GO:0005654//nucleoplasm	GO:0004527//exonuclease activity	GO:0010212//response to ionizing radiation;GO:0042771//intrinsic apoptotic signaling pathway in response to DNA damage by p53 class mediator	gi|326680252|ref|XP_003201484.1|/1.31756e-125/PREDICTED: apoptosis-enhancing nuclease-like [Danio rerio]
Unigene7874	2084	19	66	2.33805	8.11185	-1.79473	Down	2e-07	1.35e-05	-	-	-	gi|326680823|ref|XP_001920500.3|/0/PREDICTED: small subunit processome component 20 homolog, partial [Danio rerio]
Unigene15769	1806	67	140	9.5138	19.8556	-1.06146	Down	3.3e-07	2.14e-05	GO:0005856//cytoskeleton;GO:0005794//Golgi apparatus;GO:0005886//plasma membrane;GO:0031410//cytoplasmic vesicle	GO:0017137//Rab GTPase binding	GO:0072385//minus-end-directed organelle transport along microtubule;GO:0072393//microtubule anchoring at microtubule organizing center	gi|326681221|ref|XP_002663299.2|/1.00207e-148/PREDICTED: protein bicaudal D homolog 2-like, partial [Danio rerio]
CL216.c8	1049	245	569	59.8946	138.935	-1.21391	Down	1.49e-30	6.49e-28	GO:0005874//microtubule;GO:0005737//cytoplasm	GO:0003924//GTPase activity;GO:0005198//structural molecule activity;GO:0005525//GTP binding	GO:0051258//protein polymerization;GO:0006184//GTP catabolic process;GO:0007018//microtubule-based movement	gi|327263983|ref|XP_003216796.1|/0/PREDICTED: tubulin beta-4 chain-like [Anolis carolinensis]
Unigene2186	1793	26	212	3.71869	30.2851	-3.02574	Down	1.2e-37	6.66e-35	-	-	-	gi|327271896|ref|XP_003220723.1|/3.89124e-36/PREDICTED: transcription factor-like 5 protein-like [Anolis carolinensis]
CL15937.c2	1834	34	142	4.75419	19.8318	-2.06055	Down	4.48e-17	8.86e-15	-	-	-	gi|32822796|gb|AAH55260.1|/0/Zgc:101819 protein [Danio rerio]
Unigene15128	1089	5	43	1.17744	10.1138	-3.1026	Down	7.78e-09	6.53e-07	-	-	-	gi|332250601|ref|XP_003274441.1|/2.11253e-46/PREDICTED: coiled-coil domain-containing protein 152-like [Nomascus leucogenys]
Unigene13727	4224	80	164	4.85694	9.94475	-1.03389	Down	6.29e-08	4.62e-06	-	-	-	gi|332831983|ref|XP_520480.3|/0/PREDICTED: uncharacterized protein KIAA2026-like [Pan troglodytes]
Unigene18900	916	6	33	1.67978	9.22767	-2.45769	Down	8.51e-06	0.000406468	GO:0005792//microsome;GO:0005886//plasma membrane;GO:0016021//integral to membrane	GO:0043548//phosphatidylinositol 3-kinase binding;GO:0043027//cysteine-type endopeptidase inhibitor activity involved in apoptotic process;GO:0031994//insulin-like growth factor I binding;GO:0043559//insulin binding;GO:0005010//insulin-like growth factor-activated receptor activity;GO:0043560//insulin receptor substrate binding;GO:0042802//identical protein binding;GO:0005158//insulin receptor bi…	GO:0021522//spinal cord motor neuron differentiation;GO:0006955//immune response;GO:0009952//anterior/posterior pattern specification;GO:0007420//brain development;GO:0051389//inactivation of MAPKK activity;GO:0046328//regulation of JNK cascade;GO:0043410//positive regulation of MAPK cascade;GO:0045740//positive regulation of DNA replication;GO:0031101//fin regeneration;GO:0048015//phosphatidylin…	gi|33355376|gb|AAN52151.1|/1.00548e-173/IGF-I receptor subtype a [Cyprinus carpio]
Unigene11903	1342	43	130	8.217	24.8122	-1.59436	Down	1.63e-11	1.92e-09	GO:0071204//histone pre-mRNA 3'end processing complex;GO:0005737//cytoplasm	GO:0071207//histone pre-mRNA stem-loop binding;GO:0003729//mRNA binding	GO:0033261//regulation of S phase;GO:0033260//DNA replication involved in S phase;GO:0006398//histone mRNA 3'-end processing;GO:0051028//mRNA transport	gi|33416889|gb|AAH55585.1|/5.81422e-124/Sb:cb157 protein [Danio rerio]
CL20872.c1	1398	0	16	0.01	2.93148	-8.19548	Down	1.54e-05	0.000684196	GO:0005634//nucleus	GO:0043565//sequence-specific DNA binding;GO:0003700//sequence-specific DNA binding transcription factor activity	GO:0006355//regulation of transcription, DNA-dependent;GO:0048513//organ development;GO:0001706//endoderm formation	gi|334262074|gb|AEG74407.1|/0/nanog, partial [Carassius auratus]
Unigene3882	515	3	45	1.49386	22.381	-3.90515	Down	7.16e-11	7.83e-09	-	-	-	gi|334311761|ref|XP_003339658.1|/2.58376e-13/PREDICTED: tudor domain-containing protein 12-like [Monodelphis domestica]
CL20822.c1	4304	94	288	5.60083	17.1393	-1.6136	Down	3.92e-24	1.24e-21	GO:0043231//intracellular membrane-bounded organelle	-	-	gi|334313693|ref|XP_001376464.2|/0/PREDICTED: S phase cyclin A-associated protein in the endoplasmic reticulum [Monodelphis domestica]
CL12577.c3	1064	6	58	1.44613	13.9624	-3.27128	Down	5.13e-12	6.45e-10	GO:0043186//P granule	GO:0003729//mRNA binding	GO:0010608//posttranscriptional regulation of gene expression;GO:0002089//lens morphogenesis in camera-type eye;GO:0007283//spermatogenesis;GO:0030719//P granule organization;GO:0070306//lens fiber cell differentiation	gi|334351209|sp|A6NAF9.2|TRD7A_DANRE/1.86907e-116/RecName: Full=Tudor domain-containing protein 7A
CL13589.c1	1808	19	67	2.69496	9.49183	-1.81642	Down	1.27e-07	8.8e-06	GO:0044424//intracellular part	GO:0017111//nucleoside-triphosphatase activity;GO:0005524//ATP binding	GO:0009987//cellular process;GO:0008152//metabolic process	gi|33604067|gb|AAH56313.1|/0/Zgc:174506 protein [Danio rerio]
Unigene17701	1485	0	19	0.01	3.27718	-8.35631	Down	1.93e-06	0.00010751	GO:0016363//nuclear matrix	GO:0003714//transcription corepressor activity;GO:0019789//SUMO ligase activity;GO:0046872//metal ion binding;GO:0031625//ubiquitin protein ligase binding;GO:0003677//DNA binding	GO:0000122//negative regulation of transcription from RNA polymerase II promoter;GO:0032088//negative regulation of NF-kappaB transcription factor activity;GO:0043065//positive regulation of apoptotic process;GO:0007165//signal transduction;GO:0016925//protein sumoylation	gi|339639624|ref|NP_956637.2|/0/protein inhibitor of activated STAT, 4b isoform 1 [Danio rerio]
Unigene18001	1482	10	58	1.73041	10.0243	-2.53431	Down	1.42e-09	1.32e-07	GO:0005739//mitochondrion	GO:0004488//methylenetetrahydrofolate dehydrogenase (NADP+) activity;GO:0004329//formate-tetrahydrofolate ligase activity;GO:0005524//ATP binding;GO:0042803//protein homodimerization activity	GO:0009396//folic acid-containing compound biosynthetic process;GO:0035999//tetrahydrofolate interconversion;GO:0015942//formate metabolic process;GO:0055114//oxidation-reduction process	gi|339717169|ref|NP_001229925.1|/0/monofunctional C1-tetrahydrofolate synthase, mitochondrial [Danio rerio]
CL15695.c2	610	60	443	25.2243	186.015	-2.88253	Down	2.41e-73	3.43e-70	GO:0005576//extracellular region	GO:0008191//metalloendopeptidase inhibitor activity	GO:0010951//negative regulation of endopeptidase activity	gi|33989505|gb|AAH56534.1|/7.79589e-73/Tissue inhibitor of metalloproteinase 2b [Danio rerio]
CL2419.c3	3898	27	71	1.77631	4.66541	-1.39312	Down	7.09e-06	0.000347121	GO:0034993//SUN-KASH complex	GO:0005515//protein binding	GO:0090286//cytoskeletal anchoring at nuclear membrane	gi|341823683|ref|NP_001076483.2|/0/nesprin-3 [Danio rerio]
CL2369.c4	1217	9	41	1.89648	8.62913	-2.18589	Down	3.46e-06	0.000181533	GO:0005686//U2 snRNP;GO:0005654//nucleoplasm;GO:0071013//catalytic step 2 spliceosome	GO:0003723//RNA binding;GO:0005515//protein binding	GO:0000398//mRNA splicing, via spliceosome	gi|342187185|ref|NP_001007384.2|/1.51984e-136/U2 small nuclear ribonucleoprotein A' [Danio rerio]
CL7336.c1	7089	204	1811	7.37976	65.4346	-3.14841	Down	0	0	-	-	-	gi|34365516|tpg|DAA01284.1|/0/TPA_exp: replicase/helicase/endonuclease [Danio rerio]
CL3349.c1	639	7	51	2.80928	20.4429	-2.86333	Down	1.4e-09	1.3e-07	-	-	-	gi|34365518|tpg|DAA01285.1|/2.47332e-35/TPA_exp: replicase/helicase/endonuclease [Danio rerio]
Unigene15445	379	22	155	14.8861	104.753	-2.81495	Down	4.88e-26	1.75e-23	GO:0042470//melanosome	GO:0030911//TPR domain binding;GO:0030235//nitric-oxide synthase regulator activity;GO:0051082//unfolded protein binding;GO:0016887//ATPase activity;GO:0042803//protein homodimerization activity;GO:0005524//ATP binding	GO:0006457//protein folding;GO:0051131//chaperone-mediated protein complex assembly;GO:0045040//protein import into mitochondrial outer membrane;GO:0045429//positive regulation of nitric oxide biosynthetic process;GO:0006950//response to stress;GO:0006200//ATP catabolic process	gi|343887008|gb|AEM65180.1|/1.71137e-59/heat shock protein 90 alpha [Kryptolebias marmoratus]
CL16741.c1	3086	278	3908	23.1018	324.364	-3.81154	Down	0	0	GO:0005845//mRNA cap binding complex;GO:0033391//chromatoid body;GO:0043186//P granule;GO:0005844//polysome	GO:0003729//mRNA binding;GO:0003727//single-stranded RNA binding;GO:0034584//piRNA binding;GO:0005515//protein binding	GO:0007126//meiosis;GO:0006417//regulation of translation;GO:0007286//spermatid development;GO:0031047//gene silencing by RNA;GO:0034587//piRNA metabolic process;GO:0007275//multicellular organismal development;GO:0009653//anatomical structure morphogenesis	gi|345019079|gb|AEN55534.1|/0/piwi-like 1 [Cyprinus carpio]
CL1647.c2	3533	2	33	0.145172	2.39246	-4.04266	Down	1.98e-08	1.58e-06	GO:0071546//pi-body;GO:0033391//chromatoid body;GO:0005844//polysome;GO:0005634//nucleus	GO:0003729//mRNA binding;GO:0034584//piRNA binding;GO:0005515//protein binding	GO:0007283//spermatogenesis;GO:0031047//gene silencing by RNA;GO:0045727//positive regulation of translation;GO:0043046//DNA methylation involved in gamete generation;GO:0034587//piRNA metabolic process;GO:0000966//RNA 5'-end processing;GO:0007275//multicellular organismal development;GO:0007128//meiotic prophase I;GO:0030718//germ-line stem cell maintenance	gi|345019081|gb|AEN55535.1|/0/piwi-like 2 [Cyprinus carpio]
CL6174.c1	960	222	70	59.3033	18.6767	1.66687	Up	8.33e-20	2.03e-17	-	-	-	gi|345328444|ref|XP_001514155.2|/2.06631e-15/PREDICTED: MORC family CW-type zinc finger protein 4 [Ornithorhynchus anatinus]
CL16001.c1	4094	77	212	4.82325	13.2636	-1.4594	Down	6.99e-16	1.27e-13	GO:0005634//nucleus	GO:0004221//ubiquitin thiolesterase activity;GO:0004197//cysteine-type endopeptidase activity;GO:0004843//ubiquitin-specific protease activity;GO:0019901//protein kinase binding	GO:0006511//ubiquitin-dependent protein catabolic process;GO:0051301//cell division;GO:0007067//mitosis;GO:0021551//central nervous system morphogenesis;GO:0071108//protein K48-linked deubiquitination;GO:0000082//G1/S transition of mitotic cell cycle;GO:0035871//protein K11-linked deubiquitination	gi|347602461|sp|E7F6T8.1|UBP37_DANRE/0/RecName: Full=Ubiquitin carboxyl-terminal hydrolase 37; AltName: Full=Deubiquitinating enzyme 37; AltName: Full=Ubiquitin thioesterase 37; AltName: Full=Ubiquitin-specific-processing protease 37
CL24.c1	1217	20	65	4.21441	13.6803	-1.6987	Down	6.86e-07	4.21e-05	GO:0005654//nucleoplasm;GO:0005663//DNA replication factor C complex	GO:0017111//nucleoside-triphosphatase activity;GO:0003677//DNA binding;GO:0005524//ATP binding;GO:0005515//protein binding	GO:0000084//S phase of mitotic cell cycle;GO:0000075//cell cycle checkpoint;GO:0006283//transcription-coupled nucleotide-excision repair;GO:0000724//double-strand break repair via homologous recombination;GO:0006297//nucleotide-excision repair, DNA gap filling;GO:0006271//DNA strand elongation involved in DNA replication;GO:0032201//telomere maintenance via semi-conservative replication;GO:000072…	gi|348041239|ref|NP_001013344.2|/0/replication factor C subunit 2 [Danio rerio]
CL1750.c1	3164	51	174	4.13362	14.086	-1.76878	Down	4.58e-17	9e-15	GO:0016021//integral to membrane	-	-	gi|348041252|ref|NP_001017718.2|/0/transmembrane protein 184B [Danio rerio]
Unigene11821	3513	16	69	1.16799	5.03089	-2.10679	Down	3.31e-09	2.92e-07	-	-	-	gi|348500649|ref|XP_003437885.1|/3.00815e-166/PREDICTED: hypothetical protein LOC100692229 [Oreochromis niloticus]
CL19680.c3	2951	4	27	0.347606	2.34352	-2.75315	Down	1.96e-05	0.000843027	GO:0005829//cytosol;GO:0005730//nucleolus	GO:0005524//ATP binding;GO:0004594//pantothenate kinase activity	GO:0015937//coenzyme A biosynthetic process;GO:0016310//phosphorylation;GO:0015939//pantothenate metabolic process	gi|348501422|ref|XP_003438268.1|/0/PREDICTED: pantothenate kinase 1 [Oreochromis niloticus]
CL18721.c1	2814	97	278	8.83985	25.3043	-1.51729	Down	1.77e-21	4.77e-19	-	GO:0005525//GTP binding;GO:0003924//GTPase activity	GO:0006184//GTP catabolic process	gi|348501704|ref|XP_003438409.1|/0/PREDICTED: GTP-binding protein 2-like [Oreochromis niloticus]
CL11879.c2	1659	4	45	0.618316	6.94768	-3.49011	Down	4.58e-10	4.48e-08	-	-	-	gi|348502098|ref|XP_003438606.1|/4.59993e-161/PREDICTED: uncharacterized protein C16orf73 homolog [Oreochromis niloticus]
Unigene7896	1584	9	39	1.45708	6.30642	-2.11374	Down	9.44e-06	0.000444655	-	-	-	gi|348505374|ref|XP_003440236.1|/0/PREDICTED: WD repeat-containing protein 7 [Oreochromis niloticus]
CL2130.c1	4394	4	29	0.233452	1.69049	-2.85624	Down	6.26e-06	0.000309391	GO:0030286//dynein complex;GO:0005794//Golgi apparatus;GO:0005886//plasma membrane;GO:0035085//cilium axoneme;GO:0005874//microtubule	GO:0016887//ATPase activity;GO:0005524//ATP binding;GO:0003777//microtubule motor activity	GO:0007030//Golgi organization;GO:0007018//microtubule-based movement;GO:0007275//multicellular organismal development;GO:0030030//cell projection organization	gi|348508304|ref|XP_003441694.1|/0/PREDICTED: cytoplasmic dynein 2 heavy chain 1-like [Oreochromis niloticus]
CL15909.c2	2813	5	36	0.455824	3.27798	-2.84626	Down	4.52e-07	2.84e-05	-	-	-	gi|348509424|ref|XP_003442249.1|/0/PREDICTED: ribonucleoprotein PTB-binding 1-like [Oreochromis niloticus]
CL15909.c1	2301	5	31	0.557251	3.45079	-2.63053	Down	7.55e-06	0.000366747	-	-	-	gi|348509424|ref|XP_003442249.1|/0/PREDICTED: ribonucleoprotein PTB-binding 1-like [Oreochromis niloticus]
CL4001.c2	2991	46	105	3.94401	8.9918	-1.18894	Down	1.3e-06	7.56e-05	-	-	-	gi|348511416|ref|XP_003443240.1|/3.91647e-143/PREDICTED: hypothetical protein LOC100694319 [Oreochromis niloticus]
Unigene17005	1245	287	911	59.1166	187.423	-1.66466	Down	5.03e-76	8.1e-73	GO:0005829//cytosol;GO:0005874//microtubule;GO:0005624//membrane fraction	GO:0005515//protein binding	GO:0031115//negative regulation of microtubule polymerization;GO:0035556//intracellular signal transduction;GO:0051272//positive regulation of cellular component movement;GO:0007409//axonogenesis	gi|348512529|ref|XP_003443795.1|/2.71499e-64/PREDICTED: stathmin-like [Oreochromis niloticus]
Unigene24532	943	20	59	5.43895	16.0256	-1.55898	Down	8.79e-06	0.000418967	GO:0005625//soluble fraction;GO:0005737//cytoplasm	GO:0005509//calcium ion binding;GO:0004683//calmodulin-dependent protein kinase activity	GO:0046777//protein autophosphorylation;GO:0035556//intracellular signal transduction;GO:0032147//activation of protein kinase activity;GO:0010604;GO:0031325//positive regulation of cellular metabolic process	gi|348513846|ref|XP_003444452.1|/1.71223e-91/PREDICTED: calcium/calmodulin-dependent protein kinase kinase 2 [Oreochromis niloticus]
CL20597.c2	529	103	30	49.932	14.5258	1.78135	Up	8.91e-11	9.63e-09	-	GO:0005488//binding	-	gi|348514223|ref|XP_003444640.1|/2.25614e-10/PREDICTED: hypothetical protein LOC100710489 [Oreochromis niloticus]
CL9324.c2	3471	64	219	4.72849	16.1608	-1.77305	Down	3.66e-21	9.73e-19	GO:0005634//nucleus	GO:0003677//DNA binding	GO:0006355//regulation of transcription, DNA-dependent	gi|348515089|ref|XP_003445072.1|/0/PREDICTED: putative homeodomain transcription factor 2-like [Oreochromis niloticus]
CL14734.c2	1140	12	44	2.69944	9.88602	-1.87273	Down	1.34e-05	0.000610761	-	GO:0003779//actin binding;GO:0017048//Rho GTPase binding	GO:0030036//actin cytoskeleton organization	gi|348516612|ref|XP_003445832.1|/4.87472e-158/PREDICTED: hypothetical protein LOC100693248 [Oreochromis niloticus]
Unigene16886	749	1	19	0.342385	6.49749	-4.24619	Down	2.12e-05	0.000903683	-	-	-	gi|348516921|ref|XP_003445985.1|/1.4331e-25/PREDICTED: hypothetical protein LOC100711570 [Oreochromis niloticus]
CL3075.c2	1161	0	16	0.01	3.52989	-8.46348	Down	1.54e-05	0.000682802	-	-	-	gi|348518287|ref|XP_003446663.1|/3.03088e-38/PREDICTED: coiled-coil domain-containing protein 122-like [Oreochromis niloticus]
CL8813.c3	4119	33	151	2.05456	9.38985	-2.19227	Down	2.02e-19	4.78e-17	GO:0005634//nucleus	GO:0010997//anaphase-promoting complex binding	GO:0018105//peptidyl-serine phosphorylation;GO:0006259//DNA metabolic process;GO:0032147//activation of protein kinase activity;GO:0033314//mitotic cell cycle DNA replication checkpoint;GO:0006915//apoptotic process;GO:0031572//G2/M transition DNA damage checkpoint	gi|348519519|ref|XP_003447278.1|/0/PREDICTED: claspin-like [Oreochromis niloticus]
Unigene13729	2674	25	73	2.39759	6.99254	-1.54423	Down	8.77e-07	5.26e-05	-	GO:0016881//acid-amino acid ligase activity;GO:0000166//nucleotide binding	GO:0008152//metabolic process	gi|348520999|ref|XP_003448014.1|/0/PREDICTED: ubiquitin-conjugating enzyme E2 O-like [Oreochromis niloticus]
CL10817.c1	775	14	54	4.63259	17.847	-1.94579	Down	7.1e-07	4.34e-05	-	-	-	gi|348521234|ref|XP_003448131.1|/5.79679e-57/PREDICTED: hypothetical protein LOC100708806 [Oreochromis niloticus]
CL12233.c3	3552	18	61	1.29956	4.39876	-1.75907	Down	8.37e-07	5.03e-05	-	-	-	gi|348522508|ref|XP_003448766.1|/0/PREDICTED: hypothetical protein LOC100699486 [Oreochromis niloticus]
Unigene2457	913	35	103	9.83092	28.8962	-1.55548	Down	4.02e-09	3.5e-07	GO:0005730//nucleolus;GO:0005665//DNA-directed RNA polymerase II, core complex;GO:0005737//cytoplasm	GO:0003899//DNA-directed RNA polymerase activity;GO:0008270//zinc ion binding;GO:0004672//protein kinase activity	GO:0006362//transcription elongation from RNA polymerase I promoter;GO:0006468//protein phosphorylation;GO:0006283//transcription-coupled nucleotide-excision repair;GO:0006367//transcription initiation from RNA polymerase II promoter;GO:0050434//positive regulation of viral transcription;GO:0006386//termination of RNA polymerase III transcription;GO:0006368//transcription elongation from RNA poly…	gi|348523077|ref|XP_003449050.1|/2.01301e-81/PREDICTED: DNA-directed RNA polymerases I, II, and III subunit RPABC3-like [Oreochromis niloticus]
CL7617.c2	2374	5	31	0.540115	3.34468	-2.63053	Down	7.55e-06	0.000366952	GO:0035189//Rb-E2F complex;GO:0005739//mitochondrion	GO:0003714//transcription corepressor activity;GO:0001047//core promoter binding;GO:0043565//sequence-specific DNA binding;GO:0003700//sequence-specific DNA binding transcription factor activity;GO:0008134//transcription factor binding	GO:0000085//G2 phase of mitotic cell cycle;GO:0071363//cellular response to growth factor stimulus;GO:0000080//G1 phase of mitotic cell cycle;GO:2000045//regulation of G1/S transition of mitotic cell cycle;GO:0007283//spermatogenesis;GO:0030900//forebrain development;GO:0006915//apoptotic process;GO:0048255//mRNA stabilization;GO:0071456//cellular response to hypoxia;GO:0000077//DNA damage checkp…	gi|348523317|ref|XP_003449170.1|/8.36414e-162/PREDICTED: transcription factor E2F1-like [Oreochromis niloticus]
Unigene51232	266	14	59	13.4972	56.8125	-2.07355	Down	6.4e-08	4.67e-06	GO:0005829//cytosol;GO:0005634//nucleus	GO:0031543//peptidyl-proline dioxygenase activity;GO:0016702//oxidoreductase activity, acting on single donors with incorporation of molecular oxygen, incorporation of two atoms of oxygen;GO:0031418//L-ascorbic acid binding;GO:0005515//protein binding;GO:0005506//iron ion binding	GO:0001666//response to hypoxia;GO:0055114//oxidation-reduction process;GO:0018126//protein hydroxylation;GO:0006919//activation of cysteine-type endopeptidase activity involved in apoptotic process;GO:0042127//regulation of cell proliferation;GO:0043523//regulation of neuron apoptotic process	gi|348527490|ref|XP_003451252.1|/1.47755e-18/PREDICTED: egl nine homolog 3-like [Oreochromis niloticus]
CL18561.c2	1185	588	5465	127.249	1181.26	-3.21459	Down	0	0	-	-	-	gi|348527508|ref|XP_003451261.1|/4.53227e-37/PREDICTED: hypothetical protein LOC100705516 [Oreochromis niloticus]
CL18561.c1	523	70	1232	34.3236	603.369	-4.13576	Down	3.44e-275	2.72e-271	-	-	-	gi|348527508|ref|XP_003451261.1|/6.79124e-41/PREDICTED: hypothetical protein LOC100705516 [Oreochromis niloticus]
CL12015.c1	3538	8	60	0.579868	4.34377	-2.90515	Down	3.35e-11	3.78e-09	GO:0005829//cytosol;GO:0000922//spindle pole;GO:0005828//kinetochore microtubule	GO:0005515//protein binding	GO:0000236//mitotic prometaphase;GO:0007093//mitotic cell cycle checkpoint	gi|348528484|ref|XP_003451747.1|/0/PREDICTED: kinetochore-associated protein 1 [Oreochromis niloticus]
Unigene10019	3299	28	138	2.17657	10.7145	-2.29943	Down	7.31e-19	1.67e-16	GO:0005829//cytosol;GO:0000922//spindle pole;GO:0005828//kinetochore microtubule	GO:0005515//protein binding	GO:0000236//mitotic prometaphase;GO:0007093//mitotic cell cycle checkpoint	gi|348528484|ref|XP_003451747.1|/0/PREDICTED: kinetochore-associated protein 1 [Oreochromis niloticus]
Unigene9297	1121	62	175	14.1835	39.9858	-1.49528	Down	8.45e-14	1.27e-11	-	-	-	gi|348528813|ref|XP_003451910.1|/5.41934e-154/PREDICTED: UPF0160 protein MYG1, mitochondrial-like [Oreochromis niloticus]
CL216.c9	983	304	938	79.308	244.412	-1.62378	Down	1.51e-75	2.38e-72	GO:0005874//microtubule;GO:0005737//cytoplasm	GO:0003924//GTPase activity;GO:0005198//structural molecule activity;GO:0005525//GTP binding	GO:0051258//protein polymerization;GO:0006184//GTP catabolic process;GO:0007018//microtubule-based movement	gi|348535178|ref|XP_003455078.1|/1.3859e-155/PREDICTED: tubulin beta-1 chain-like [Oreochromis niloticus]
CL3736.c2	1977	48	139	6.22632	18.0087	-1.53224	Down	1.31e-11	1.56e-09	GO:0016021//integral to membrane;GO:0005886//plasma membrane	GO:0015179//L-amino acid transmembrane transporter activity	GO:0006865//amino acid transport;GO:0006811//ion transport;GO:0055085//transmembrane transport	gi|348537770|ref|XP_003456366.1|/0/PREDICTED: large neutral amino acids transporter small subunit 4-like [Oreochromis niloticus]
CL9365.c2	8209	277	557	8.6534	17.3796	-1.00605	Down	1.57e-22	4.51e-20	-	GO:0005515//protein binding	-	gi|348540090|ref|XP_003457521.1|/0/PREDICTED: cullin-9 [Oreochromis niloticus]
Unigene64441	1129	3	28	0.681435	6.3524	-3.22065	Down	2.6e-06	0.00013978	GO:0044464//cell part	GO:0005515//protein binding	GO:0007165//signal transduction;GO:0010033//response to organic substance;GO:0048522//positive regulation of cellular process	gi|348540607|ref|XP_003457779.1|/5.60282e-82/PREDICTED: insulin receptor substrate 2-B-like [Oreochromis niloticus]
CL1971.c1	5232	133	352	6.519	17.2325	-1.40241	Down	5.47e-24	1.72e-21	-	-	-	gi|348541495|ref|XP_003458222.1|/0/PREDICTED: uncharacterized protein KIAA0232-like [Oreochromis niloticus]
CL17853.c3	297	94	40	81.1649	34.4967	1.2344	Up	2.39e-06	0.000130007	-	-	-	gi|348543009|ref|XP_003458976.1|/4.47222e-23/PREDICTED: leucine-rich repeat and calponin homology domain-containing protein 4-like [Oreochromis niloticus]
Unigene48242	2255	6	32	0.682342	3.63477	-2.4133	Down	1.45e-05	0.000653194	-	-	-	gi|348543247|ref|XP_003459095.1|/1.52223e-88/PREDICTED: hypothetical protein LOC100708577 [Oreochromis niloticus]
CL12207.c1	1350	50	12	9.49803	2.27678	2.06063	Up	7.28e-07	4.45e-05	-	-	-	gi|348545364|ref|XP_003460150.1|/2.89488e-06/PREDICTED: hypothetical protein LOC100697657 [Oreochromis niloticus]
CL20466.c1	1160	2	33	0.442149	7.28668	-4.04266	Down	1.98e-08	1.57e-06	-	-	-	gi|348545842|ref|XP_003460388.1|/2.25297e-25/PREDICTED: C-type lectin domain family 4 member G-like, partial [Oreochromis niloticus]
CL2880.c3	1074	23	68	5.49188	16.2173	-1.56216	Down	1.72e-06	9.67e-05	GO:0016021//integral to membrane;GO:0005783//endoplasmic reticulum	GO:0004768//stearoyl-CoA 9-desaturase activity;GO:0005506//iron ion binding	GO:0006633//fatty acid biosynthetic process;GO:0055114//oxidation-reduction process	gi|34921987|sp|Q92038.2|ACOD_CYPCA/1.31491e-109/RecName: Full=Acyl-CoA desaturase; AltName: Full=Delta(9)-desaturase; Short=Delta-9 desaturase; AltName: Full=Fatty acid desaturase; AltName: Full=Stearoyl-CoA desaturase
CL4941.c1	1948	16	188	2.10634	24.7197	-3.55285	Down	1.2e-38	6.97e-36	-	GO:0000166//nucleotide binding;GO:0003723//RNA binding	-	gi|349585036|ref|NP_001073493.2|/0/probable RNA-binding protein 46 [Danio rerio]
CL9734.c1	1942	156	380	20.6002	50.1197	-1.28271	Down	1.12e-22	3.26e-20	-	GO:0016301//kinase activity;GO:0005516//calmodulin binding	GO:0016310//phosphorylation	gi|350285883|gb|AEQ28193.1|/1.43772e-116/myristoylated alanine rich protein kinase C substrate b [Danio rerio]
Unigene43589	290	1	21	0.884299	18.5479	-4.39058	Down	5.8e-06	0.000288235	-	-	-	gi|351602153|gb|AEQ53931.1|/1.2561e-49/complement component C7 [Ctenopharyngodon idella]
Unigene43588	310	3	27	2.48174	22.3088	-3.16819	Down	4.72e-06	0.000240409	GO:0005579//membrane attack complex	-	GO:0006956//complement activation	gi|351602153|gb|AEQ53931.1|/3.03006e-48/complement component C7 [Ctenopharyngodon idella]
Unigene7986	2467	29	78	3.01457	8.0984	-1.42568	Down	1.65e-06	9.33e-05	GO:0005938//cell cortex;GO:0005886//plasma membrane	GO:0004674//protein serine/threonine kinase activity;GO:0005509//calcium ion binding;GO:0008289//lipid binding;GO:0005524//ATP binding;GO:0005515//protein binding;GO:0004715//non-membrane spanning protein tyrosine kinase activity	GO:0046777//protein autophosphorylation;GO:0008016//regulation of heart contraction;GO:0061351//neural precursor cell proliferation;GO:0000086//G2/M transition of mitotic cell cycle;GO:0048821//erythrocyte development;GO:0043065//positive regulation of apoptotic process	gi|353558878|sp|F1QGZ6.1|MELK_DANRE/0/RecName: Full=Maternal embryonic leucine zipper kinase; Short=zMelk; AltName: Full=Protein kinase PK38
Unigene49629	756	2	38	0.67843	12.8747	-4.24619	Down	8.02e-10	7.68e-08	GO:0016020//membrane	GO:0016740//transferase activity	GO:0006979//response to oxidative stress;GO:0044238//primary metabolic process;GO:0010243//response to organic nitrogen;GO:0046394	gi|356582368|ref|NP_001239166.1|/1.25565e-77/gamma-glutamyl transferase-like 1a [Oryzias latipes]
Unigene25891	1849	17	60	2.35781	8.31167	-1.81769	Down	5.82e-07	3.6e-05	GO:0016021//integral to membrane	GO:0004872//receptor activity	GO:0042733//embryonic digit morphogenesis	gi|357593599|ref|NP_001239533.1|/0/limb region 1 homolog [Danio rerio]
CL10843.c1	695	23	63	8.48672	23.2182	-1.45198	Down	1.3e-05	0.000592612	GO:0005814//centriole;GO:0000777//condensed chromosome kinetochore;GO:0005881//cytoplasmic microtubule;GO:0005829//cytosol;GO:0031021//interphase microtubule organizing center;GO:0030496//midbody;GO:0005876//spindle microtubule;GO:0032133//chromosome passenger complex;GO:0005634//nucleus	GO:0048037//cofactor binding;GO:0046965//retinoid X receptor binding;GO:0008270//zinc ion binding;GO:0043027//cysteine-type endopeptidase inhibitor activity involved in apoptotic process;GO:0008017//microtubule binding;GO:0042803//protein homodimerization activity	GO:0031503//protein complex localization;GO:0031536//positive regulation of exit from mitosis;GO:0007507//heart development;GO:0045766//positive regulation of angiogenesis;GO:0045931//positive regulation of mitotic cell cycle;GO:0051303//establishment of chromosome localization;GO:0045892//negative regulation of transcription, DNA-dependent;GO:0006916;GO:0006996//organelle organization;GO:0031577…	gi|35902992|ref|NP_919378.1|/5.47234e-74/baculoviral IAP repeat-containing protein 5 [Danio rerio]
CL12090.c2	2181	110	262	12.934	30.7694	-1.25032	Down	1.55e-15	2.71e-13	-	GO:0043169//cation binding;GO:0005515//protein binding;GO:0003824//catalytic activity	GO:0005975//carbohydrate metabolic process;GO:0060142//regulation of syncytium formation by plasma membrane fusion;GO:0006865//amino acid transport	gi|359338999|ref|NP_958922.2|/0/solute carrier family 3, member 2b [Danio rerio]
CL5548.c6	1638	7	35	1.09593	5.47303	-2.32019	Down	9.12e-06	0.000432736	-	-	-	gi|363733577|ref|XP_420768.3|/2.04561e-28/PREDICTED: uncharacterized protein LOC422821 [Gallus gallus]
CL7226.c1	1406	0	22	0.01	4.00785	-8.64668	Down	2.42e-07	1.61e-05	GO:0043073//germ cell nucleus;GO:0043186//P granule	GO:0003730//mRNA 3'-UTR binding;GO:0017091//AU-rich element binding	GO:0008354//germ cell migration;GO:0060965//negative regulation of gene silencing by miRNA;GO:0048255//mRNA stabilization;GO:0010628//positive regulation of gene expression;GO:0060047//heart contraction;GO:0007281//germ cell development	gi|371535698|gb|AEX33122.1|/0/dead end [Carassius auratus]
CL7226.c2	1591	6	84	0.967115	13.5233	-3.80562	Down	6.07e-19	1.39e-16	GO:0043073//germ cell nucleus;GO:0043186//P granule	GO:0003730//mRNA 3'-UTR binding;GO:0017091//AU-rich element binding	GO:0008354//germ cell migration;GO:0060965//negative regulation of gene silencing by miRNA;GO:0048255//mRNA stabilization;GO:0010628//positive regulation of gene expression;GO:0060047//heart contraction;GO:0007281//germ cell development	gi|371535698|gb|AEX33122.1|/4.9616e-173/dead end [Carassius auratus]
CL19235.c3	1993	22	67	2.83082	8.61075	-1.60492	Down	1.29e-06	7.46e-05	GO:0043229//intracellular organelle	-	GO:0007049//cell cycle;GO:0006996//organelle organization	gi|371940905|ref|NP_001243134.1|/0/condensin complex subunit 3 [Danio rerio]
CL20676.c2	776	12	48	3.96567	15.8436	-1.99826	Down	2.01e-06	0.000111291	GO:0005737//cytoplasm;GO:0000793//condensed chromosome	-	GO:0000070//mitotic sister chromatid segregation	gi|371940905|ref|NP_001243134.1|/3.57241e-115/condensin complex subunit 3 [Danio rerio]
Unigene590	956	232	1995	62.2339	534.514	-3.10245	Down	0	0	GO:0005576//extracellular region	GO:0042379//chemokine receptor binding;GO:0005125//cytokine activity	GO:0042221//response to chemical stimulus;GO:0051179//localization;GO:0010740//positive regulation of intracellular protein kinase cascade;GO:0002376//immune system process	gi|372468031|gb|AEX93435.1|/3.35654e-50/chemokine CCL-C5a-like protein [Cyprinus carpio]
CL12798.c1	515	9	79	4.48159	39.291	-3.13212	Down	2.41e-15	4.16e-13	-	-	GO:0009617//response to bacterium	gi|374432728|gb|AEZ51835.1|/2.40156e-35/hepcidin [Ctenopharyngodon idella]
CL4555.c4	256	3	45	3.00523	45.0242	-3.90515	Down	7.16e-11	7.84e-09	-	-	-	gi|375281958|gb|AFA45124.1|/3.29712e-42/vasa [Gobiocypris rarus]
CL9760.c3	3802	37	98	2.49567	6.60219	-1.40352	Down	1.07e-07	7.48e-06	GO:0030532//small nuclear ribonucleoprotein complex;GO:0030914//STAGA complex;GO:0071013//catalytic step 2 spliceosome;GO:0005689//U12-type spliceosomal complex	GO:0004402//histone acetyltransferase activity;GO:0003713//transcription coactivator activity	GO:0006461//protein complex assembly;GO:0043966//histone H3 acetylation;GO:0000398//mRNA splicing, via spliceosome	gi|375298737|ref|NP_001243552.1|/0/Sin3A-associated protein b [Danio rerio]
CL15856.c1	2301	4	42	0.4458	4.67527	-3.39058	Down	2.85e-09	2.54e-07	GO:0005829//cytosol;GO:0071013//catalytic step 2 spliceosome	GO:0008022//protein C-terminus binding;GO:0000166//nucleotide binding;GO:0008143//poly(A) RNA binding;GO:0043621//protein self-association;GO:0031370//eukaryotic initiation factor 4G binding;GO:0008494//translation activator activity	GO:0006413//translational initiation;GO:0060212;GO:0045727//positive regulation of translation;GO:0043009//chordate embryonic development;GO:0048255//mRNA stabilization;GO:0000398//mRNA splicing, via spliceosome;GO:2000623//negative regulation of nuclear-transcribed mRNA catabolic process, nonsense-mediated decay;GO:0006378//mRNA polyadenylation	gi|37681851|gb|AAQ97803.1|/0/poly(A)-binding protein, cytoplasmic 1 [Danio rerio]
CL11076.c2	1725	3	26	0.445994	3.86063	-3.11374	Down	8.55e-06	0.000408415	GO:0005829//cytosol;GO:0030054//cell junction;GO:0005730//nucleolus;GO:0015629//actin cytoskeleton;GO:0005886//plasma membrane	GO:0070064//proline-rich region binding;GO:0004872//receptor activity;GO:0016301//kinase activity;GO:0008093//cytoskeletal adaptor activity;GO:0017124//SH3 domain binding	GO:2000251//positive regulation of actin cytoskeleton reorganization;GO:0009617//response to bacterium;GO:0046847//filopodium assembly;GO:0016310//phosphorylation;GO:0007165//signal transduction;GO:0030838//positive regulation of actin filament polymerization	gi|37681867|gb|AAQ97811.1|/0/insulin receptor tyrosine kinase substrate [Danio rerio]
CL11892.c1	477	1	28	0.537624	15.0353	-4.80562	Down	5.87e-08	4.34e-06	GO:0005576//extracellular region	GO:0005102//receptor binding	GO:0006955//immune response;GO:0043330//response to exogenous dsRNA;GO:0042742//defense response to bacterium;GO:0032496//response to lipopolysaccharide;GO:0046685//response to arsenic-containing substance	gi|38143017|emb|CAC80551.1|/4.71458e-79/interleukin-1 beta 1 [Carassius auratus]
Unigene33834	425	1	20	0.603404	12.0535	-4.32019	Down	1.11e-05	0.000514467	-	-	GO:0006955//immune response	gi|383282283|gb|AFH01333.1|/1.12418e-74/complement component C7-1, partial [Hypophthalmichthys molitrix]
Unigene32716	486	7	55	3.69368	28.9868	-2.97227	Down	1.4e-10	1.47e-08	-	-	GO:0006955//immune response	gi|383282283|gb|AFH01333.1|/7.8296e-88/complement component C7-1, partial [Hypophthalmichthys molitrix]
CL11493.c2	2434	85	210	8.95562	22.099	-1.30312	Down	1.72e-13	2.49e-11	GO:0005829//cytosol	GO:0004586//ornithine decarboxylase activity	GO:0009615//response to virus;GO:0042462//eye photoreceptor cell development;GO:0001822//kidney development;GO:0008284//positive regulation of cell proliferation;GO:0033387//putrescine biosynthetic process from ornithine	gi|384096464|gb|AFH66781.1|/0/ornithine decarboxylase 1b [Cyprinus carpio]
CL15115.c1	1497	53	132	9.07927	22.5853	-1.31474	Down	4.23e-09	3.66e-07	GO:0005829//cytosol;GO:0005634//nucleus	GO:0016773//phosphotransferase activity, alcohol group as acceptor;GO:0046872//metal ion binding;GO:0004001//adenosine kinase activity;GO:0005524//ATP binding	GO:0046085//adenosine metabolic process;GO:0016310//phosphorylation;GO:0042102//positive regulation of T cell proliferation;GO:0006144//purine nucleobase metabolic process;GO:0006175//dATP biosynthetic process;GO:0006166//purine ribonucleoside salvage;GO:0044209//AMP salvage	gi|38488696|ref|NP_942097.1|/0/adenosine kinase b [Danio rerio]
Unigene1181	396	20	132	12.9519	85.3793	-2.72073	Down	1.22e-21	3.34e-19	GO:0043005//neuron projection;GO:0005792//microsome;GO:0005789//endoplasmic reticulum membrane;GO:0005634//nucleus	GO:0020037//heme binding;GO:0016702//oxidoreductase activity, acting on single donors with incorporation of molecular oxygen, incorporation of two atoms of oxygen;GO:0004601//peroxidase activity;GO:0004666//prostaglandin-endoperoxide synthase activity;GO:0019899//enzyme binding	GO:0090336//positive regulation of brown fat cell differentiation;GO:0042640//anagen;GO:0042127//regulation of cell proliferation;GO:0031622//positive regulation of fever generation;GO:0019371//cyclooxygenase pathway;GO:0055114//oxidation-reduction process;GO:0008217//regulation of blood pressure;GO:0006979//response to oxidative stress	gi|38649358|gb|AAH63232.1|/1.05695e-56/Prostaglandin-endoperoxide synthase 2a [Danio rerio]
Unigene5657	302	20	97	16.9832	82.2694	-2.27625	Down	1.61e-13	2.34e-11	GO:0043005//neuron projection;GO:0005792//microsome;GO:0005789//endoplasmic reticulum membrane;GO:0005634//nucleus	GO:0020037//heme binding;GO:0016702//oxidoreductase activity, acting on single donors with incorporation of molecular oxygen, incorporation of two atoms of oxygen;GO:0004601//peroxidase activity;GO:0004666//prostaglandin-endoperoxide synthase activity;GO:0019899//enzyme binding	GO:0090336//positive regulation of brown fat cell differentiation;GO:0042640//anagen;GO:0042127//regulation of cell proliferation;GO:0031622//positive regulation of fever generation;GO:0019371//cyclooxygenase pathway;GO:0055114//oxidation-reduction process;GO:0008217//regulation of blood pressure;GO:0006979//response to oxidative stress	gi|38649358|gb|AAH63232.1|/2.41692e-53/Prostaglandin-endoperoxide synthase 2a [Danio rerio]
CL8844.c2	1360	88	252	16.5936	47.4608	-1.51611	Down	1.36e-19	3.28e-17	GO:0005654//nucleoplasm;GO:0008537//proteasome activator complex;GO:0005829//cytosol	GO:0002039//p53 binding;GO:0008131//primary amine oxidase activity;GO:0070215;GO:0061133//endopeptidase activator activity;GO:0048038//quinone binding;GO:0008233//peptidase activity;GO:0005507//copper ion binding	GO:0000209//protein polyubiquitination;GO:0006521//regulation of cellular amino acid metabolic process;GO:0051437//positive regulation of ubiquitin-protein ligase activity involved in mitotic cell cycle;GO:0042981//regulation of apoptotic process;GO:0010467//gene expression;GO:0016032//viral reproduction;GO:0051436//negative regulation of ubiquitin-protein ligase activity involved in mitotic cell…	gi|40254707|ref|NP_571451.2|/1.03405e-136/proteasome activator complex subunit 3 [Danio rerio]
Unigene15051	648	50	104	19.7876	41.1085	-1.05484	Down	1.22e-05	0.000561166	GO:0005829//cytosol;GO:0005886//plasma membrane	GO:0005515//protein binding;GO:0005525//GTP binding;GO:0003924//GTPase activity	GO:0007411//axon guidance;GO:0030168//platelet activation;GO:0032863//activation of Rac GTPase activity;GO:0009617//response to bacterium;GO:0030036//actin cytoskeleton organization;GO:0008284//positive regulation of cell proliferation;GO:0060326//cell chemotaxis;GO:0090004//positive regulation of establishment of protein localization to plasma membrane;GO:0016601//Rac protein signal transduction…	gi|41053313|ref|NP_956334.1|/4.99815e-92/rho-related GTP-binding protein RhoG [Danio rerio]
Unigene16020	2633	40	91	3.89589	8.85247	-1.18413	Down	7.2e-06	0.000351993	GO:0005634//nucleus	GO:0003676//nucleic acid binding;GO:0035064//methylated histone residue binding;GO:0008270//zinc ion binding	GO:0006355//regulation of transcription, DNA-dependent	gi|41053323|ref|NP_956326.1|/0/lethal(3)malignant brain tumor-like protein 2 [Danio rerio]
CL15084.c3	1482	118	237	20.4188	40.9613	-1.00436	Down	2.08e-10	2.14e-08	GO:0043234//protein complex;GO:0005743//mitochondrial inner membrane;GO:0009986//cell surface;GO:0005759//mitochondrial matrix;GO:0005886//plasma membrane;GO:0043204//perikaryon	GO:0004069//L-aspartate:2-oxoglutarate aminotransferase activity;GO:0005543//phospholipid binding;GO:0080130//L-phenylalanine:2-oxoglutarate aminotransferase activity;GO:0019899//enzyme binding;GO:0016597//amino acid binding;GO:0042803//protein homodimerization activity;GO:0030170//pyridoxal phosphate binding	GO:0006107//oxaloacetate metabolic process;GO:0015908//fatty acid transport;GO:0006533//aspartate catabolic process;GO:0019551//glutamate catabolic process to 2-oxoglutarate;GO:0006532//aspartate biosynthetic process;GO:0045471//response to ethanol;GO:0019550//glutamate catabolic process to aspartate	gi|41053395|ref|NP_956283.1|/0/aspartate aminotransferase 2 [Danio rerio]
Unigene6111	2068	59	120	7.31642	14.8629	-1.02251	Down	4.61e-06	0.000235097	GO:0005737//cytoplasm	GO:0005543//phospholipid binding;GO:0019900//kinase binding;GO:0005158//insulin receptor binding	GO:0010907//positive regulation of glucose metabolic process;GO:0008284//positive regulation of cell proliferation;GO:0007169//transmembrane receptor protein tyrosine kinase signaling pathway;GO:0048513//organ development;GO:0032869//cellular response to insulin stimulus;GO:0071702;GO:0055114//oxidation-reduction process;GO:0048523//negative regulation of cellular process;GO:0065008;GO:0019216//r…	gi|41053451|ref|NP_956609.1|/0/insulin receptor substrate 2 [Danio rerio]
Unigene54	3358	23	69	1.75648	5.26311	-1.58322	Down	1.13e-06	6.67e-05	GO:0005829//cytosol;GO:0005730//nucleolus;GO:0030496//midbody;GO:0005876//spindle microtubule	GO:0003777//microtubule motor activity;GO:0005524//ATP binding	GO:0007411//axon guidance;GO:0006996//organelle organization;GO:0008089//anterograde axon cargo transport;GO:0008152//metabolic process;GO:0007596//blood coagulation	gi|41053519|ref|NP_957117.1|/0/kinesin family member 4 [Danio rerio]
Unigene9304	1560	28	346	4.60289	56.8101	-3.62553	Down	4.73e-71	6.52e-68	GO:0001673//male germ cell nucleus	GO:0017111//nucleoside-triphosphatase activity;GO:0003712//transcription cofactor activity;GO:0042802//identical protein binding;GO:0005524//ATP binding	GO:0000239//pachytene;GO:0001556//oocyte maturation;GO:0007141//male meiosis I;GO:0006302//double-strand break repair;GO:0007286//spermatid development;GO:0007130//synaptonemal complex assembly;GO:0007131//reciprocal meiotic recombination;GO:0007144//female meiosis I;GO:0006366//transcription from RNA polymerase II promoter	gi|41053680|ref|NP_956876.1|/0/pachytene checkpoint protein 2 homolog [Danio rerio]
CL2176.c1	2027	64	162	8.09698	20.4708	-1.33811	Down	4.07e-11	4.57e-09	GO:0030176//integral to endoplasmic reticulum membrane;GO:0005740//mitochondrial envelope	GO:0003755//peptidyl-prolyl cis-trans isomerase activity;GO:0005528//FK506 binding;GO:0005515//protein binding	GO:0007224//smoothened signaling pathway;GO:0035556//intracellular signal transduction;GO:0043010//camera-type eye development;GO:0000413//protein peptidyl-prolyl isomerization;GO:0006457//protein folding;GO:0010468//regulation of gene expression;GO:0035264//multicellular organism growth;GO:0021904//dorsal/ventral neural tube patterning;GO:0030513//positive regulation of BMP signaling pathway;GO:…	gi|41053740|ref|NP_957178.1|/0/peptidyl-prolyl cis-trans isomerase FKBP8 [Danio rerio]
Unigene15761	1966	172	75	22.4358	9.77128	1.19918	Up	4.11e-10	4.04e-08	GO:0005737//cytoplasm;GO:0005634//nucleus	GO:0000166//nucleotide binding;GO:0008143//poly(A) RNA binding;GO:0003713//transcription coactivator activity	GO:0010862//positive regulation of pathway-restricted SMAD protein phosphorylation;GO:0006355//regulation of transcription, DNA-dependent;GO:0060391//positive regulation of SMAD protein import into nucleus	gi|41053746|ref|NP_956553.1|/1.08512e-111/RNA binding protein with multiple splicing 2 [Danio rerio]
CL6559.c1	3049	55	113	4.62597	9.49281	-1.03708	Down	6.88e-06	0.000337748	GO:0005634//nucleus	GO:0005515//protein binding;GO:0008270//zinc ion binding;GO:0004843//ubiquitin-specific protease activity;GO:0004221//ubiquitin thiolesterase activity	GO:0060564//negative regulation of mitotic anaphase-promoting complex activity;GO:0016579//protein deubiquitination;GO:0051301//cell division;GO:0090231//regulation of spindle checkpoint;GO:0021551//central nervous system morphogenesis;GO:0051322//anaphase	gi|41053756|ref|NP_956551.1|/0/ubiquitin carboxyl-terminal hydrolase 44 [Danio rerio]
Unigene2111	1956	59	122	7.73536	15.9759	-1.04636	Down	2.5e-06	0.000135178	-	GO:0004835//tubulin-tyrosine ligase activity	GO:0006464//cellular protein modification process	gi|41053788|ref|NP_956546.1|/0/tubulin--tyrosine ligase-like protein 12 [Danio rerio]
CL5482.c2	2900	24	111	2.12232	9.8039	-2.20771	Down	9.15e-15	1.49e-12	GO:0005874//microtubule	GO:0003777//microtubule motor activity;GO:0005524//ATP binding	GO:0007018//microtubule-based movement;GO:0008152//metabolic process	gi|41053854|ref|NP_956533.1|/0/kinesin-like protein KIF18A [Danio rerio]
CL5482.c1	1327	11	41	2.12578	7.91383	-1.89638	Down	2.29e-05	0.000963146	GO:0005874//microtubule;GO:0005737//cytoplasm	GO:0003777//microtubule motor activity;GO:0008092//cytoskeletal protein binding;GO:0005524//ATP binding	GO:0006996//organelle organization;GO:0000087//M phase of mitotic cell cycle;GO:0007018//microtubule-based movement;GO:0008152//metabolic process	gi|41053854|ref|NP_956533.1|/0/kinesin-like protein KIF18A [Danio rerio]
CL10168.c1	1998	81	165	10.3965	21.1525	-1.02473	Down	7.15e-08	5.16e-06	GO:0000502//proteasome complex;GO:0005625//soluble fraction;GO:0045202//synapse;GO:0009986//cell surface;GO:0016023//cytoplasmic membrane-bounded vesicle;GO:0019717;GO:0005886//plasma membrane	GO:0004221//ubiquitin thiolesterase activity;GO:0004866//endopeptidase inhibitor activity;GO:0004197//cysteine-type endopeptidase activity;GO:0004843//ubiquitin-specific protease activity;GO:0070628//proteasome binding;GO:0008193//tRNA guanylyltransferase activity	GO:0006511//ubiquitin-dependent protein catabolic process;GO:0061136//regulation of proteasomal protein catabolic process;GO:0010951//negative regulation of endopeptidase activity;GO:0050920//regulation of chemotaxis;GO:0007268//synaptic transmission	gi|41053915|ref|NP_956267.1|/0/ubiquitin carboxyl-terminal hydrolase 14 [Danio rerio]
Unigene19353	298	163	345	140.271	296.535	-1.07999	Down	3.88e-16	7.22e-14	GO:0005737//cytoplasm;GO:0005886//plasma membrane	GO:0005096//GTPase activator activity	GO:0038032//termination of G-protein coupled receptor signaling pathway;GO:0043547//positive regulation of GTPase activity	gi|41053925|ref|NP_956256.1|/1.74532e-35/regulator of G-protein signaling 5 [Danio rerio]
CL19085.c1	1245	1	26	0.205981	5.34906	-4.6987	Down	2.19e-07	1.47e-05	GO:0005829//cytosol;GO:0005634//nucleus	GO:0003743//translation initiation factor activity;GO:0003729//mRNA binding;GO:0008270//zinc ion binding;GO:0017091//AU-rich element binding	GO:0006413//translational initiation;GO:0001570//vasculogenesis;GO:0006417//regulation of translation;GO:0006352//DNA-dependent transcription, initiation;GO:0043488//regulation of mRNA stability;GO:0033077//T cell differentiation in thymus;GO:0000288//nuclear-transcribed mRNA catabolic process, deadenylation-dependent decay;GO:0045893//positive regulation of transcription, DNA-dependent	gi|41054023|ref|NP_956192.1|/5.2133e-116/BRF1 homolog, subunit of RNA polymerase III transcription initiation factor IIIBa [Danio rerio]
Unigene6405	2098	57	116	6.96733	14.1621	-1.02335	Down	6.56e-06	0.000322706	GO:0043234//protein complex;GO:0005741//mitochondrial outer membrane	-	GO:0048311//mitochondrion distribution;GO:0051258//protein polymerization	gi|41054049|ref|NP_956181.1|/0/protein misato homolog 1 [Danio rerio]
Unigene14109	1987	45	119	5.8078	15.3399	-1.40123	Down	4.78e-09	4.11e-07	GO:0033276//transcription factor TFTC complex;GO:0030914//STAGA complex	GO:0003700//sequence-specific DNA binding transcription factor activity;GO:0004402//histone acetyltransferase activity;GO:0003713//transcription coactivator activity	GO:0006355//regulation of transcription, DNA-dependent;GO:0043966//histone H3 acetylation;GO:0006366//transcription from RNA polymerase II promoter	gi|41054115|ref|NP_956146.1|/0/TAF5-like RNA polymerase II p300/CBP-associated factor-associated factor 65 kDa subunit 5L [Danio rerio]
CL12006.c2	1760	45	146	6.55688	21.2478	-1.69623	Down	8.32e-14	1.25e-11	-	-	-	gi|41054175|ref|NP_956117.1|/0/HIRA-interacting protein 3 [Danio rerio]
CL12006.c3	1770	59	130	8.54822	18.8124	-1.13799	Down	1.96e-07	1.32e-05	-	-	-	gi|41054175|ref|NP_956117.1|/0/HIRA-interacting protein 3 [Danio rerio]
Unigene3416	1435	35	113	6.2548	20.1697	-1.68916	Down	6.09e-11	6.73e-09	GO:0005829//cytosol	GO:0030170//pyridoxal phosphate binding;GO:0004648//O-phospho-L-serine:2-oxoglutarate aminotransferase activity	GO:0006564//L-serine biosynthetic process;GO:0008615//pyridoxine biosynthetic process	gi|41054183|ref|NP_956113.1|/0/phosphoserine aminotransferase isoform 1 [Danio rerio]
CL20705.c1	1157	109	260	24.1596	57.5591	-1.25244	Down	1.82e-15	3.16e-13	GO:0035145//exon-exon junction complex;GO:0005829//cytosol;GO:0016607//nuclear speck	GO:0003730//mRNA 3'-UTR binding;GO:0005515//protein binding;GO:0000166//nucleotide binding	GO:0006369//termination of RNA polymerase II transcription;GO:0031124//mRNA 3'-end processing;GO:0000398//mRNA splicing, via spliceosome;GO:0006406//mRNA export from nucleus;GO:0000184//nuclear-transcribed mRNA catabolic process, nonsense-mediated decay	gi|41054291|ref|NP_956055.1|/1.35753e-147/RNA-binding protein with serine-rich domain 1 [Danio rerio]
CL7360.c1	1905	65	137	8.75015	18.4204	-1.07393	Down	3.43e-07	2.21e-05	GO:0005737//cytoplasm;GO:0005730//nucleolus	-	GO:0045766//positive regulation of angiogenesis;GO:0006364//rRNA processing	gi|41054393|ref|NP_955998.1|/0/U3 small nucleolar RNA-associated protein 15 homolog [Danio rerio]
CL19843.c2	3157	59	194	4.79264	15.7399	-1.71553	Down	3.91e-18	8.46e-16	GO:0001669//acrosomal vesicle;GO:0097149//centralspindlin complex;GO:0005829//cytosol;GO:0005874//microtubule;GO:0032154//cleavage furrow;GO:0051233//spindle midzone;GO:0030496//midbody;GO:0005634//nucleus	GO:0019901//protein kinase binding;GO:0043015//gamma-tubulin binding;GO:0046872//metal ion binding;GO:0008017//microtubule binding;GO:0043014//alpha-tubulin binding;GO:0005096//GTPase activator activity;GO:0048487//beta-tubulin binding	GO:0051056//regulation of small GTPase mediated signal transduction;GO:0007283//spermatogenesis;GO:0007405//neuroblast proliferation;GO:0071777//positive regulation of cell cycle cytokinesis;GO:0000915//cytokinesis, actomyosin contractile ring assembly;GO:0007596//blood coagulation;GO:0009790//embryo development;GO:0007108//cytokinesis, initiation of separation;GO:0051988//regulation of attachmen…	gi|41054509|ref|NP_955925.1|/0/rac GTPase-activating protein 1 [Danio rerio]
CL6536.c3	1524	89	194	14.9762	32.6055	-1.12244	Down	3.11e-10	3.11e-08	GO:0030529//ribonucleoprotein complex;GO:0005634//nucleus	GO:0003729//mRNA binding;GO:0000049//tRNA binding;GO:0000166//nucleotide binding	GO:0008334//histone mRNA metabolic process;GO:0006400//tRNA modification	gi|41054695|ref|NP_955841.1|/0/Sjogren syndrome antigen B (autoantigen La) [Danio rerio]
Unigene1443	1294	71	174	14.0709	34.442	-1.29146	Down	2.78e-11	3.17e-09	GO:0005829//cytosol;GO:0005730//nucleolus;GO:0005794//Golgi apparatus	GO:0030374//ligand-dependent nuclear receptor transcription coactivator activity;GO:0005515//protein binding	GO:0006357//regulation of transcription from RNA polymerase II promoter;GO:0060770//negative regulation of epithelial cell proliferation involved in prostate gland development;GO:0060528//secretory columnal luminar epithelial cell differentiation involved in prostate glandular acinus development;GO:0000387//spliceosomal snRNP assembly;GO:0034660//ncRNA metabolic process;GO:0008284//positive regul…	gi|41054711|ref|NP_956828.1|/3.66643e-152/methylosome protein 50 [Danio rerio]
CL12185.c2	2321	205	430	22.6504	47.4534	-1.06697	Down	2.19e-19	5.17e-17	GO:0016593//Cdc73/Paf1 complex	GO:0000993//RNA polymerase II core binding	GO:0045749//negative regulation of S phase of mitotic cell cycle;GO:0001711//endodermal cell fate commitment;GO:0000122//negative regulation of transcription from RNA polymerase II promoter;GO:0010390//histone monoubiquitination;GO:0045638//negative regulation of myeloid cell differentiation;GO:0031442//positive regulation of mRNA 3'-end processing;GO:0032968//positive regulation of transcription…	gi|41054780|ref|NP_956642.1|/0/parafibromin [Danio rerio]
Unigene17602	3369	92	292	7.003	22.2001	-1.66452	Down	1.73e-25	5.96e-23	GO:0005829//cytosol;GO:0000776//kinetochore;GO:0031080//nuclear pore outer ring	GO:0005487//nucleocytoplasmic transporter activity;GO:0005515//protein binding	GO:0055085//transmembrane transport;GO:0005975//carbohydrate metabolic process;GO:0019221//cytokine-mediated signaling pathway;GO:0000236//mitotic prometaphase;GO:0006406//mRNA export from nucleus;GO:0016032//viral reproduction;GO:0044281//small molecule metabolic process;GO:0010827//regulation of glucose transport;GO:0015031//protein transport	gi|41054908|ref|NP_956956.1|/0/nuclear pore complex protein Nup160 [Danio rerio]
Unigene17395	757	12	86	4.06521	29.0989	-2.83956	Down	3.53e-15	5.98e-13	-	-	-	gi|41055120|ref|NP_956664.1|/1.0816e-44/uncharacterized protein LOC393341 [Danio rerio]
CL14320.c2	1204	17	68	3.62092	14.4663	-1.99826	Down	1.39e-08	1.12e-06	GO:0000776//kinetochore;GO:0005634//nucleus	-	GO:0007067//mitosis	gi|41055205|ref|NP_956672.1|/1.23183e-106/protein MIS12 homolog [Danio rerio]
CL880.c4	2742	14	59	1.30936	5.51135	-2.07355	Down	6.4e-08	4.68e-06	GO:0005792//microsome;GO:0016021//integral to membrane;GO:0005789//endoplasmic reticulum membrane;GO:0005741//mitochondrial outer membrane;GO:0043025//neuronal cell body;GO:0005811//lipid particle;GO:0005778//peroxisomal membrane	GO:0047676//arachidonate-CoA ligase activity;GO:0005524//ATP binding;GO:0031957//very long-chain fatty acid-CoA ligase activity	GO:0030307//positive regulation of cell growth;GO:0060996//dendritic spine development;GO:0070672//response to interleukin-15;GO:0060136//embryonic process involved in female pregnancy;GO:0019432//triglyceride biosynthetic process;GO:0035338//long-chain fatty-acyl-CoA biosynthetic process;GO:0019217//regulation of fatty acid metabolic process;GO:0015908//fatty acid transport;GO:0007584//response …	gi|41055245|ref|NP_956943.1|/0/long-chain-fatty-acid--CoA ligase 4 [Danio rerio]
CL880.c3	1004	13	51	3.32052	13.011	-1.97025	Down	1.2e-06	7e-05	-	GO:0016874//ligase activity	GO:0008152//metabolic process	gi|41055245|ref|NP_956943.1|/7.78971e-77/long-chain-fatty-acid--CoA ligase 4 [Danio rerio]
CL4860.c2	1394	54	18	9.93409	3.30738	1.5867	Up	1.65e-05	0.00072595	GO:0005622//intracellular;GO:0016020//membrane	GO:0005525//GTP binding;GO:0003924//GTPase activity	GO:0007264//small GTPase mediated signal transduction;GO:0006184//GTP catabolic process	gi|41055313|ref|NP_956689.1|/3.80502e-134/ras-like protein family member 12 [Danio rerio]
CL3817.c2	786	0	22	0.01	7.16925	-9.48568	Down	2.42e-07	1.61e-05	GO:0005813//centrosome;GO:0005868//cytoplasmic dynein complex	GO:0045505//dynein intermediate chain binding;GO:0003777//microtubule motor activity	GO:0007018//microtubule-based movement;GO:0007632//visual behavior;GO:0007179//transforming growth factor beta receptor signaling pathway	gi|41055371|ref|NP_957482.1|/2.51488e-23/dynein light chain roadblock-type 1 [Danio rerio]
CL13159.c2	2039	35	83	4.40198	10.4264	-1.24402	Down	8.43e-06	0.000403104	-	-	-	gi|41055441|ref|NP_956736.1|/0/activating signal cointegrator 1 complex subunit 2 [Danio rerio]
CL13027.c1	560	5	30	2.2897	13.7217	-2.58322	Down	1.31e-05	0.000598797	-	-	-	gi|41055492|ref|NP_956521.1|/1.46878e-53/replication protein A 14 kDa subunit [Danio rerio]
CL788.c1	2644	79	234	7.66236	22.6688	-1.56485	Down	4.27e-19	9.91e-17	-	GO:0003950//NAD+ ADP-ribosyltransferase activity	GO:0006471//protein ADP-ribosylation;GO:0090299//regulation of neural crest formation;GO:0071696//ectodermal placode development	gi|41055510|ref|NP_956795.1|/0/poly [ADP-ribose] polymerase 3 [Danio rerio]
Unigene2229	1823	58	170	8.15903	23.8856	-1.54967	Down	4.31e-14	6.69e-12	GO:0016607//nuclear speck;GO:0005681//spliceosomal complex;GO:0005688//U6 snRNP;GO:0000346//transcription export complex;GO:0005687//U4 snRNP	GO:0043008//ATP-dependent protein binding;GO:0017070//U6 snRNA binding;GO:0004004//ATP-dependent RNA helicase activity;GO:0005524//ATP binding;GO:0030621//U4 snRNA binding	GO:0046784//intronless viral mRNA export from host nucleus;GO:0000245//spliceosomal complex assembly;GO:0006200//ATP catabolic process;GO:0010501//RNA secondary structure unwinding	gi|41055604|ref|NP_957237.1|/3.65285e-98/HLA-B associated transcript 1 [Danio rerio]
CL816.c3	1196	5	104	1.0721	22.2729	-4.37677	Down	2.1e-25	7.14e-23	GO:0005739//mitochondrion;GO:0005634//nucleus	GO:0008270//zinc ion binding;GO:0004844//uracil DNA N-glycosylase activity	GO:0016446//somatic hypermutation of immunoglobulin genes;GO:0016447//somatic recombination of immunoglobulin gene segments;GO:0006284//base-excision repair;GO:0043066//negative regulation of apoptotic process	gi|41055778|ref|NP_957268.1|/1.0587e-142/uracil-DNA glycosylase [Danio rerio]
CL7439.c3	4701	191	451	10.4193	24.5731	-1.23782	Down	2.88e-25	9.76e-23	GO:0031965//nuclear membrane;GO:0005643//nuclear pore	GO:0017056//structural constituent of nuclear pore;GO:0008270//zinc ion binding;GO:0005215//transporter activity	GO:0055085//transmembrane transport;GO:0005975//carbohydrate metabolic process;GO:0006913//nucleocytoplasmic transport;GO:0019221//cytokine-mediated signaling pathway;GO:0016032//viral reproduction;GO:0044281//small molecule metabolic process;GO:0010827//regulation of glucose transport;GO:0015031//protein transport;GO:0051028//mRNA transport	gi|41055863|ref|NP_956450.1|/0/nuclear pore complex protein Nup155 [Danio rerio]
Unigene10119	1737	61	131	9.0059	19.3172	-1.10095	Down	3.65e-07	2.34e-05	GO:0016021//integral to membrane;GO:0005743//mitochondrial inner membrane;GO:0000299//integral to membrane of membrane fraction;GO:0001401//mitochondrial sorting and assembly machinery complex	GO:0005515//protein binding	GO:0044267//cellular protein metabolic process;GO:0045040//protein import into mitochondrial outer membrane	gi|41055939|ref|NP_956436.1|/0/sorting and assembly machinery component 50 homolog A [Danio rerio]
Unigene64553	442	1	31	0.580196	17.9644	-4.95246	Down	8.07e-09	6.75e-07	GO:0016021//integral to membrane	-	-	gi|41056165|ref|NP_956394.1|/2.09684e-41/HIG1 domain family member 1A [Danio rerio]
CL20418.c1	3994	60	250	3.85248	16.0327	-2.05716	Down	7.03e-29	2.86e-26	GO:0000799//nuclear condensin complex;GO:0031618//nuclear centromeric heterochromatin	GO:0035064//methylated histone residue binding	GO:0007076//mitotic chromosome condensation	gi|41056171|ref|NP_956624.1|/0/condensin-2 complex subunit D3 [Danio rerio]
Unigene7306	1508	57	139	9.69328	23.6095	-1.28431	Down	3.19e-09	2.82e-07	GO:0005737//cytoplasm;GO:0005625//soluble fraction;GO:0016234//inclusion body	GO:0005536//glucose binding;GO:0004373//glycogen (starch) synthase activity;GO:0019901//protein kinase binding	GO:0005978//glycogen biosynthetic process;GO:0007507//heart development	gi|41056213|ref|NP_957474.1|/0/glycogen [starch] synthase, muscle [Danio rerio]
Unigene2199	2135	74	161	8.88855	19.3153	-1.11972	Down	1.07e-08	8.75e-07	GO:0005829//cytosol;GO:0005625//soluble fraction;GO:0005615//extracellular space;GO:0005634//nucleus	GO:0004871//signal transducer activity;GO:0005524//ATP binding;GO:0005153//interleukin-8 receptor binding;GO:0000049//tRNA binding;GO:0004831//tyrosine-tRNA ligase activity	GO:0006915//apoptotic process;GO:0006437//tyrosyl-tRNA aminoacylation;GO:0007165//signal transduction	gi|41151996|ref|NP_958473.1|/0/tyrosine--tRNA ligase, cytoplasmic [Danio rerio]
Unigene9383	905	27	123	7.6509	34.8121	-2.18589	Down	4.97e-16	9.18e-14	-	-	-	gi|41152132|ref|NP_957065.1|/1.05142e-74/glutamyl-tRNA(Gln) amidotransferase subunit B, mitochondrial [Danio rerio]
CL7073.c1	1153	106	266	23.5762	59.0916	-1.32562	Down	4.19e-17	8.31e-15	GO:0005730//nucleolus;GO:0005886//plasma membrane;GO:0005739//mitochondrion	GO:0003676//nucleic acid binding;GO:0008408//3'-5' exonuclease activity	GO:0090305//nucleic acid phosphodiester bond hydrolysis;GO:0009117//nucleotide metabolic process	gi|41152197|ref|NP_957038.1|/5.56656e-101/oligoribonuclease, mitochondrial [Danio rerio]
CL2651.c1	1675	7	56	1.07172	8.56341	-2.99826	Down	7.87e-11	8.55e-09	GO:0000015//phosphopyruvate hydratase complex;GO:0019717;GO:0019897//extrinsic to plasma membrane;GO:0005625//soluble fraction	GO:0046982//protein heterodimerization activity;GO:0004634//phosphopyruvate hydratase activity;GO:0000287//magnesium ion binding;GO:0042803//protein homodimerization activity	GO:0009615//response to virus;GO:0006094//gluconeogenesis;GO:0051099//positive regulation of binding;GO:0045892//negative regulation of transcription, DNA-dependent;GO:0006096//glycolysis;GO:0030308//negative regulation of cell growth;GO:0071229//cellular response to acid;GO:0001701//in utero embryonic development	gi|41152346|ref|NP_956989.1|/0/alpha-enolase [Danio rerio]
CL2928.c1	1567	208	446	34.0401	72.902	-1.09872	Down	5.97e-21	1.55e-18	GO:0030496//midbody;GO:0005881//cytoplasmic microtubule	GO:0019904//protein domain specific binding;GO:0003924//GTPase activity;GO:0005200//structural constituent of cytoskeleton;GO:0005525//GTP binding	GO:0051084//'de novo' posttranslational protein folding;GO:0051301//cell division;GO:0051258//protein polymerization;GO:0000226//microtubule cytoskeleton organization;GO:0006184//GTP catabolic process;GO:0007018//microtubule-based movement;GO:0030705//cytoskeleton-dependent intracellular transport	gi|41152353|ref|NP_956985.1|/0/tubulin alpha-4A chain [Danio rerio]
CL5860.c1	911	342	3768	96.2731	1059.42	-3.45999	Down	0	0	GO:0034364//high-density lipoprotein particle	-	GO:0009617//response to bacterium;GO:0006953//acute-phase response	gi|4126698|dbj|BAA36700.1|/4.19266e-63/serum amyloid A protein [Cyprinus carpio]
Unigene40920	346	12	180	8.8941	133.251	-3.90515	Down	7.43e-40	4.52e-37	GO:0005615//extracellular space;GO:0005581//collagen	GO:0004222//metalloendopeptidase activity;GO:0005509//calcium ion binding;GO:0008270//zinc ion binding	GO:0009790//embryo development;GO:0022617//extracellular matrix disassembly;GO:0048246//macrophage chemotaxis;GO:0006508//proteolysis	gi|41350992|gb|AAH65591.1|/1.77625e-56/Mmp13 protein [Danio rerio]
Unigene34476	224	4	56	4.57941	64.0345	-3.80562	Down	5.01e-13	7e-11	GO:0031012//extracellular matrix	GO:0004222//metalloendopeptidase activity;GO:0005509//calcium ion binding;GO:0008270//zinc ion binding	GO:0009790//embryo development;GO:0048246//macrophage chemotaxis;GO:0006508//proteolysis	gi|41350992|gb|AAH65591.1|/2.13731e-17/Mmp13 protein [Danio rerio]
CL7102.c2	1060	44	96	10.645	23.1974	-1.12379	Down	9.8e-06	0.000459361	GO:0005671//Ada2/Gcn5/Ada3 transcription activator complex	GO:0003887//DNA-directed DNA polymerase activity;GO:0043565//sequence-specific DNA binding;GO:0005515//protein binding	GO:0006260//DNA replication;GO:0043966//histone H3 acetylation	gi|41387152|ref|NP_957095.1|/1.0306e-66/DNA polymerase epsilon subunit 3 [Danio rerio]
CL5741.c3	3601	38	93	2.70619	6.61506	-1.28949	Down	1.23e-06	7.17e-05	GO:0005737//cytoplasm;GO:0005634//nucleus	GO:0042980;GO:0008262//importin-alpha export receptor activity	GO:0008283//cell proliferation;GO:0007589//body fluid secretion;GO:0006886//intracellular protein transport;GO:0006915//apoptotic process	gi|41393069|ref|NP_958858.1|/0/exportin-2 [Danio rerio]
CL10048.c1	2123	50	130	6.03972	15.6844	-1.37677	Down	1.54e-09	1.42e-07	GO:0005797//Golgi medial cisterna;GO:0005615//extracellular space;GO:0005640//nuclear outer membrane;GO:0005886//plasma membrane;GO:0005793//endoplasmic reticulum-Golgi intermediate compartment;GO:0005829//cytosol;GO:0005783//endoplasmic reticulum	GO:0003677//DNA binding;GO:0005509//calcium ion binding;GO:0005164//tumor necrosis factor receptor binding	-	gi|41393115|ref|NP_958887.1|/0/nucleobindin 2b precursor [Danio rerio]
CL7863.c3	781	43	95	14.1193	31.1563	-1.14185	Down	8.39e-06	0.000401413	GO:0005737//cytoplasm;GO:0005856//cytoskeleton;GO:0005681//spliceosomal complex;GO:0005667//transcription factor complex	-	GO:0006383//transcription from RNA polymerase III promoter;GO:0008380//RNA splicing;GO:0009615//response to virus;GO:0044419//interspecies interaction between organisms	gi|41393123|ref|NP_958891.1|/1.21879e-78/influenza virus NS1A-binding protein homolog B [Danio rerio]
Unigene40921	406	6	90	3.78985	56.7793	-3.90515	Down	1.4e-20	3.58e-18	GO:0031012//extracellular matrix	GO:0004222//metalloendopeptidase activity;GO:0005509//calcium ion binding;GO:0008270//zinc ion binding	GO:0009790//embryo development;GO:0048246//macrophage chemotaxis;GO:0006508//proteolysis	gi|41393163|ref|NP_958911.1|/1.66548e-54/matrix metalloproteinase 13a precursor [Danio rerio]
CL18029.c1	2237	163	330	18.6861	37.7852	-1.01586	Down	3.63e-14	5.66e-12	GO:0005739//mitochondrion	GO:0016887//ATPase activity;GO:0005524//ATP binding	GO:0006200//ATP catabolic process	gi|42542861|gb|AAH66505.1|/0/Abcf2 protein [Danio rerio]
CL10437.c1	996	181	476	46.6033	122.411	-1.39323	Down	1.41e-31	6.47e-29	-	-	-	gi|45356820|gb|AAS58449.1|/1.53922e-93/TRAF2 binding protein [Ctenopharyngodon idella]
Unigene2868	506	38	85	19.2588	43.0271	-1.15972	Down	2e-05	0.000857044	GO:0005654//nucleoplasm;GO:0005694//chromosome;GO:0005829//cytosol	GO:0003677//DNA binding	GO:0050792//regulation of viral reproduction;GO:0019047;GO:0009615//response to virus;GO:0044419//interspecies interaction between organisms;GO:0019059	gi|45387555|ref|NP_991125.1|/1.30657e-46/barrier-to-autointegration factor [Danio rerio]
CL17425.c1	948	21	72	5.68078	19.4535	-1.77587	Down	6.87e-08	4.97e-06	GO:0030424//axon;GO:0005737//cytoplasm	GO:0005509//calcium ion binding	-	gi|45387575|ref|NP_991136.1|/1.21559e-44/parvalbumin 6 [Danio rerio]
CL20158.c1	1109	35	87	8.09345	20.0938	-1.31192	Down	2e-06	0.000110707	GO:0005654//nucleoplasm;GO:0005730//nucleolus;GO:0005829//cytosol;GO:0019773//proteasome core complex, alpha-subunit complex	GO:0005515//protein binding;GO:0004298//threonine-type endopeptidase activity	GO:0000209//protein polyubiquitination;GO:0006521//regulation of cellular amino acid metabolic process;GO:0051437//positive regulation of ubiquitin-protein ligase activity involved in mitotic cell cycle;GO:0042981//regulation of apoptotic process;GO:0010467//gene expression;GO:0016032//viral reproduction;GO:0051436//negative regulation of ubiquitin-protein ligase activity involved in mitotic cell…	gi|45387823|ref|NP_991271.1|/1.85896e-130/proteasome subunit alpha type-5 [Danio rerio]
CL14981.c1	2108	95	39	11.5571	4.73879	1.28619	Up	9.72e-07	5.78e-05	GO:0005737//cytoplasm;GO:0005634//nucleus	GO:0003677//DNA binding;GO:0005515//protein binding;GO:0003700//sequence-specific DNA binding transcription factor activity	GO:0001714//endodermal cell fate specification;GO:0055109//invagination involved in gastrulation with mouth forming second;GO:0048382//mesendoderm development;GO:0042074//cell migration involved in gastrulation;GO:0048263//determination of dorsal identity;GO:0045893//positive regulation of transcription, DNA-dependent;GO:0001707//mesoderm formation	gi|46195769|ref|NP_571754.3|/0/eomesodermin homolog [Danio rerio]
Unigene110	1806	12	54	1.70396	7.65861	-2.16819	Down	1.05e-07	7.41e-06	GO:0019005//SCF ubiquitin ligase complex;GO:0005814//centriole;GO:0005634//nucleus	GO:0005515//protein binding	GO:0000320//re-entry into mitotic cell cycle;GO:0001890//placenta development;GO:0051301//cell division;GO:0010826//negative regulation of centrosome duplication;GO:0016567//protein ubiquitination;GO:0007067//mitosis;GO:0031146//SCF-dependent proteasomal ubiquitin-dependent protein catabolic process	gi|46309465|ref|NP_996931.1|/3.29431e-175/cyclin-F [Danio rerio]
Unigene26270	1174	4	34	0.873754	7.41796	-3.08572	Down	3.42e-07	2.21e-05	GO:0019005//SCF ubiquitin ligase complex;GO:0005814//centriole;GO:0005634//nucleus	GO:0005515//protein binding	GO:0051301//cell division;GO:0010826//negative regulation of centrosome duplication;GO:0016567//protein ubiquitination;GO:0007067//mitosis;GO:0031146//SCF-dependent proteasomal ubiquitin-dependent protein catabolic process	gi|46309465|ref|NP_996931.1|/8.39293e-161/cyclin-F [Danio rerio]
CL162.c1	1377	34	108	6.33202	20.0892	-1.66569	Down	2.44e-10	2.48e-08	GO:0016585//chromatin remodeling complex	GO:0042393//histone binding	GO:0016568//chromatin modification;GO:0006281//DNA repair;GO:0006355//regulation of transcription, DNA-dependent;GO:0006334//nucleosome assembly	gi|46309495|ref|NP_996946.1|/1.58533e-108/histone chaperone asf1b-A [Danio rerio]
CL14271.c1	1766	40	89	5.80853	12.9084	-1.15207	Down	1.41e-05	0.000639606	GO:0005829//cytosol;GO:0017109//glutamate-cysteine ligase complex	GO:0043531//ADP binding;GO:0046982//protein heterodimerization activity;GO:0016595//glutamate binding;GO:0050662//coenzyme binding;GO:0000287//magnesium ion binding;GO:0005524//ATP binding;GO:0004357//glutamate-cysteine ligase activity	GO:0051900//regulation of mitochondrial depolarization;GO:0051409//response to nitrosative stress;GO:0019852//L-ascorbic acid metabolic process;GO:0046685//response to arsenic-containing substance;GO:0045892//negative regulation of transcription, DNA-dependent;GO:0006916;GO:0032436//positive regulation of proteasomal ubiquitin-dependent protein catabolic process;GO:0006534//cysteine metabolic pro…	gi|46358337|ref|NP_954971.2|/0/glutamate--cysteine ligase catalytic subunit [Danio rerio]
CL8652.c1	2825	28	114	2.54177	10.3362	-2.0238	Down	1.07e-13	1.6e-11	GO:0000785//chromatin;GO:0042555//MCM complex	GO:0005515//protein binding;GO:0003677//DNA binding;GO:0016887//ATPase activity;GO:0003682//chromatin binding;GO:0005524//ATP binding	GO:0000075//cell cycle checkpoint;GO:0043066//negative regulation of apoptotic process;GO:0006268//DNA unwinding involved in replication;GO:0030174//regulation of DNA-dependent DNA replication initiation;GO:0000084//S phase of mitotic cell cycle;GO:0009790//embryo development;GO:0000082//G1/S transition of mitotic cell cycle;GO:0000216//M/G1 transition of mitotic cell cycle;GO:0006950//response t…	gi|46358340|ref|NP_848523.2|/0/DNA replication licensing factor MCM5 [Danio rerio]
Unigene2304	2577	95	370	9.4538	36.7757	-1.95979	Down	1.69e-39	1.02e-36	GO:0000785//chromatin;GO:0042555//MCM complex	GO:0005515//protein binding;GO:0004386//helicase activity;GO:0003677//DNA binding;GO:0016887//ATPase activity;GO:0003682//chromatin binding;GO:0005524//ATP binding	GO:0000075//cell cycle checkpoint;GO:0043066//negative regulation of apoptotic process;GO:0006268//DNA unwinding involved in replication;GO:0051301//cell division;GO:0030174//regulation of DNA-dependent DNA replication initiation;GO:0000084//S phase of mitotic cell cycle;GO:0009790//embryo development;GO:0000082//G1/S transition of mitotic cell cycle;GO:0000216//M/G1 transition of mitotic cell cy…	gi|46358340|ref|NP_848523.2|/0/DNA replication licensing factor MCM5 [Danio rerio]
CL4297.c2	665	36	137	13.8828	52.7682	-1.92637	Down	2.98e-15	5.11e-13	-	GO:0030156//benzodiazepine receptor binding;GO:0000062//fatty-acyl-CoA binding	GO:0006810//transport	gi|46520169|gb|AAT00460.1|/4.15181e-36/endozepine [Cyprinus carpio]
Unigene6010	1204	28	72	5.96388	15.3172	-1.36083	Down	8.88e-06	0.000422067	GO:0005730//nucleolus;GO:0005737//cytoplasm	GO:0004871//signal transducer activity	GO:0007165//signal transduction	gi|47085755|ref|NP_998212.1|/8.67789e-177/periodic tryptophan protein 2 homolog [Danio rerio]
Unigene38202	392	3	35	1.9626	22.8694	-3.54258	Down	3.68e-08	2.81e-06	GO:0031012//extracellular matrix	GO:0004222//metalloendopeptidase activity;GO:0008270//zinc ion binding	GO:0009617//response to bacterium;GO:0002633//positive regulation of granuloma formation;GO:0006508//proteolysis	gi|47085869|ref|NP_998288.1|/9.9249e-55/matrix metalloproteinase-9 precursor [Danio rerio]
CL6731.c3	1781	65	131	9.35937	18.84	-1.00932	Down	2.16e-06	0.000118772	GO:0005739//mitochondrion	GO:0008743//L-threonine 3-dehydrogenase activity;GO:0050662//coenzyme binding;GO:0000166//nucleotide binding	GO:0019518//L-threonine catabolic process to glycine;GO:0055114//oxidation-reduction process	gi|47086067|ref|NP_998410.1|/0/L-threonine 3-dehydrogenase, mitochondrial [Danio rerio]
CL3057.c5	2313	47	107	5.21098	11.849	-1.18514	Down	1.1e-06	6.48e-05	GO:0005743//mitochondrial inner membrane;GO:0016021//integral to membrane	GO:0005509//calcium ion binding	GO:0055085//transmembrane transport	gi|47086085|ref|NP_998422.1|/0/calcium-binding mitochondrial carrier protein SCaMC-2-A [Danio rerio]
Unigene4155	757	6	80	2.0326	27.0687	-3.73523	Down	7.36e-18	1.57e-15	-	GO:0004867//serine-type endopeptidase inhibitor activity	GO:0042176//regulation of protein catabolic process	gi|47086279|ref|NP_998042.1|/4.63228e-64/serpin peptidase inhibitor, clade B (ovalbumin), member 5, like [Danio rerio]
CL4764.c1	1188	9	42	1.94278	9.05538	-2.22065	Down	2.08e-06	0.000114765	-	-	-	gi|47086367|ref|NP_997998.1|/3.90653e-89/gametocyte-specific factor 1 [Danio rerio]
Unigene19169	405	63	24	39.8917	15.1785	1.39406	Up	2.31e-05	0.0009713	-	-	-	gi|47086567|ref|NP_997902.1|/6.76835e-64/macrophage expressed 1 precursor [Danio rerio]
CL7485.c2	1091	9	61	2.11551	14.3212	-2.75907	Down	7.57e-11	8.25e-09	GO:0005654//nucleoplasm;GO:0005664//nuclear origin of replication recognition complex	GO:0003677//DNA binding	GO:0000084//S phase of mitotic cell cycle;GO:0006260//DNA replication;GO:0000082//G1/S transition of mitotic cell cycle;GO:0000216//M/G1 transition of mitotic cell cycle;GO:0000075//cell cycle checkpoint	gi|47086695|ref|NP_997836.1|/1.8161e-122/origin recognition complex subunit 6 [Danio rerio]
Unigene63822	744	46	114	15.8556	39.2469	-1.30759	Down	5.51e-08	4.08e-06	GO:0005615//extracellular space	GO:0048407//platelet-derived growth factor binding	GO:0048008//platelet-derived growth factor receptor signaling pathway;GO:0008283//cell proliferation	gi|47086771|ref|NP_997797.1|/4.77713e-74/solute carrier family 16 (monocarboxylic acid transporters), member 8 [Danio rerio]
CL9367.c5	1376	68	313	12.6732	58.2639	-2.20082	Down	8.04e-39	4.73e-36	GO:0005730//nucleolus;GO:0016581//NuRD complex;GO:0000792//heterochromatin;GO:0005737//cytoplasm	GO:0003677//DNA binding;GO:0005515//protein binding;GO:0003682//chromatin binding	GO:0009888//tissue development;GO:0000122//negative regulation of transcription from RNA polymerase II promoter;GO:0006346//methylation-dependent chromatin silencing;GO:0016573//histone acetylation;GO:0001701//in utero embryonic development	gi|47086867|ref|NP_997745.1|/3.49644e-132/methyl-CpG binding domain protein 3b [Danio rerio]
Unigene1468	2568	296	642	29.5593	64.0345	-1.11524	Down	3.88e-30	1.64e-27	GO:0000785//chromatin;GO:0042555//MCM complex	GO:0005515//protein binding;GO:0003697//single-stranded DNA binding;GO:0046872//metal ion binding;GO:0004003//ATP-dependent DNA helicase activity;GO:0003682//chromatin binding;GO:0005524//ATP binding	GO:0000075//cell cycle checkpoint;GO:0006974//response to DNA damage stimulus;GO:0006268//DNA unwinding involved in replication;GO:0008283//cell proliferation;GO:0030174//regulation of DNA-dependent DNA replication initiation;GO:0000084//S phase of mitotic cell cycle;GO:0042325//regulation of phosphorylation;GO:0000082//G1/S transition of mitotic cell cycle;GO:0000216//M/G1 transition of mitotic …	gi|47086893|ref|NP_997734.1|/0/DNA replication licensing factor MCM7 [Danio rerio]
Unigene4492	555	13	48	6.00686	22.1525	-1.88278	Down	4.93e-06	0.000249377	GO:0032133//chromosome passenger complex;GO:0000775//chromosome, centromeric region;GO:0000785//chromatin;GO:0005634//nucleus	GO:0046872//metal ion binding;GO:0005524//ATP binding;GO:0005515//protein binding;GO:0035175//histone kinase activity (H3-S10 specific)	GO:0071777//positive regulation of cell cycle cytokinesis;GO:0007059//chromosome segregation;GO:0043987//histone H3-S10 phosphorylation;GO:0034501//protein localization to kinetochore;GO:0051256//spindle midzone assembly involved in mitosis;GO:0007275//multicellular organismal development	gi|47086895|ref|NP_997731.1|/1.17426e-79/aurora kinase B [Danio rerio]
CL16397.c3	2587	72	351	7.13729	34.7524	-2.28366	Down	2.76e-45	2.03e-42	GO:0005730//nucleolus;GO:0042555//MCM complex;GO:0005813//centrosome;GO:0048471//perinuclear region of cytoplasm;GO:0005658//alpha DNA polymerase:primase complex	GO:0003677//DNA binding;GO:0005524//ATP binding;GO:0005515//protein binding;GO:0004386//helicase activity;GO:0003682//chromatin binding	GO:0000084//S phase of mitotic cell cycle;GO:0000075//cell cycle checkpoint;GO:0000216//M/G1 transition of mitotic cell cycle;GO:0006271//DNA strand elongation involved in DNA replication;GO:0006270//DNA replication initiation;GO:0000082//G1/S transition of mitotic cell cycle;GO:0060041//retina development in camera-type eye	gi|47086897|ref|NP_997732.1|/0/DNA replication licensing factor MCM3 [Danio rerio]
CL3949.c1	682	28	70	10.5286	26.2898	-1.32019	Down	1.87e-05	0.000811056	GO:0005622//intracellular	-	GO:0060706//cell differentiation involved in embryonic placenta development;GO:0035556//intracellular signal transduction;GO:0009968//negative regulation of signal transduction;GO:0006464//cellular protein modification process	gi|47086939|ref|NP_998469.1|/6.80875e-106/suppressor of cytokine signaling 3b [Danio rerio]
CL2110.c1	1207	37	157	7.86125	33.317	-2.08343	Down	5.66e-19	1.3e-16	GO:0005829//cytosol;GO:0005634//nucleus	GO:0031543//peptidyl-proline dioxygenase activity;GO:0016702//oxidoreductase activity, acting on single donors with incorporation of molecular oxygen, incorporation of two atoms of oxygen;GO:0031418//L-ascorbic acid binding;GO:0005515//protein binding;GO:0005506//iron ion binding	GO:0001666//response to hypoxia;GO:0055114//oxidation-reduction process;GO:0018126//protein hydroxylation;GO:0006919//activation of cysteine-type endopeptidase activity involved in apoptotic process;GO:0042127//regulation of cell proliferation;GO:0043523//regulation of neuron apoptotic process	gi|47086947|ref|NP_998475.1|/3.12971e-126/egl nine homolog 3 [Danio rerio]
CL2562.c1	202	2	25	2.53908	31.7002	-3.64212	Down	3.08e-06	0.000162707	GO:0005576//extracellular region;GO:0005829//cytosol;GO:0005856//cytoskeleton	GO:0008144//drug binding;GO:0042301//phosphate ion binding;GO:0005179//hormone activity;GO:0002060//purine nucleobase binding;GO:0001664//G-protein coupled receptor binding;GO:0001882//nucleoside binding;GO:0004731//purine-nucleoside phosphorylase activity	GO:0006148//inosine catabolic process;GO:0006738//nicotinamide riboside catabolic process;GO:0006955//immune response;GO:0042102//positive regulation of T cell proliferation;GO:0006144//purine nucleobase metabolic process;GO:0006195//purine nucleotide catabolic process;GO:0042493//response to drug;GO:0007586//digestion;GO:0070970//interleukin-2 secretion;GO:0034418//urate biosynthetic process;GO:…	gi|47086949|ref|NP_998476.1|/9.42967e-29/purine nucleoside phosphorylase 5a [Danio rerio]
CL16651.c1	2156	21	76	2.49786	9.02898	-1.85387	Down	1.13e-08	9.18e-07	GO:0005813//centrosome;GO:0005654//nucleoplasm	GO:0005515//protein binding;GO:0003682//chromatin binding	GO:0000083//regulation of transcription involved in G1/S phase of mitotic cell cycle;GO:0000084//S phase of mitotic cell cycle;GO:0000216//M/G1 transition of mitotic cell cycle;GO:0000076//DNA replication checkpoint;GO:0051301//cell division;GO:0006271//DNA strand elongation involved in DNA replication;GO:0006270//DNA replication initiation	gi|47087075|ref|NP_998551.1|/0/CDC45-related protein [Danio rerio]
CL8890.c1	3304	14	50	1.08664	3.87618	-1.83476	Down	4.58e-06	0.000234118	GO:0005739//mitochondrion	GO:0046872//metal ion binding;GO:0009055//electron carrier activity;GO:0051539//4 iron, 4 sulfur cluster binding;GO:0005524//ATP binding;GO:0008428//ribonuclease inhibitor activity;GO:0016887//ATPase activity	GO:0009615//response to virus;GO:0006401//RNA catabolic process;GO:0006200//ATP catabolic process;GO:0044419//interspecies interaction between organisms	gi|47087207|ref|NP_998718.1|/0/ATP-binding cassette sub-family E member 1 isoform 1 [Danio rerio]
CL2163.c1	3661	53	175	3.71256	12.2437	-1.72155	Down	1.42e-16	2.72e-14	GO:0005829//cytosol;GO:0000940//condensed chromosome outer kinetochore;GO:0031080//nuclear pore outer ring	GO:0005487//nucleocytoplasmic transporter activity;GO:0005515//protein binding	GO:0055085//transmembrane transport;GO:0006999//nuclear pore organization;GO:0005975//carbohydrate metabolic process;GO:0019221//cytokine-mediated signaling pathway;GO:0000236//mitotic prometaphase;GO:0006406//mRNA export from nucleus;GO:0016032//viral reproduction;GO:0044281//small molecule metabolic process;GO:0010827//regulation of glucose transport	gi|47087231|ref|NP_998696.1|/0/nuclear pore complex protein Nup133 [Danio rerio]
CL7137.c3	3015	70	211	5.95399	17.9254	-1.59008	Down	9.75e-18	2.04e-15	GO:0032301//MutSalpha complex;GO:0032302//MutSbeta complex;GO:0000228//nuclear chromosome	GO:0032357//oxidized purine DNA binding;GO:0042803//protein homodimerization activity;GO:0000404//loop DNA binding;GO:0008022//protein C-terminus binding;GO:0003697//single-stranded DNA binding;GO:0000287//magnesium ion binding;GO:0019237//centromeric DNA binding;GO:0032181//dinucleotide repeat insertion binding;GO:0032137//guanine/thymine mispair binding;GO:0000403//Y-form DNA binding;GO:0032142…	GO:0043524//negative regulation of neuron apoptotic process;GO:0001701//in utero embryonic development;GO:0006301//postreplication repair;GO:0010165//response to X-ray;GO:0043570//maintenance of DNA repeat elements;GO:0000710//meiotic mismatch repair;GO:0016446//somatic hypermutation of immunoglobulin genes;GO:0006311//meiotic gene conversion;GO:0031573//intra-S DNA damage checkpoint;GO:0014070//…	gi|47087243|ref|NP_998689.1|/0/DNA mismatch repair protein Msh2 [Danio rerio]
CL4681.c3	1671	73	156	11.2032	23.9123	-1.09384	Down	3.31e-08	2.54e-06	GO:0005667//transcription factor complex	GO:0003677//DNA binding;GO:0003700//sequence-specific DNA binding transcription factor activity;GO:0019904//protein domain specific binding;GO:0008134//transcription factor binding	GO:0000084//S phase of mitotic cell cycle;GO:0006915//apoptotic process;GO:0008544//epidermis development;GO:0045893//positive regulation of transcription, DNA-dependent	gi|47087295|ref|NP_998657.1|/1.97395e-119/RNA-binding protein MEX3A [Danio rerio]
CL6215.c1	1834	47	109	6.57197	15.223	-1.21186	Down	5.55e-07	3.44e-05	GO:0005759//mitochondrial matrix;GO:0005634//nucleus	GO:0008047//enzyme activator activity;GO:0004222//metalloendopeptidase activity;GO:0008270//zinc ion binding	GO:0006508//proteolysis;GO:0043085//positive regulation of catalytic activity	gi|47087301|ref|NP_998652.1|/0/presequence protease, mitochondrial precursor [Danio rerio]
CL4408.c1	2765	10	42	0.927474	3.8907	-2.06865	Down	5.66e-06	0.000283319	GO:0005634//nucleus	GO:0048256//flap endonuclease activity;GO:0051908//double-stranded DNA specific 5'-3' exodeoxyribonuclease activity;GO:0046872//metal ion binding;GO:0045145//single-stranded DNA specific 5'-3' exodeoxyribonuclease activity;GO:0005515//protein binding;GO:0004523//ribonuclease H activity;GO:0043566//structure-specific DNA binding	GO:0016446//somatic hypermutation of immunoglobulin genes;GO:0090305//nucleic acid phosphodiester bond hydrolysis;GO:0007126//meiosis;GO:0002455//humoral immune response mediated by circulating immunoglobulin;GO:0045190//isotype switching;GO:0006298//mismatch repair	gi|47087335|ref|NP_998634.1|/0/exonuclease 1 [Danio rerio]
CL7108.c5	827	43	99	13.334	30.6622	-1.20135	Down	2.18e-06	0.000119404	GO:0005737//cytoplasm;GO:0030529//ribonucleoprotein complex;GO:0005634//nucleus	GO:0003677//DNA binding;GO:0003723//RNA binding;GO:0000166//nucleotide binding	GO:0006355//regulation of transcription, DNA-dependent	gi|47087353|ref|NP_998557.1|/1.02607e-86/heterogeneous nuclear ribonucleoprotein D-like [Danio rerio]
CL1536.c2	516	49	106	24.3525	52.6175	-1.11147	Down	4.08e-06	0.000211489	GO:0005829//cytosol;GO:0071013//catalytic step 2 spliceosome;GO:0005654//nucleoplasm	GO:0003676//nucleic acid binding	GO:0006369//termination of RNA polymerase II transcription;GO:0031124//mRNA 3'-end processing;GO:0000398//mRNA splicing, via spliceosome;GO:0006406//mRNA export from nucleus	gi|47087423|ref|NP_998607.1|/1.8134e-83/serine/arginine repetitive matrix protein 1 [Danio rerio]
CL13314.c2	681	518	112	195.065	42.1255	2.21119	Up	1.26e-63	1.49e-60	GO:0005576//extracellular region	GO:0036094//small molecule binding;GO:0001972//retinoic acid binding;GO:0004667//prostaglandin-D synthase activity;GO:0005215//transporter activity	GO:0006810//transport;GO:0006629//lipid metabolic process	gi|47174758|ref|NP_998799.1|/7.32532e-84/prostaglandin D2 synthase, brain precursor [Danio rerio]
CL8648.c2	1732	72	176	10.6606	26.0279	-1.28777	Down	2.37e-11	2.73e-09	GO:0005829//cytosol;GO:0005634//nucleus	GO:0016149//translation release factor activity, codon specific;GO:0043022//ribosome binding;GO:0043565//sequence-specific DNA binding;GO:0005515//protein binding;GO:0003700//sequence-specific DNA binding transcription factor activity	GO:0006355//regulation of transcription, DNA-dependent;GO:0006479//protein methylation;GO:0006449//regulation of translational termination;GO:0044419//interspecies interaction between organisms;GO:0000184//nuclear-transcribed mRNA catabolic process, nonsense-mediated decay	gi|47210479|emb|CAF90786.1|/0/unnamed protein product [Tetraodon nigroviridis]
Unigene66049	371	394	950	272.345	655.879	-1.26799	Down	2.68e-53	2.35e-50	-	-	-	gi|47212375|emb|CAG07202.1|/2.79723e-09/unnamed protein product [Tetraodon nigroviridis]
Unigene17344	395	5	76	3.24616	49.2822	-3.92426	Down	1.26e-17	2.57e-15	-	-	-	gi|47212521|emb|CAF93688.1|/1.71109e-06/unnamed protein product [Tetraodon nigroviridis]
CL17555.c1	945	179	85	48.5756	23.0389	1.07616	Up	5.05e-09	4.32e-07	-	-	-	gi|47216319|emb|CAG03356.1|/1.75795e-19/unnamed protein product [Tetraodon nigroviridis]
CL11074.c1	907	24	64	6.7858	18.0737	-1.4133	Down	1.65e-05	0.000726472	GO:0005625//soluble fraction;GO:0005874//microtubule;GO:0005925//focal adhesion;GO:0048471//perinuclear region of cytoplasm;GO:0005634//nucleus	GO:0008017//microtubule binding;GO:0005509//calcium ion binding	GO:0001578//microtubule bundle formation;GO:0046785//microtubule polymerization;GO:0032273//positive regulation of protein polymerization	gi|47225488|emb|CAG11971.1|/2.86007e-96/unnamed protein product [Tetraodon nigroviridis]
CL2881.c1	1501	36	91	6.15062	15.5287	-1.33613	Down	8.16e-07	4.92e-05	GO:0005829//cytosol	GO:0004807//triose-phosphate isomerase activity	GO:0009790//embryo development;GO:0006094//gluconeogenesis;GO:0006098//pentose-phosphate shunt;GO:0006096//glycolysis;GO:0019682//glyceraldehyde-3-phosphate metabolic process	gi|47271422|ref|NP_705954.2|/1.44154e-134/triosephosphate isomerase B [Danio rerio]
Unigene15700	1208	59	174	12.5251	36.894	-1.55856	Down	1.69e-14	2.7e-12	GO:0016585//chromatin remodeling complex	GO:0042393//histone binding;GO:0003682//chromatin binding	GO:0016568//chromatin modification;GO:0006281//DNA repair;GO:0006334//nucleosome assembly;GO:0031936//negative regulation of chromatin silencing	gi|47550787|ref|NP_999922.1|/1.5663e-109/histone chaperone asf1b-B [Danio rerio]
CL18579.c1	3745	314	639	21.5018	43.7042	-1.02331	Down	2.7e-26	9.75e-24	GO:0005746//mitochondrial respiratory chain;GO:0016021//integral to membrane	GO:0051287//NAD binding;GO:0008750//NAD(P)+ transhydrogenase (AB-specific) activity;GO:0003957//NAD(P)+ transhydrogenase (B-specific) activity;GO:0050661//NADP binding	GO:0006099//tricarboxylic acid cycle;GO:0044281//small molecule metabolic process;GO:0015992//proton transport	gi|47550793|ref|NP_999921.1|/0/NAD(P) transhydrogenase, mitochondrial [Danio rerio]
CL483.c4	3651	124	318	8.70978	22.3095	-1.35695	Down	7.86e-21	2.02e-18	GO:0005829//cytosol;GO:0005730//nucleolus;GO:0005811//lipid particle	GO:0005524//ATP binding	GO:0009408//response to heat;GO:0045040//protein import into mitochondrial outer membrane;GO:0032092//positive regulation of protein binding;GO:0006986//response to unfolded protein;GO:0051131//chaperone-mediated protein complex assembly	gi|47550833|ref|NP_999881.1|/0/heat shock protein 4a [Danio rerio]
Unigene4073	1759	53	155	7.72693	22.5704	-1.54647	Down	6.13e-13	8.43e-11	GO:0005654//nucleoplasm	GO:0051536//iron-sulfur cluster binding;GO:0003896//DNA primase activity	GO:0000084//S phase of mitotic cell cycle;GO:0000216//M/G1 transition of mitotic cell cycle;GO:0006269//DNA replication, synthesis of RNA primer;GO:0006271//DNA strand elongation involved in DNA replication;GO:0006270//DNA replication initiation;GO:0032201//telomere maintenance via semi-conservative replication;GO:0000082//G1/S transition of mitotic cell cycle;GO:0006351//transcription, DNA-depen…	gi|47550859|ref|NP_999947.1|/0/DNA primase large subunit [Danio rerio]
Unigene17533	1709	41	93	6.15232	13.9385	-1.17987	Down	6.06e-06	0.000300572	GO:0016592//mediator complex	-	GO:0050794//regulation of cellular process;GO:0006366//transcription from RNA polymerase II promoter	gi|47551339|ref|NP_999980.1|/1.59535e-132/thyroid hormone receptor-associated protein 3 [Danio rerio]
CL3959.c2	1274	275	130	55.3554	26.1365	1.08266	Up	3.17e-13	4.51e-11	GO:0005874//microtubule;GO:0005737//cytoplasm;GO:0005634//nucleus	-	GO:0009987//cellular process;GO:0008610//lipid biosynthetic process;GO:0019222//regulation of metabolic process	gi|47824885|ref|NP_998604.1|/2.01051e-70/mid1-interacting protein 1-like [Danio rerio]
CL216.c4	2452	96	380	10.0403	39.6951	-1.98315	Down	3.89e-41	2.46e-38	GO:0045298//tubulin complex;GO:0005829//cytosol;GO:0005874//microtubule	GO:0005525//GTP binding;GO:0042288//MHC class I protein binding;GO:0051082//unfolded protein binding;GO:0003924//GTPase activity;GO:0005200//structural constituent of cytoskeleton	GO:0042267//natural killer cell mediated cytotoxicity;GO:0006184//GTP catabolic process;GO:0051225//spindle assembly;GO:0051258//protein polymerization;GO:0007018//microtubule-based movement;GO:0051084//'de novo' posttranslational protein folding;GO:0000086//G2/M transition of mitotic cell cycle	gi|47940377|gb|AAH71414.1|/0/Zgc:55461 [Danio rerio]
Unigene8008	1980	98	215	12.6928	27.8129	-1.13174	Down	2.54e-11	2.92e-09	-	-	-	gi|49618959|gb|AAT68064.1|/0/BING4-like [Danio rerio]
CL17972.c2	2383	19	66	2.04469	7.09404	-1.79473	Down	2e-07	1.35e-05	GO:0030496//midbody;GO:0005829//cytosol;GO:0005654//nucleoplasm;GO:0051233//spindle midzone;GO:0005876//spindle microtubule;GO:0000922//spindle pole;GO:0005813//centrosome;GO:0000942//condensed nuclear chromosome outer kinetochore	GO:0004674//protein serine/threonine kinase activity;GO:0005524//ATP binding;GO:0019901//protein kinase binding;GO:0010997//anaphase-promoting complex binding;GO:0008017//microtubule binding	GO:0090007//regulation of mitotic anaphase;GO:0000236//mitotic prometaphase;GO:0031572//G2/M transition DNA damage checkpoint;GO:0040038//polar body extrusion after meiotic divisions;GO:0071168//protein localization to chromatin;GO:0007092//activation of mitotic anaphase-promoting complex activity;GO:0000088//mitotic prophase;GO:0045736//negative regulation of cyclin-dependent protein kinase acti…	gi|49618971|gb|AAT68070.1|/0/polo-like kinase [Danio rerio]
CL9720.c2	1392	22	86	4.05304	15.8246	-1.96509	Down	2.59e-10	2.62e-08	-	GO:0003677//DNA binding	-	gi|49619031|gb|AAT68100.1|/2.02081e-119/b-myb [Danio rerio]
CL19129.c1	1318	59	190	11.4798	36.9243	-1.68547	Down	2.17e-17	4.39e-15	GO:0031262//Ndc80 complex;GO:0000777//condensed chromosome kinetochore;GO:0005634//nucleus;GO:0005829//cytosol	GO:0005515//protein binding	GO:0000236//mitotic prometaphase;GO:0051301//cell division	gi|49904437|gb|AAH76486.1|/6.32246e-91/Zgc:110417 protein, partial [Danio rerio]
CL6729.c2	1332	29	82	5.5833	15.7682	-1.49783	Down	3.4e-07	2.2e-05	GO:0005730//nucleolus	GO:0003887//DNA-directed DNA polymerase activity;GO:0003677//DNA binding;GO:0008134//transcription factor binding	GO:0006355//regulation of transcription, DNA-dependent;GO:0042149//cellular response to glucose starvation;GO:0071158//positive regulation of cell cycle arrest;GO:0072332//intrinsic apoptotic signaling pathway by p53 class mediator	gi|50344737|ref|NP_001002042.1|/0/myb-binding protein 1A-like protein [Danio rerio]
Unigene7345	1261	95	271	19.3199	55.0463	-1.51055	Down	7.52e-21	1.94e-18	GO:0005625//soluble fraction;GO:0005739//mitochondrion;GO:0045111//intermediate filament cytoskeleton	GO:0042277//peptide binding;GO:0031072//heat shock protein binding;GO:0019899//enzyme binding;GO:0003755//peptidyl-prolyl cis-trans isomerase activity	GO:0006979//response to oxidative stress;GO:0000413//protein peptidyl-prolyl isomerization;GO:0006457//protein folding;GO:0006916;GO:0051881//regulation of mitochondrial membrane potential	gi|50344784|ref|NP_001002065.1|/0/peptidyl-prolyl cis-trans isomerase D [Danio rerio]
CL18304.c1	2014	14	47	1.78265	5.9774	-1.7455	Down	1.78e-05	0.000774076	GO:0005730//nucleolus;GO:0030529//ribonucleoprotein complex;GO:0005737//cytoplasm	GO:0003723//RNA binding;GO:0031625//ubiquitin protein ligase binding;GO:0003677//DNA binding;GO:0003700//sequence-specific DNA binding transcription factor activity;GO:0016787//hydrolase activity	GO:0006417//regulation of translation;GO:0006364//rRNA processing;GO:0045892//negative regulation of transcription, DNA-dependent	gi|50344794|ref|NP_001002070.1|/0/proliferation-associated 2G4, a [Danio rerio]
Unigene9270	1457	17	75	2.99217	13.1849	-2.13962	Down	4.61e-10	4.5e-08	GO:0005829//cytosol;GO:0005654//nucleoplasm	GO:0019901//protein kinase binding	GO:0000075//cell cycle checkpoint;GO:0051301//cell division;GO:0000082//G1/S transition of mitotic cell cycle;GO:0000079//regulation of cyclin-dependent protein kinase activity	gi|50344804|ref|NP_001002075.1|/0/G1/S-specific cyclin-E2 [Danio rerio]
CL20372.c1	409	50	183	31.3505	114.604	-1.87011	Down	3.59e-19	8.37e-17	GO:0030532//small nuclear ribonucleoprotein complex;GO:0005829//cytosol	GO:0003723//RNA binding;GO:0046982//protein heterodimerization activity	GO:0008380//RNA splicing;GO:0043928//exonucleolytic nuclear-transcribed mRNA catabolic process involved in deadenylation-dependent decay;GO:0006397//mRNA processing;GO:0006364//rRNA processing;GO:0008033//tRNA processing	gi|50344808|ref|NP_001002077.1|/4.38872e-39/U6 snRNA-associated Sm-like protein LSm6 [Danio rerio]
CL20372.c2	418	21	73	12.8837	44.7322	-1.79577	Down	4.39e-08	3.29e-06	GO:0030532//small nuclear ribonucleoprotein complex;GO:0005829//cytosol	GO:0003723//RNA binding;GO:0046982//protein heterodimerization activity	GO:0008380//RNA splicing;GO:0043928//exonucleolytic nuclear-transcribed mRNA catabolic process involved in deadenylation-dependent decay;GO:0006397//mRNA processing;GO:0006364//rRNA processing;GO:0008033//tRNA processing	gi|50344808|ref|NP_001002077.1|/4.49181e-39/U6 snRNA-associated Sm-like protein LSm6 [Danio rerio]
CL16876.c2	1489	53	154	9.12806	26.4911	-1.53713	Down	9.17e-13	1.24e-10	GO:0005654//nucleoplasm;GO:0005730//nucleolus;GO:0005829//cytosol;GO:0000502//proteasome complex	GO:0005515//protein binding;GO:0016887//ATPase activity;GO:0008233//peptidase activity;GO:0005524//ATP binding	GO:0000209//protein polyubiquitination;GO:0006521//regulation of cellular amino acid metabolic process;GO:0051437//positive regulation of ubiquitin-protein ligase activity involved in mitotic cell cycle;GO:0042981//regulation of apoptotic process;GO:0010467//gene expression;GO:0016032//viral reproduction;GO:0051436//negative regulation of ubiquitin-protein ligase activity involved in mitotic cell…	gi|50344836|ref|NP_001002091.1|/0/proteasome (prosome, macropain) 26S subunit, ATPase, 1b [Danio rerio]
CL18095.c1	1512	62	146	10.5157	24.7329	-1.23389	Down	4.04e-09	3.51e-07	GO:0005625//soluble fraction;GO:0002189//ribose phosphate diphosphokinase complex	GO:0004749//ribose phosphate diphosphokinase activity;GO:0000287//magnesium ion binding;GO:0004857//enzyme inhibitor activity;GO:0019900//kinase binding	GO:0033673//negative regulation of kinase activity;GO:0009165//nucleotide biosynthetic process	gi|50345056|ref|NP_001002199.1|/0/uncharacterized protein LOC431746 [Danio rerio]
Unigene63667	542	2	49	0.946298	23.1564	-4.61297	Down	6.3e-13	8.66e-11	GO:0005874//microtubule;GO:0045298//tubulin complex;GO:0005811//lipid particle	GO:0005515//protein binding;GO:0003924//GTPase activity;GO:0005200//structural constituent of cytoskeleton;GO:0005525//GTP binding	GO:0000910//cytokinesis;GO:0051258//protein polymerization;GO:0006184//GTP catabolic process;GO:0007018//microtubule-based movement	gi|50345118|ref|NP_001002230.1|/4.82352e-96/tubulin, alpha 7 like [Danio rerio]
CL18754.c1	1858	101	217	13.9403	29.9149	-1.1016	Down	5.47e-11	6.08e-09	GO:0005667//transcription factor complex	GO:0004871//signal transducer activity;GO:0046982//protein heterodimerization activity;GO:0035035//histone acetyltransferase binding;GO:0043565//sequence-specific DNA binding;GO:0008134//transcription factor binding	GO:0065008;GO:0051402//neuron apoptotic process;GO:0048513//organ development;GO:0001666//response to hypoxia;GO:0007165//signal transduction;GO:0030154//cell differentiation;GO:0045944//positive regulation of transcription from RNA polymerase II promoter	gi|50403829|gb|AAT76668.1|/0/hypoxia-inducible factor 2 alpha [Ctenopharyngodon idella]
CL5727.c1	1826	236	640	33.1443	89.7745	-1.43755	Down	7.8e-44	5.38e-41	GO:0005737//cytoplasm;GO:0005634//nucleus	GO:0008565//protein transporter activity	GO:0006606//protein import into nucleus	gi|50539738|ref|NP_001002335.1|/0/importin subunit alpha-2 [Danio rerio]
Unigene1474	1323	51	113	9.8857	21.8772	-1.14602	Down	1.08e-06	6.38e-05	GO:0005730//nucleolus	GO:0003676//nucleic acid binding;GO:0000166//nucleotide binding	-	gi|50539824|ref|NP_001002382.1|/9.2418e-157/RNA-binding protein 34 [Danio rerio]
Unigene10000	1320	0	16	0.01	3.1047	-8.27831	Down	1.54e-05	0.000686297	GO:0016021//integral to membrane;GO:0005783//endoplasmic reticulum	GO:0044183//protein binding involved in protein folding	GO:0006457//protein folding;GO:0043623//cellular protein complex assembly	gi|50539830|ref|NP_001002381.1|/2.48623e-87/uncharacterized protein LOC436654 precursor [Danio rerio]
CL625.c2	1074	9	49	2.14899	11.686	-2.44305	Down	5.4e-08	4e-06	-	GO:0005524//ATP binding;GO:0004674//protein serine/threonine kinase activity	GO:0006468//protein phosphorylation	gi|50539842|ref|NP_001002387.1|/3.62905e-176/lymphokine-activated killer T-cell-originated protein kinase homolog [Danio rerio]
CL20844.c2	1127	24	71	5.46115	16.1365	-1.56305	Down	9.99e-07	5.92e-05	-	GO:0051082//unfolded protein binding;GO:0031072//heat shock protein binding	GO:0006457//protein folding;GO:0035176//social behavior	gi|50539934|ref|NP_001002433.1|/1.30972e-131/dnaJ homolog subfamily C member 9 [Danio rerio]
Unigene2464	1049	35	86	8.55637	20.9989	-1.29524	Down	2.88e-06	0.000153254	GO:0005840//ribosome;GO:0005739//mitochondrion	GO:0003735//structural constituent of ribosome	GO:0006412//translation	gi|50540040|ref|NP_001002485.1|/1.82698e-116/28S ribosomal protein S15, mitochondrial [Danio rerio]
CL12865.c2	728	51	150	17.9654	52.7757	-1.55465	Down	1.18e-12	1.57e-10	GO:0005730//nucleolus;GO:0005667//transcription factor complex	GO:0005515//protein binding;GO:0003697//single-stranded DNA binding;GO:0003713//transcription coactivator activity	GO:0006357//regulation of transcription from RNA polymerase II promoter	gi|50540080|ref|NP_001002505.1|/8.21639e-55/RNA polymerase II transcriptional coactivator [Danio rerio]
Unigene7978	710	26	86	9.39101	31.0251	-1.72409	Down	7.39e-09	6.21e-07	GO:0005960//glycine cleavage complex;GO:0005739//mitochondrion	GO:0016740//transferase activity	GO:0019464//glycine decarboxylation via glycine cleavage system	gi|50540224|ref|NP_001002579.1|/1.83649e-88/mitochondrial glycine cleavage system H protein [Danio rerio]
Unigene17086	997	23	83	5.91602	21.3234	-1.84974	Down	2.49e-09	2.23e-07	GO:0005829//cytosol;GO:0005876//spindle microtubule;GO:0005813//centrosome;GO:0000940//condensed chromosome outer kinetochore	GO:0008017//microtubule binding	GO:0031110//regulation of microtubule polymerization or depolymerization;GO:0007059//chromosome segregation;GO:0051301//cell division;GO:0000090//mitotic anaphase;GO:0000236//mitotic prometaphase	gi|50540250|ref|NP_001002592.1|/1.52908e-133/spindle and kinetochore-associated protein 1 [Danio rerio]
CL7146.c3	2060	75	157	9.33665	19.5212	-1.06406	Down	5.99e-08	4.41e-06	GO:0005730//nucleolus;GO:0005737//cytoplasm	GO:0003677//DNA binding;GO:0005515//protein binding	GO:0007283//spermatogenesis;GO:0008625//extrinsic apoptotic signaling pathway via death domain receptors;GO:0045892//negative regulation of transcription, DNA-dependent	gi|50540346|ref|NP_001002639.1|/0/death effector domain-containing protein [Danio rerio]
CL6019.c1	2182	53	150	6.229	17.608	-1.49916	Down	4.53e-12	5.73e-10	GO:0005625//soluble fraction;GO:0005739//mitochondrion;GO:0005730//nucleolus;GO:0005886//plasma membrane	GO:0016829//lyase activity;GO:0046872//metal ion binding;GO:0003878//ATP citrate synthase activity;GO:0004775//succinate-CoA ligase (ADP-forming) activity;GO:0005524//ATP binding;GO:0005515//protein binding;GO:0048037//cofactor binding	GO:0006085//acetyl-CoA biosynthetic process;GO:0006633//fatty acid biosynthetic process;GO:0044262//cellular carbohydrate metabolic process;GO:0006101//citrate metabolic process	gi|50540366|ref|NP_001002649.1|/0/ATP-citrate synthase [Danio rerio]
CL3358.c2	1972	85	177	11.0537	22.9901	-1.05648	Down	1.05e-08	8.66e-07	GO:0005737//cytoplasm;GO:0005634//nucleus;GO:0005886//plasma membrane	GO:0008239//dipeptidyl-peptidase activity	GO:0006508//proteolysis	gi|50540434|ref|NP_001002683.1|/0/dipeptidyl peptidase 3 [Danio rerio]
Unigene2188	1538	47	115	7.8368	19.152	-1.28916	Down	6.73e-08	4.9e-06	GO:0000790//nuclear chromatin;GO:0005737//cytoplasm	-	GO:0033261//regulation of S phase;GO:0000076//DNA replication checkpoint;GO:0051301//cell division;GO:0048478//replication fork protection;GO:0031573//intra-S DNA damage checkpoint;GO:0007067//mitosis;GO:0008284//positive regulation of cell proliferation	gi|51010993|ref|NP_001003452.1|/2.81477e-125/TIMELESS-interacting protein [Danio rerio]
CL3132.c1	1267	60	193	12.1443	39.017	-1.68383	Down	1.28e-17	2.61e-15	GO:0005739//mitochondrion;GO:0005654//nucleoplasm	GO:0008198//ferrous iron binding;GO:0043734//DNA-N1-methyladenine dioxygenase activity;GO:0016702//oxidoreductase activity, acting on single donors with incorporation of molecular oxygen, incorporation of two atoms of oxygen;GO:0005515//protein binding	GO:0035552//oxidative single-stranded DNA demethylation;GO:0006307//DNA dealkylation involved in DNA repair;GO:0008283//cell proliferation	gi|51011105|ref|NP_001003511.1|/1.06676e-148/alkB, alkylation repair homolog 3 [Danio rerio]
CL4106.c2	3125	28	142	2.29776	11.6389	-2.34065	Down	9.37e-20	2.28e-17	GO:0005794//Golgi apparatus	GO:0008270//zinc ion binding;GO:0004842//ubiquitin-protein ligase activity	GO:0000209//protein polyubiquitination;GO:0001824//blastocyst development;GO:0043066//negative regulation of apoptotic process	gi|51467745|ref|NP_001003822.1|/0/G2/M phase-specific E3 ubiquitin-protein ligase [Danio rerio]
CL1550.c1	2134	49	227	5.88842	27.2462	-2.2101	Down	1e-28	4.06e-26	GO:0005829//cytosol;GO:0000942//condensed nuclear chromosome outer kinetochore;GO:0031262//Ndc80 complex	GO:0005515//protein binding	GO:0008608//attachment of spindle microtubules to kinetochore;GO:0000070//mitotic sister chromatid segregation;GO:0007052//mitotic spindle organization;GO:0051301//cell division;GO:0000236//mitotic prometaphase;GO:0000132//establishment of mitotic spindle orientation	gi|51467972|ref|NP_001003863.1|/0/kinetochore protein NDC80 homolog [Danio rerio]
Unigene13155	1389	60	124	11.0776	22.8662	-1.04557	Down	2.09e-06	0.000115441	GO:0005730//nucleolus	GO:0003963//RNA-3'-phosphate cyclase activity	GO:0006364//rRNA processing	gi|51467978|ref|NP_001003865.1|/0/RNA 3'-terminal phosphate cyclase-like protein [Danio rerio]
CL3445.c2	1164	5	31	1.10158	6.82154	-2.63053	Down	7.55e-06	0.000367362	GO:0005634//nucleus;GO:0000775//chromosome, centromeric region	-	GO:0000087//M phase of mitotic cell cycle	gi|51468000|ref|NP_001003878.1|/0/centromere protein L precursor [Danio rerio]
Unigene12948	635	48	132	19.3849	53.2444	-1.45769	Down	2.09e-10	2.15e-08	GO:0005829//cytosol;GO:0005683//U7 snRNP;GO:0071013//catalytic step 2 spliceosome;GO:0005654//nucleoplasm;GO:0005689//U12-type spliceosomal complex	GO:0003723//RNA binding	GO:0006369//termination of RNA polymerase II transcription;GO:0000387//spliceosomal snRNP assembly;GO:0008334//histone mRNA metabolic process;GO:0034660//ncRNA metabolic process	gi|51468014|ref|NP_001003881.1|/6.41904e-44/small nuclear ribonucleoprotein polypeptide F-like [Danio rerio]
Unigene7198	570	46	127	20.6957	57.0693	-1.46338	Down	4.1e-10	4.04e-08	GO:0005634//nucleus	GO:0003899//DNA-directed RNA polymerase activity;GO:0003677//DNA binding;GO:0046983//protein dimerization activity	GO:0006351//transcription, DNA-dependent	gi|51468043|ref|NP_001003888.1|/1.75428e-49/DNA-directed RNA polymerases I and III subunit RPAC2 [Danio rerio]
Unigene65897	448	638	299	365.208	170.949	1.09515	Up	3.54e-29	1.45e-26	GO:0044464//cell part;GO:0016020//membrane	GO:0005216//ion channel activity	GO:0009987//cellular process;GO:0006810//transport	gi|515481|gb|AAA21578.1|/3.90214e-59/kainate receptor alpha subunit [Carassius auratus]
Unigene66868	430	615	247	366.778	147.13	1.31781	Up	3.26e-37	1.78e-34	GO:0005739//mitochondrion;GO:0016020//membrane	GO:0005216//ion channel activity	GO:0006839//mitochondrial transport	gi|515481|gb|AAA21578.1|/4.10039e-77/kainate receptor alpha subunit [Carassius auratus]
CL2067.c2	3974	99	209	6.38858	13.4708	-1.07626	Down	2.71e-10	2.73e-08	-	GO:0005524//ATP binding;GO:0008270//zinc ion binding	-	gi|51571927|ref|NP_001003994.1|/0/MORC family CW-type zinc finger 2 [Danio rerio]
CL8262.c1	967	60	125	15.9119	33.1099	-1.05716	Down	1.54e-06	8.77e-05	GO:0016021//integral to membrane;GO:0005742//mitochondrial outer membrane translocase complex	GO:0015450//P-P-bond-hydrolysis-driven protein transmembrane transporter activity;GO:0004872//receptor activity;GO:0051082//unfolded protein binding	GO:0055085//transmembrane transport;GO:0044267//cellular protein metabolic process;GO:0006626//protein targeting to mitochondrion	gi|51783967|ref|NP_998201.1|/2.98254e-70/translocase of outer mitochondrial membrane 20 homolog a [Danio rerio]
CL17128.c3	2817	17	52	1.5476	4.72814	-1.61124	Down	1.96e-05	0.000843283	-	-	GO:0009987//cellular process	gi|52219038|ref|NP_001004592.1|/0/disks large-associated protein 5 [Danio rerio]
CL12990.c2	781	1	36	0.328357	11.8066	-5.16819	Down	2.9e-10	2.91e-08	GO:0070852//cell body fiber;GO:0005764//lysosome;GO:0005741//mitochondrial outer membrane;GO:0005783//endoplasmic reticulum;GO:0005634//nucleus;GO:0043204//perikaryon	GO:0015643//toxin binding;GO:0004055//argininosuccinate synthase activity;GO:0005524//ATP binding	GO:0000050//urea cycle;GO:0071400//cellular response to oleic acid;GO:0001822//kidney development;GO:0071549//cellular response to dexamethasone stimulus;GO:0071356//cellular response to tumor necrosis factor;GO:0010046//response to mycotoxin;GO:0007568//aging;GO:0071242//cellular response to ammonium ion;GO:0007494//midgut development;GO:0060416//response to growth hormone stimulus;GO:0006526//a…	gi|52219052|ref|NP_001004603.1|/1.79491e-98/argininosuccinate synthase [Danio rerio]
CL16535.c2	1304	29	104	5.70319	20.4282	-1.84072	Down	2.74e-11	3.14e-09	GO:0000775//chromosome, centromeric region;GO:0000785//chromatin;GO:0005654//nucleoplasm	GO:0003677//DNA binding;GO:0005515//protein binding	GO:0034421//post-translational protein acetylation;GO:0034088//maintenance of mitotic sister chromatid cohesion;GO:0006275//regulation of DNA replication	gi|52219070|ref|NP_001004611.1|/0/sister chromatid cohesion protein DCC1 [Danio rerio]
CL1407.c3	1207	51	106	10.8358	22.4943	-1.05376	Down	1.02e-05	0.000478224	GO:0005856//cytoskeleton	GO:0005523//tropomyosin binding	GO:0045745//positive regulation of G-protein coupled receptor protein signaling pathway;GO:0007270//neuron-neuron synaptic transmission;GO:0007611//learning or memory	gi|52219160|ref|NP_001004608.1|/2.13744e-175/tropomodulin-2 [Danio rerio]
Unigene7336	1318	69	173	13.4255	33.6205	-1.32437	Down	1.3e-11	1.55e-09	GO:0005654//nucleoplasm;GO:0005663//DNA replication factor C complex	GO:0017111//nucleoside-triphosphatase activity;GO:0003677//DNA binding;GO:0005524//ATP binding;GO:0005515//protein binding	GO:0000084//S phase of mitotic cell cycle;GO:0000075//cell cycle checkpoint;GO:0006283//transcription-coupled nucleotide-excision repair;GO:0048015//phosphatidylinositol-mediated signaling;GO:0006297//nucleotide-excision repair, DNA gap filling;GO:0006271//DNA strand elongation involved in DNA replication;GO:0032201//telomere maintenance via semi-conservative replication;GO:0060041//retina develo…	gi|52317098|ref|NP_999902.2|/2.49402e-180/replication factor C subunit 4 [Danio rerio]
Unigene9914	877	5	36	1.46207	10.5142	-2.84626	Down	4.52e-07	2.85e-05	GO:0005622//intracellular	GO:0003723//RNA binding;GO:0031013//troponin I binding;GO:0000166//nucleotide binding	GO:0019722//calcium-mediated signaling;GO:0009653//anatomical structure morphogenesis	gi|53292607|ref|NP_001005392.1|/3.14051e-121/calcipressin-3 [Danio rerio]
CL4460.c1	1201	14	56	2.98939	11.9431	-1.99826	Down	2.74e-07	1.8e-05	GO:0005737//cytoplasm;GO:0032133//chromosome passenger complex;GO:0005819//spindle;GO:0005634//nucleus;GO:0000775//chromosome, centromeric region	-	GO:0007067//mitosis;GO:0007507//heart development;GO:0051301//cell division	gi|54042464|gb|AAV28474.1|/3.66092e-135/cell division cycle associated 8 [Danio rerio]
CL8293.c1	1030	121	265	30.1263	65.8995	-1.12925	Down	1.41e-13	2.07e-11	-	-	-	gi|54114948|tpg|DAA01816.1|/3.81503e-111/TPA_inf: HN1-like protein [Cyprinus carpio]
CL6685.c1	1293	228	488	45.2203	96.6707	-1.09611	Down	1.08e-22	3.15e-20	GO:0001651//dense fibrillar component;GO:0001652//granular component;GO:0015030//Cajal body;GO:0030529//ribonucleoprotein complex	GO:0030515//snoRNA binding;GO:0008168//methyltransferase activity	GO:0016074//snoRNA metabolic process;GO:0006364//rRNA processing;GO:0032259//methylation;GO:0008033//tRNA processing	gi|54261753|ref|NP_998167.1|/9.2493e-172/rRNA 2'-O-methyltransferase fibrillarin [Danio rerio]
CL4970.c1	2461	2	22	0.208409	2.28973	-3.45769	Down	1.97e-05	0.000843765	-	GO:0005543//phospholipid binding	-	gi|54400380|ref|NP_001005937.1|/0/rhotekin-2 [Danio rerio]
CL740.c1	992	18	63	4.65327	16.2668	-1.80562	Down	3.41e-07	2.21e-05	GO:0005654//nucleoplasm;GO:0005829//cytosol;GO:0005739//mitochondrion	GO:0032556//pyrimidine deoxyribonucleotide binding;GO:0042975//peroxisome proliferator activated receptor binding;GO:0004170//dUTP diphosphatase activity;GO:0046872//metal ion binding;GO:0030547//receptor inhibitor activity	GO:0046081//dUTP catabolic process;GO:0006206//pyrimidine nucleobase metabolic process;GO:0043497//regulation of protein heterodimerization activity;GO:2000272//negative regulation of receptor activity;GO:0014070//response to organic cyclic compound;GO:0046134//pyrimidine nucleoside biosynthetic process;GO:0001889//liver development;GO:0006226//dUMP biosynthetic process;GO:0070207//protein homotr…	gi|54400512|ref|NP_001006005.1|/8.71672e-81/deoxyuridine 5'-triphosphate nucleotidohydrolase, mitochondrial [Danio rerio]
CL14465.c1	1192	0	17	0.01	3.65297	-8.51293	Down	7.71e-06	0.000372524	GO:0000785//chromatin;GO:0031965//nuclear membrane;GO:0005730//nucleolus;GO:0005829//cytosol;GO:0000307//cyclin-dependent protein kinase holoenzyme complex	GO:0019901//protein kinase binding	GO:0001934//positive regulation of protein phosphorylation;GO:0010033//response to organic substance;GO:0045737//positive regulation of cyclin-dependent protein kinase activity;GO:0032501//multicellular organismal process	gi|54400536|ref|NP_001006017.1|/7.93147e-90/cyclin D3 [Danio rerio]
Unigene2490	1117	37	100	8.49465	22.9309	-1.43266	Down	4.94e-08	3.68e-06	GO:0000811//GINS complex;GO:0005654//nucleoplasm;GO:0005737//cytoplasm	GO:0003682//chromatin binding	GO:0000084//S phase of mitotic cell cycle;GO:0001833//inner cell mass cell proliferation;GO:0006271//DNA strand elongation involved in DNA replication	gi|54400664|ref|NP_001006081.1|/2.31521e-80/DNA replication complex GINS protein PSF1 [Danio rerio]
CL4562.c5	4829	26	119	1.38074	6.31195	-2.19264	Down	1.31e-15	2.33e-13	-	-	-	gi|54792766|ref|NP_001006662.1|/0/kinetochore-associated protein KNL-2 homolog [Danio rerio]
CL14561.c3	1802	43	93	6.11943	13.2191	-1.11116	Down	1.62e-05	0.000712073	-	GO:0004842//ubiquitin-protein ligase activity;GO:0008270//zinc ion binding	GO:0016567//protein ubiquitination	gi|55251036|emb|CAH69132.1|/0/novel protein (zgc:55404) [Danio rerio]
CL429.c2	2644	188	512	18.2345	49.6001	-1.44367	Down	1.28e-35	6.73e-33	GO:0005672//transcription factor TFIIA complex;GO:0005737//cytoplasm	GO:0003743//translation initiation factor activity;GO:0017025//TBP-class protein binding;GO:0003677//DNA binding;GO:0001103//RNA polymerase II repressing transcription factor binding;GO:0046982//protein heterodimerization activity;GO:0003713//transcription coactivator activity	GO:0006413//translational initiation;GO:0006367//transcription initiation from RNA polymerase II promoter;GO:0006355//regulation of transcription, DNA-dependent;GO:0006368//transcription elongation from RNA polymerase II promoter;GO:0016032//viral reproduction	gi|55251248|emb|CAH69030.1|/0/novel protein (wu:fc15h02) [Danio rerio]
CL4979.c1	2016	87	213	11.0669	27.0622	-1.29003	Down	1.79e-13	2.58e-11	-	-	-	gi|55741884|ref|NP_001007039.1|/0/multidrug resistance-associated protein 4 [Danio rerio]
Unigene15863	1948	92	221	12.1114	29.0588	-1.2626	Down	1.62e-13	2.36e-11	GO:0005730//nucleolus	GO:0003924//GTPase activity;GO:0005525//GTP binding	GO:0003407//neural retina development;GO:0045664//regulation of neuron differentiation;GO:0006184//GTP catabolic process;GO:0042254//ribosome biogenesis;GO:0007096//regulation of exit from mitosis	gi|55742085|ref|NP_998389.1|/0/nucleolar GTP-binding protein 2 [Danio rerio]
CL15695.c1	1016	122	709	30.7938	178.742	-2.53717	Down	1.93e-101	4.41e-98	GO:0005576//extracellular region	GO:0005488//binding;GO:0008191//metalloendopeptidase inhibitor activity	GO:0044238//primary metabolic process;GO:0010951//negative regulation of endopeptidase activity;GO:0050794//regulation of cellular process;GO:0051716//cellular response to stimulus	gi|55742482|ref|NP_998461.1|/1.28623e-111/tissue inhibitor of metalloproteinase 2b precursor [Danio rerio]
Unigene7366	880	28	84	8.15967	24.4495	-1.58322	Down	7.6e-08	5.47e-06	GO:0017053//transcriptional repressor complex;GO:0005739//mitochondrion;GO:0005730//nucleolus	GO:0003723//RNA binding;GO:0003677//DNA binding;GO:0003714//transcription corepressor activity;GO:0016922//ligand-dependent nuclear receptor binding	GO:0006915//apoptotic process;GO:0000460//maturation of 5.8S rRNA;GO:0045892//negative regulation of transcription, DNA-dependent	gi|55742551|ref|NP_001007060.1|/3.81733e-66/nuclear nucleic acid-binding protein C1D [Danio rerio]
CL16343.c4	1577	134	299	21.7907	48.5639	-1.15617	Down	1.18e-15	2.1e-13	GO:0016021//integral to membrane;GO:0005739//mitochondrion	GO:0016757//transferase activity, transferring glycosyl groups	GO:0008152//metabolic process	gi|55925231|ref|NP_001007339.1|/0/glycosyltransferase 8 domain-containing protein 1 [Danio rerio]
CL9618.c1	1128	1	19	0.227346	4.31438	-4.24619	Down	2.12e-05	0.00090324	GO:0005737//cytoplasm;GO:0005730//nucleolus	GO:0003677//DNA binding;GO:0003723//RNA binding;GO:0000166//nucleotide binding	GO:0006310//DNA recombination;GO:0006281//DNA repair	gi|55925241|ref|NP_001007334.1|/7.66053e-140/RAD52 motif-containing protein 1 [Danio rerio]
CL12624.c2	2111	6	56	0.728887	6.79475	-3.22065	Down	1.69e-11	1.99e-09	GO:0044430//cytoskeletal part;GO:0015630//microtubule cytoskeleton	-	GO:0006996//organelle organization	gi|55925369|ref|NP_001007439.1|/0/HAUS augmin-like complex subunit 5 [Danio rerio]
CL8735.c1	911	67	146	18.8605	41.0495	-1.122	Down	4.93e-08	3.67e-06	GO:0005634//nucleus	GO:0003714//transcription corepressor activity;GO:0005515//protein binding	GO:0040008//regulation of growth;GO:0031668//cellular response to extracellular stimulus;GO:0060761//negative regulation of response to cytokine stimulus;GO:0009887//organ morphogenesis;GO:0032091//negative regulation of protein binding;GO:0001501//skeletal system development;GO:0000122//negative regulation of transcription from RNA polymerase II promoter;GO:0090090//negative regulation of canoni…	gi|55925482|ref|NP_956717.1|/1.29129e-96/amino-terminal enhancer of split [Danio rerio]
CL11044.c1	2941	15	82	1.30796	7.14155	-2.44892	Down	1.46e-12	1.92e-10	GO:0005634//nucleus	GO:0004003//ATP-dependent DNA helicase activity;GO:0003677//DNA binding;GO:0005524//ATP binding	GO:0032508//DNA duplex unwinding;GO:0006200//ATP catabolic process	gi|55925522|ref|NP_001007320.1|/0/probable ATP-dependent RNA helicase DDX11 [Danio rerio]
CL16052.c1	1444	150	345	26.6392	61.1964	-1.1999	Down	7.96e-19	1.8e-16	GO:0016607//nuclear speck;GO:0005730//nucleolus;GO:0005667//transcription factor complex;GO:0005813//centrosome;GO:0048471//perinuclear region of cytoplasm;GO:0005783//endoplasmic reticulum;GO:0005739//mitochondrion	GO:0003684//damaged DNA binding;GO:0016890//site-specific endodeoxyribonuclease activity, specific for altered base;GO:0004521//endoribonuclease activity;GO:0016491//oxidoreductase activity;GO:0046872//metal ion binding;GO:0003713//transcription coactivator activity;GO:0051059//NF-kappaB binding;GO:0003723//RNA binding;GO:0008081//phosphoric diester hydrolase activity;GO:0032403//protein complex …	GO:0006351//transcription, DNA-dependent;GO:0045750//positive regulation of S phase of mitotic cell cycle;GO:0071417//cellular response to organic nitrogen;GO:0070301//cellular response to hydrogen peroxide;GO:2001141//regulation of RNA biosynthetic process;GO:0007568//aging;GO:0043488//regulation of mRNA stability;GO:0060047//heart contraction;GO:0045768;GO:0001947//heart looping;GO:0045454//cel…	gi|55962497|emb|CAI11781.1|/2.93345e-169/novel protein (zgc:66204) [Danio rerio]
CL11757.c1	2039	12	53	1.50925	6.65782	-2.14122	Down	1.74e-07	1.19e-05	-	-	-	gi|55963443|emb|CAI12027.1|/0/novel protein similar to vertebrate YLP motif containing 1 (YLPM1) [Danio rerio]
CL4555.c1	2494	24	269	2.46781	27.6267	-3.48476	Down	8.54e-54	7.66e-51	GO:0043186//P granule	GO:0003676//nucleic acid binding;GO:0008026//ATP-dependent helicase activity;GO:0005524//ATP binding	GO:0006200//ATP catabolic process;GO:0008406//gonad development	gi|56090019|gb|AAV70960.1|/0/Vasa [Carassius gibelio]
CL17865.c1	1324	2	22	0.387382	4.25607	-3.45769	Down	1.97e-05	0.00084335	GO:0005634//nucleus	-	-	gi|56090495|ref|NP_001007788.1|/1.19905e-81/askopos [Danio rerio]
Unigene44210	626	65	25	26.6279	10.2291	1.38025	Up	1.98e-05	0.000846988	GO:0005730//nucleolus;GO:0005615//extracellular space;GO:0005829//cytosol	GO:0043795//glyceraldehyde oxidoreductase activity;GO:0009055//electron carrier activity;GO:0004032//alditol:NADP+ 1-oxidoreductase activity	GO:0044281//small molecule metabolic process;GO:0006950//response to stress;GO:0006700//C21-steroid hormone biosynthetic process;GO:0055114//oxidation-reduction process	gi|56207273|emb|CAH68993.2|/1.8992e-93/novel protein similar to vertebrate aldo-keto reductase family 1, member B1 (aldose reducatse) (AKR1B1) [Danio rerio]
Unigene93	2164	16	73	1.89609	8.64051	-2.18809	Down	4.54e-10	4.46e-08	-	-	-	gi|56207506|emb|CAI21328.1|/2.56473e-100/novel protein [Danio rerio]
Unigene6038	1252	10	50	2.0483	10.2291	-2.32019	Down	9.87e-08	6.98e-06	GO:0000790//nuclear chromatin;GO:0030478//actin cap;GO:0016363//nuclear matrix;GO:0014069//postsynaptic density;GO:0005625//soluble fraction;GO:0005884//actin filament;GO:0005829//cytosol;GO:0005654//nucleoplasm;GO:0005886//plasma membrane;GO:0030016//myofibril;GO:0005624//membrane fraction;GO:0043025//neuronal cell body;GO:0043195//terminal button	GO:0004088//carbamoyl-phosphate synthase (glutamine-hydrolyzing) activity;GO:0004672//protein kinase activity;GO:0004516//nicotinate phosphoribosyltransferase activity;GO:0017022//myosin binding;GO:0004151//dihydroorotase activity;GO:0046872//metal ion binding;GO:0042802//identical protein binding;GO:0003677//DNA binding;GO:0005524//ATP binding;GO:0005523//tropomyosin binding;GO:0005516//calmodul…	GO:0006207//'de novo' pyrimidine nucleobase biosynthetic process;GO:0006543//glutamine catabolic process;GO:0032092//positive regulation of protein binding;GO:0014075//response to amine stimulus;GO:0009790//embryo development;GO:0031100//organ regeneration;GO:0060041//retina development in camera-type eye;GO:0006309//apoptotic DNA fragmentation;GO:0033574//response to testosterone stimulus;GO:001…	gi|56207582|emb|CAI20956.1|/5.00977e-175/carbamoyl-phosphate synthetase 2, aspartate transcarbamylase, and dihydroorotase [Danio rerio]
Unigene7919	1698	96	225	14.4988	33.9405	-1.22708	Down	3.38e-13	4.78e-11	-	GO:0019901//protein kinase binding	GO:0006355//regulation of transcription, DNA-dependent;GO:0000079//regulation of cyclin-dependent protein kinase activity;GO:0006366//transcription from RNA polymerase II promoter	gi|56207918|emb|CAI21180.1|/0/novel protein similar to vertebrate cyclin K (CCNK) [Danio rerio]
CL4719.c2	4865	273	1064	14.3905	56.0186	-1.96079	Down	1.95e-110	5.29e-107	GO:0005654//nucleoplasm;GO:0005814//centriole;GO:0009295//nucleoid;GO:0005730//nucleolus;GO:0019035//viral integration complex;GO:0009330//DNA topoisomerase complex (ATP-hydrolyzing);GO:0000795//synaptonemal complex	GO:0005080//protein kinase C binding;GO:0042826//histone deacetylase binding;GO:0008144//drug binding;GO:0008022//protein C-terminus binding;GO:0043130//ubiquitin binding;GO:0046982//protein heterodimerization activity;GO:0003918//DNA topoisomerase (ATP-hydrolyzing) activity;GO:0043565//sequence-specific DNA binding;GO:0042803//protein homodimerization activity;GO:0003682//chromatin binding;GO:00…	GO:0042221//response to chemical stimulus;GO:0006312//mitotic recombination;GO:0000819//sister chromatid segregation;GO:0006261//DNA-dependent DNA replication;GO:0031100//organ regeneration;GO:0000712//resolution of meiotic recombination intermediates;GO:0040016//embryonic cleavage;GO:0070683//mitotic cell cycle G2/M transition decatenation checkpoint;GO:0006265//DNA topological change;GO:0006266…	gi|56269784|gb|AAH86970.1|/0/Top2a protein [Danio rerio]
CL3736.c1	2765	86	178	7.97628	16.4892	-1.04773	Down	1.2e-08	9.76e-07	GO:0016021//integral to membrane;GO:0005886//plasma membrane	GO:0015179//L-amino acid transmembrane transporter activity	GO:0006865//amino acid transport;GO:0006811//ion transport;GO:0055085//transmembrane transport	gi|56693241|ref|NP_001008585.1|/0/large neutral amino acids transporter small subunit 4 [Danio rerio]
Unigene6423	1675	8	71	1.22482	10.8572	-3.14801	Down	5.59e-14	8.54e-12	-	-	-	gi|56693271|ref|NP_001008600.1|/5.16364e-136/uncharacterized protein LOC494057 [Danio rerio]
Unigene212	1468	39	98	6.81296	17.0991	-1.32757	Down	3.5e-07	2.26e-05	GO:0005739//mitochondrion	GO:0004591//oxoglutarate dehydrogenase (succinyl-transferring) activity;GO:0030976//thiamine pyrophosphate binding	GO:0006099//tricarboxylic acid cycle;GO:0006096//glycolysis	gi|56693310|ref|NP_001008619.1|/0/probable 2-oxoglutarate dehydrogenase E1 component DHKTD1, mitochondrial [Danio rerio]
CL16813.c1	2778	49	109	4.52336	10.05	-1.15174	Down	1.53e-06	8.72e-05	GO:0005737//cytoplasm;GO:0005730//nucleolus	GO:0005524//ATP binding;GO:0004674//protein serine/threonine kinase activity	GO:0006468//protein phosphorylation	gi|56693326|ref|NP_001008627.1|/0/serine/threonine kinase 35, like [Danio rerio]
CL16650.c2	896	2	26	0.572426	7.43257	-3.6987	Down	1.65e-06	9.34e-05	GO:0032588//trans-Golgi network membrane;GO:0005794//Golgi apparatus;GO:0055038//recycling endosome membrane;GO:0016021//integral to membrane;GO:0005634//nucleus	-	GO:0015031//protein transport	gi|56797752|ref|NP_956200.1|/5.43934e-100/secretory carrier membrane protein 2, like isoform 1 [Danio rerio]
Unigene15962	2762	26	71	2.41405	6.58428	-1.44757	Down	3.79e-06	0.000197541	GO:0032389//MutLalpha complex	GO:0030983//mismatched DNA binding;GO:0032407//MutSalpha complex binding;GO:0005524//ATP binding;GO:0016887//ATPase activity;GO:0003697//single-stranded DNA binding	GO:0006200//ATP catabolic process;GO:0006298//mismatch repair;GO:0007131//reciprocal meiotic recombination;GO:0042493//response to drug	gi|56912184|ref|NP_958476.2|/0/PMS1 protein homolog 1 [Danio rerio]
CL17464.c1	1684	42	163	6.39594	24.7924	-1.95467	Down	3.39e-18	7.36e-16	GO:0005739//mitochondrion	-	-	gi|57524602|ref|NP_001003781.1|/2.57497e-143/uncharacterized protein LOC445324 [Danio rerio]
CL7129.c3	1676	12	78	1.83613	11.9205	-2.6987	Down	3.11e-13	4.43e-11	GO:0031616//spindle pole centrosome;GO:0005876//spindle microtubule;GO:0048471//perinuclear region of cytoplasm;GO:0005634//nucleus	GO:0008017//microtubule binding;GO:0004674//protein serine/threonine kinase activity;GO:0019894//kinesin binding;GO:0031625//ubiquitin protein ligase binding;GO:0005524//ATP binding;GO:0019901//protein kinase binding	GO:0018105//peptidyl-serine phosphorylation;GO:0046777//protein autophosphorylation;GO:0090307//spindle assembly involved in mitosis;GO:0031647//regulation of protein stability;GO:0032355//response to estradiol stimulus	gi|57525577|ref|NP_001003640.1|/0/serine/threonine-protein kinase 6 [Danio rerio]
CL14754.c1	1826	26	75	3.65149	10.5204	-1.52664	Down	7.67e-07	4.65e-05	GO:0005625//soluble fraction;GO:0043234//protein complex;GO:0005829//cytosol	GO:0005515//protein binding;GO:0000049//tRNA binding	GO:0034227//tRNA thio-modification;GO:0002098//tRNA wobble uridine modification	gi|57525867|ref|NP_001003560.1|/0/cytoplasmic tRNA 2-thiolation protein 2 [Danio rerio]
CL21042.c1	917	37	96	10.3474	26.8149	-1.37377	Down	2.28e-07	1.52e-05	GO:0030529//ribonucleoprotein complex;GO:0005634//nucleus;GO:0005829//cytosol	GO:0003723//RNA binding;GO:0005515//protein binding	GO:0043928//exonucleolytic nuclear-transcribed mRNA catabolic process involved in deadenylation-dependent decay;GO:0000375//RNA splicing, via transesterification reactions;GO:0071044//histone mRNA catabolic process;GO:0006397//mRNA processing	gi|57525910|ref|NP_001003551.1|/9.75477e-68/U6 snRNA-associated Sm-like protein LSm1 [Danio rerio]
Unigene12821	611	4	32	1.67887	13.4147	-2.99826	Down	1.1e-06	6.5e-05	GO:0005737//cytoplasm;GO:0005845//mRNA cap binding complex;GO:0005634//nucleus	GO:0000340//RNA 7-methylguanosine cap binding;GO:0003743//translation initiation factor activity	GO:0006413//translational initiation	gi|5757621|gb|AAD50525.1|AF176316_2/1.57447e-65/eukaryotic translation initiation factor 4E short form [Danio rerio]
Unigene5107	1598	41	101	6.57967	16.1889	-1.29892	Down	3.66e-07	2.34e-05	GO:0005743//mitochondrial inner membrane;GO:0016021//integral to membrane	GO:0008324//cation transmembrane transporter activity	GO:0034220//ion transmembrane transport;GO:0055072//iron ion homeostasis;GO:0030218//erythrocyte differentiation;GO:0006826//iron ion transport	gi|57617206|ref|NP_001003537.1|/4.8189e-176/sideroflexin-1 [Danio rerio]
Unigene20701	885	40	103	11.5908	29.8104	-1.36283	Down	9.83e-08	6.96e-06	GO:0016021//integral to membrane	-	GO:0055085//transmembrane transport;GO:0046415//urate metabolic process	gi|57617224|ref|NP_001003552.1|/6.66452e-143/solute carrier family 16 (monocarboxylic acid transporters), member 9 [Danio rerio]
CL3285.c3	5919	239	629	10.3549	27.2192	-1.39431	Down	3.04e-41	1.93e-38	GO:0000790//nuclear chromatin;GO:0030478//actin cap;GO:0016363//nuclear matrix;GO:0014069//postsynaptic density;GO:0005625//soluble fraction;GO:0005884//actin filament;GO:0005829//cytosol;GO:0005654//nucleoplasm;GO:0005886//plasma membrane;GO:0030016//myofibril;GO:0005624//membrane fraction;GO:0043025//neuronal cell body;GO:0043195//terminal button	GO:0004088//carbamoyl-phosphate synthase (glutamine-hydrolyzing) activity;GO:0004672//protein kinase activity;GO:0004516//nicotinate phosphoribosyltransferase activity;GO:0017022//myosin binding;GO:0004151//dihydroorotase activity;GO:0046872//metal ion binding;GO:0042802//identical protein binding;GO:0003677//DNA binding;GO:0005524//ATP binding;GO:0005523//tropomyosin binding;GO:0005516//calmodul…	GO:0006207//'de novo' pyrimidine nucleobase biosynthetic process;GO:0006543//glutamine catabolic process;GO:0032092//positive regulation of protein binding;GO:0014075//response to amine stimulus;GO:0009790//embryo development;GO:0031100//organ regeneration;GO:0060041//retina development in camera-type eye;GO:0006309//apoptotic DNA fragmentation;GO:0033574//response to testosterone stimulus;GO:001…	gi|58615305|gb|AAW80263.1|/0/carbamoyl-phosphate synthetase 2, aspartate transcarbamylase, and dihydroorotase [Danio rerio]
CL3907.c1	2450	50	386	5.23361	40.3548	-2.94686	Down	1.49e-65	1.83e-62	-	-	-	gi|59933236|ref|NP_001012366.1|/0/kelch repeat-containing protein [Danio rerio]
CL4555.c3	2456	3	56	0.313249	5.84028	-4.22065	Down	6.46e-14	9.86e-12	GO:0043186//P granule	GO:0003676//nucleic acid binding;GO:0008026//ATP-dependent helicase activity;GO:0005524//ATP binding	GO:0006200//ATP catabolic process;GO:0008406//gonad development	gi|60501853|gb|AAX22126.1|/0/vasa [Carassius auratus]
Unigene11923	1632	7	42	1.09996	6.59178	-2.58322	Down	2.15e-07	1.44e-05	GO:0005654//nucleoplasm;GO:0005737//cytoplasm	-	GO:0034080//CenH3-containing nucleosome assembly at centromere	gi|60649548|gb|AAH90521.1|/8.11263e-94/LOC553502 protein, partial [Danio rerio]
Unigene7107	2518	12	101	1.22214	10.274	-3.07151	Down	6.35e-19	1.45e-16	-	GO:0008026//ATP-dependent helicase activity;GO:0003676//nucleic acid binding;GO:0005524//ATP binding	GO:0006200//ATP catabolic process	gi|61563575|gb|AAX46760.1|/0/putative DEAD-box family RNA helicase PL10 [Carassius auratus]
Unigene4091	2102	2	25	0.244003	3.04636	-3.64212	Down	3.08e-06	0.000162806	GO:0005737//cytoplasm	GO:0003723//RNA binding	GO:0050775//positive regulation of dendrite morphogenesis;GO:0031325//positive regulation of cellular metabolic process;GO:0017148//negative regulation of translation;GO:0090263//positive regulation of canonical Wnt receptor signaling pathway;GO:2000055//positive regulation of Wnt receptor signaling pathway involved in dorsal/ventral axis specification;GO:0010604;GO:0040008//regulation of growth;…	gi|61651702|ref|NP_001013291.1|/0/caprin-2 [Danio rerio]
CL20490.c1	1707	4	29	0.60093	4.35149	-2.85624	Down	6.26e-06	0.000309743	-	-	-	gi|61651750|ref|NP_001013318.1|/9.54494e-170/uncharacterized protein LOC503706 [Danio rerio]
Unigene17006	1003	28	71	7.15903	18.1314	-1.34065	Down	1.29e-05	0.000590553	GO:0005840//ribosome;GO:0005655//nucleolar ribonuclease P complex	GO:0003735//structural constituent of ribosome;GO:0004526//ribonuclease P activity	GO:0090305//nucleic acid phosphodiester bond hydrolysis;GO:0006412//translation;GO:0008033//tRNA processing	gi|61806528|ref|NP_001013497.1|/1.88778e-131/ribonuclease P protein subunit p30 [Danio rerio]
CL4334.c1	975	33	99	8.67973	26.0078	-1.58322	Down	5.17e-09	4.41e-07	GO:0005622//intracellular	GO:0003676//nucleic acid binding;GO:0005525//GTP binding	GO:0007264//small GTPase mediated signal transduction	gi|61806538|ref|NP_001013502.1|/7.21045e-72/nucleoplasmin-3 [Danio rerio]
Unigene11888	1112	363	152	83.7142	35.0116	1.25764	Up	3.78e-21	1e-18	-	-	-	gi|61808324|gb|AAX56088.1|/0/HMG-box transcription factor Sox9b [Cyprinus carpio]
Unigene17462	1137	152	59	34.2831	13.2912	1.36702	Up	7.85e-11	8.53e-09	-	GO:0005524//ATP binding	-	gi|62202673|gb|AAH93193.1|/0/Zgc:152774 protein [Danio rerio]
Unigene2309	2538	22	109	2.22294	11.0004	-2.30701	Down	3.02e-15	5.16e-13	GO:0005730//nucleolus;GO:0005829//cytosol;GO:0005625//soluble fraction	GO:0020037//heme binding;GO:0016740//transferase activity;GO:0004124//cysteine synthase activity;GO:0031625//ubiquitin protein ligase binding;GO:0072341//modified amino acid binding;GO:0030170//pyridoxal phosphate binding;GO:0004122//cystathionine beta-synthase activity;GO:0042803//protein homodimerization activity	GO:0060135//maternal process involved in female pregnancy;GO:0060351//cartilage development involved in endochondral bone morphogenesis;GO:0043506//regulation of JUN kinase activity;GO:0019448//L-cysteine catabolic process;GO:0051593//response to folic acid;GO:0019343//cysteine biosynthetic process via cystathionine;GO:0043418//homocysteine catabolic process;GO:0006535//cysteine biosynthetic proc…	gi|62945232|ref|NP_001014367.2|/0/cystathionine-beta-synthase b [Danio rerio]
CL17898.c1	1460	5	39	0.878242	6.84204	-2.96174	Down	8.05e-08	5.78e-06	GO:0016021//integral to membrane;GO:0005811//lipid particle;GO:0005789//endoplasmic reticulum membrane	GO:0003854//3-beta-hydroxy-delta5-steroid dehydrogenase activity;GO:0000166//nucleotide binding;GO:0047012//sterol-4-alpha-carboxylate 3-dehydrogenase (decarboxylating) activity	GO:0007224//smoothened signaling pathway;GO:0055114//oxidation-reduction process;GO:0060716//labyrinthine layer blood vessel development;GO:0001942//hair follicle development;GO:0006695//cholesterol biosynthetic process	gi|62955325|ref|NP_001017674.1|/0/sterol-4-alpha-carboxylate 3-dehydrogenase, decarboxylating [Danio rerio]
CL21131.c1	937	29	83	7.93698	22.6888	-1.51532	Down	2.28e-07	1.52e-05	GO:0071013//catalytic step 2 spliceosome	GO:0003723//RNA binding;GO:0003755//peptidyl-prolyl cis-trans isomerase activity;GO:0005515//protein binding;GO:0000166//nucleotide binding;GO:0016018//cyclosporin A binding	GO:0000413//protein peptidyl-prolyl isomerization;GO:0006457//protein folding;GO:0006355//regulation of transcription, DNA-dependent;GO:0000398//mRNA splicing, via spliceosome	gi|62955333|ref|NP_001017678.1|/2.75519e-158/peptidyl-prolyl cis-trans isomerase E [Danio rerio]
Unigene1343	714	283	748	101.645	268.335	-1.4005	Down	4.84e-49	3.9e-46	GO:0035145//exon-exon junction complex;GO:0005829//cytosol;GO:0016607//nuclear speck;GO:0071013//catalytic step 2 spliceosome	GO:0003723//RNA binding;GO:0005515//protein binding	GO:0006369//termination of RNA polymerase II transcription;GO:0006417//regulation of translation;GO:0007292//female gamete generation;GO:0031124//mRNA 3'-end processing;GO:0000398//mRNA splicing, via spliceosome;GO:0006406//mRNA export from nucleus;GO:0000184//nuclear-transcribed mRNA catabolic process, nonsense-mediated decay	gi|62955377|ref|NP_001017700.1|/6.44266e-81/protein mago nashi homolog [Danio rerio]
CL15410.c2	1195	8	62	1.7168	13.2892	-2.95246	Down	1.06e-11	1.29e-09	GO:0005737//cytoplasm;GO:0005730//nucleolus	GO:0003700//sequence-specific DNA binding transcription factor activity;GO:0003677//DNA binding;GO:0008270//zinc ion binding	GO:0006357//regulation of transcription from RNA polymerase II promoter	gi|62955429|ref|NP_001017726.1|/7.81515e-154/zinc finger protein 367 [Danio rerio]
CL2393.c1	2728	415	5076	39.0122	476.597	-3.61077	Down	0	0	GO:0005886//plasma membrane;GO:0016021//integral to membrane	GO:0050660//flavin adenine dinucleotide binding;GO:0016491//oxidoreductase activity;GO:0009055//electron carrier activity;GO:0005506//iron ion binding;GO:0000166//nucleotide binding	GO:0045444//fat cell differentiation;GO:0055114//oxidation-reduction process	gi|62955445|ref|NP_001017734.1|/0/metalloreductase STEAP4 [Danio rerio]
Unigene10275	892	34	149	9.77487	42.7854	-2.12997	Down	1.49e-18	3.32e-16	GO:0000777//condensed chromosome kinetochore;GO:0005829//cytosol;GO:0005643//nuclear pore;GO:0048471//perinuclear region of cytoplasm;GO:0000922//spindle pole	GO:0042803//protein homodimerization activity	GO:0060564//negative regulation of mitotic anaphase-promoting complex activity;GO:0043066//negative regulation of apoptotic process;GO:0000236//mitotic prometaphase;GO:0051301//cell division;GO:0090267//positive regulation of mitotic cell cycle spindle assembly checkpoint;GO:0000070//mitotic sister chromatid segregation	gi|62955447|ref|NP_001017739.1|/1.01735e-106/mitotic spindle assembly checkpoint protein MAD2A [Danio rerio]
CL10104.c2	1280	364	899	72.927	179.897	-1.30264	Down	1.28e-52	1.09e-49	GO:0010494//cytoplasmic stress granule;GO:0005634//nucleus	GO:0030371//translation repressor activity;GO:0003730//mRNA 3'-UTR binding;GO:0070181//SSU rRNA binding;GO:0005515//protein binding;GO:0000166//nucleotide binding	GO:0009411//response to UV;GO:0017148//negative regulation of translation;GO:0009409//response to cold;GO:0048255//mRNA stabilization;GO:0045727//positive regulation of translation;GO:0034063//stress granule assembly	gi|62955567|ref|NP_001017797.1|/3.67221e-88/cold inducible RNA binding protein [Danio rerio]
Unigene17622	1067	60	189	14.4206	45.3702	-1.65361	Down	6.97e-17	1.36e-14	GO:0005737//cytoplasm	GO:0004427//inorganic diphosphatase activity;GO:0000287//magnesium ion binding	GO:0006796//phosphate-containing compound metabolic process	gi|62955639|ref|NP_001017833.1|/4.24513e-162/inorganic pyrophosphatase [Danio rerio]
Unigene15461	1205	57	166	12.1307	35.2854	-1.54041	Down	1.1e-13	1.63e-11	GO:0005622//intracellular	-	GO:0035556//intracellular signal transduction	gi|62955673|ref|NP_001017850.1|/1.16806e-72/stathmin 1b [Danio rerio]
Unigene8035	1011	64	272	16.234	68.9115	-2.08572	Down	8.13e-32	3.78e-29	GO:0000790//nuclear chromatin;GO:0035102//PRC1 complex;GO:0000792//heterochromatin	GO:0003727//single-stranded RNA binding;GO:0035064//methylated histone residue binding	GO:0016568//chromatin modification;GO:0000122//negative regulation of transcription from RNA polymerase II promoter	gi|62955679|ref|NP_001017853.1|/5.0101e-124/chromobox homolog 7a [Danio rerio]
CL18563.c1	1574	45	95	7.3317	15.4594	-1.07626	Down	2.16e-05	0.000917109	GO:0005667//transcription factor complex	GO:0044212//transcription regulatory region DNA binding;GO:0003700//sequence-specific DNA binding transcription factor activity;GO:0046982//protein heterodimerization activity	GO:0045944//positive regulation of transcription from RNA polymerase II promoter;GO:0006959//humoral immune response;GO:0045670//regulation of osteoclast differentiation	gi|62990127|ref|NP_571923.2|/0/transcription factor binding to IGHM enhancer 3a [Danio rerio]
CL1134.c2	1668	13	56	1.99869	8.59935	-2.10518	Down	1.06e-07	7.42e-06	GO:0005813//centrosome;GO:0043234//protein complex	GO:0031369//translation initiation factor binding	GO:0050794//regulation of cellular process	gi|63101950|gb|AAH95573.1|/0/Transforming, acidic coiled-coil containing protein 3 [Danio rerio]
Unigene16998	1061	101	469	24.412	113.222	-2.21349	Down	9.36e-58	1.02e-54	GO:0005654//nucleoplasm;GO:0005662//DNA replication factor A complex;GO:0005737//cytoplasm;GO:0005736//DNA-directed RNA polymerase I complex	GO:0003899//DNA-directed RNA polymerase activity;GO:0047485//protein N-terminus binding;GO:0003697//single-stranded DNA binding;GO:0019903//protein phosphatase binding	GO:0000718//nucleotide-excision repair, DNA damage removal;GO:0000075//cell cycle checkpoint;GO:0010569//regulation of double-strand break repair via homologous recombination;GO:0006283//transcription-coupled nucleotide-excision repair;GO:0006297//nucleotide-excision repair, DNA gap filling;GO:0000730//DNA recombinase assembly;GO:0009303//rRNA transcription;GO:0000722//telomere maintenance via re…	gi|63102328|gb|AAH95005.1|/1.51507e-134/Rpa2 protein [Danio rerio]
Unigene4233	982	59	20	15.4077	5.21666	1.56245	Up	8.37e-06	0.000401236	GO:0031981//nuclear lumen	GO:0008270//zinc ion binding;GO:0003707//steroid hormone receptor activity;GO:0043565//sequence-specific DNA binding;GO:0001078//RNA polymerase II core promoter proximal region sequence-specific DNA binding transcription factor activity involved in negative regulation of transcription;GO:0004887//thyroid hormone receptor activity	GO:0000122//negative regulation of transcription from RNA polymerase II promoter;GO:0048518;GO:0043401//steroid hormone mediated signaling pathway;GO:0030522//intracellular receptor mediated signaling pathway	gi|63102362|gb|AAH95127.1|/4.74123e-172/Nr1d1 protein, partial [Danio rerio]
Unigene63788	475	54	12	29.1539	6.47085	2.17166	Up	1e-07	7.07e-06	-	-	-	gi|6573261|gb|AAF17609.1|AF206323_1/4.7475e-55/ubiquitin-like protein [Carassius auratus]
Unigene10877	1322	2	23	0.387968	4.45626	-3.52182	Down	1.06e-05	0.000495088	GO:0005829//cytosol;GO:0043234//protein complex;GO:0030425//dendrite;GO:0043025//neuronal cell body	GO:0016812//hydrolase activity, acting on carbon-nitrogen (but not peptide) bonds, in cyclic amides	GO:0007411//axon guidance;GO:0007165//signal transduction;GO:0006208//pyrimidine nucleobase catabolic process	gi|66392186|ref|NP_001018159.1|/0/dihydropyrimidinase-related protein 5 [Danio rerio]
Unigene12561	705	17	70	6.18382	25.4321	-2.04008	Down	5.33e-09	4.54e-07	GO:0043234//protein complex	GO:0008276//protein methyltransferase activity	GO:0018364//peptidyl-glutamine methylation	gi|66472212|ref|NP_001018588.1|/4.05363e-56/tRNA methyltransferase 11-2 homolog [Danio rerio]
CL18040.c1	2561	55	135	5.50745	13.502	-1.29372	Down	4.41e-09	3.8e-07	GO:0005759//mitochondrial matrix;GO:0005634//nucleus;GO:0005829//cytosol	GO:0004252//serine-type endopeptidase activity;GO:0004222//metalloendopeptidase activity;GO:0042277//peptide binding;GO:0008270//zinc ion binding;GO:0070008//serine-type exopeptidase activity	GO:0006508//proteolysis	gi|66472258|ref|NP_001018589.1|/0/prolyl endopeptidase [Danio rerio]
CL17862.c1	582	26	82	11.4564	36.0881	-1.65537	Down	4.15e-08	3.13e-06	GO:0005671//Ada2/Gcn5/Ada3 transcription activator complex	GO:0003887//DNA-directed DNA polymerase activity;GO:0043565//sequence-specific DNA binding;GO:0005515//protein binding	GO:0043966//histone H3 acetylation	gi|66472578|ref|NP_001018420.1|/3.45081e-56/uncharacterized protein LOC553610 [Danio rerio]
Unigene15120	739	33	80	11.4516	27.728	-1.2758	Down	8.25e-06	0.000395833	GO:0005634//nucleus	GO:0003676//nucleic acid binding;GO:0000166//nucleotide binding;GO:0003713//transcription coactivator activity	-	gi|66472658|ref|NP_001018383.1|/1.28702e-79/activator of basal transcription 1 [Danio rerio]
Unigene17453	1181	22	421	4.77716	91.3074	-4.25651	Down	5.41e-97	1.12e-93	-	GO:0005102//receptor binding	GO:0007165//signal transduction	gi|66473465|gb|AAY43356.2|/1.03392e-158/intelectin [Ctenopharyngodon idella]
Unigene1485	671	22	84	8.40809	32.0649	-1.93115	Down	6.62e-10	6.42e-08	GO:0000811//GINS complex;GO:0005654//nucleoplasm	GO:0005524//ATP binding;GO:0005515//protein binding;GO:0003682//chromatin binding	GO:0000084//S phase of mitotic cell cycle;GO:0032784//regulation of DNA-dependent transcription, elongation;GO:0006271//DNA strand elongation involved in DNA replication	gi|66773060|ref|NP_001019610.1|/1.33864e-98/DNA replication complex GINS protein PSF2 [Danio rerio]
CL11012.c1	771	13	45	4.324	14.9497	-1.78967	Down	1.96e-05	0.000842789	GO:0005737//cytoplasm;GO:0005625//soluble fraction	GO:0001948//glycoprotein binding;GO:0042277//peptide binding;GO:0005524//ATP binding;GO:0000287//magnesium ion binding;GO:0051219//phosphoprotein binding;GO:0004674//protein serine/threonine kinase activity	GO:0016055//Wnt receptor signaling pathway;GO:0046777//protein autophosphorylation	gi|66773350|ref|NP_001019550.1|/3.7458e-40/casein kinase 1, gamma 2a [Danio rerio]
CL2811.c2	1502	230	615	39.2695	104.877	-1.41721	Down	2.5e-41	1.6e-38	GO:0005654//nucleoplasm;GO:0005652//nuclear lamina;GO:0015630//microtubule cytoskeleton;GO:0005737//cytoplasm;GO:0005730//nucleolus;GO:0070557//PCNA-p21 complex;GO:0005663//DNA replication factor C complex;GO:0000307//cyclin-dependent protein kinase holoenzyme complex;GO:0043626//PCNA complex;GO:0043596//nuclear replication fork	GO:0032139//dinucleotide insertion or deletion binding;GO:0032405//MutLalpha complex binding;GO:0000701//purine-specific mismatch base pair DNA N-glycosylase activity;GO:0030337//DNA polymerase processivity factor activity;GO:0030971//receptor tyrosine kinase binding;GO:0042802//identical protein binding	GO:0000122//negative regulation of transcription from RNA polymerase II promoter;GO:0006275//regulation of DNA replication;GO:0019985//translesion synthesis;GO:0007507//heart development;GO:0009617//response to bacterium;GO:0006283//transcription-coupled nucleotide-excision repair;GO:0006297//nucleotide-excision repair, DNA gap filling;GO:0008283//cell proliferation;GO:0006287//base-excision repa…	gi|66774199|sp|Q9PTP1.2|PCNA_DANRE/1.34612e-140/RecName: Full=Proliferating cell nuclear antigen; Short=PCNA
Unigene7410	789	4911	2357	1596.21	765.167	1.0608	Up	4.73e-202	2.28e-198	-	GO:0004252//serine-type endopeptidase activity	GO:0006508//proteolysis	gi|66793372|ref|NP_001018368.1|/9.26074e-119/complement factor D precursor [Danio rerio]
CL19899.c4	2376	30	77	3.23796	8.30076	-1.35816	Down	4.44e-06	0.000227685	GO:0005730//nucleolus	GO:0003723//RNA binding;GO:0008026//ATP-dependent helicase activity;GO:0005524//ATP binding	GO:0006200//ATP catabolic process	gi|66911669|gb|AAH96848.1|/0/DEAD (Asp-Glu-Ala-Asp) box polypeptide 18 [Danio rerio]
CL11541.c2	3834	39	93	2.60861	6.21305	-1.25202	Down	2.13e-06	0.000117134	GO:0005923//tight junction;GO:0030496//midbody;GO:0097149//centralspindlin complex;GO:0005829//cytosol;GO:0032154//cleavage furrow;GO:0005634//nucleus	GO:0004871//signal transducer activity;GO:0042803//protein homodimerization activity;GO:0005089//Rho guanyl-nucleotide exchange factor activity;GO:0005543//phospholipid binding;GO:0017048//Rho GTPase binding;GO:0005096//GTPase activator activity	GO:0000902//cell morphogenesis;GO:0043123//positive regulation of I-kappaB kinase/NF-kappaB cascade;GO:0071479//cellular response to ionizing radiation;GO:0032147//activation of protein kinase activity;GO:0048011//nerve growth factor receptor signaling pathway;GO:0070830//tight junction assembly;GO:0008624//induction of apoptosis by extracellular signals;GO:0051260//protein homooligomerization;GO…	gi|66911847|gb|AAH96846.1|/0/Ect2 protein [Danio rerio]
CL12841.c4	2759	14	47	1.30129	4.36335	-1.7455	Down	1.78e-05	0.000774463	GO:0005634//nucleus	GO:0046872//metal ion binding	GO:0006260//DNA replication	gi|67459918|ref|NP_001019984.1|/0/protein MCM10 homolog [Danio rerio]
CL4528.c2	2153	5	33	0.595557	3.92594	-2.72073	Down	2.47e-06	0.000134128	GO:0000785//chromatin;GO:0005634//nucleus	GO:0046872//metal ion binding;GO:0016746//transferase activity, transferring acyl groups	GO:0007049//cell cycle;GO:0007507//heart development;GO:0043280//positive regulation of cysteine-type endopeptidase activity involved in apoptotic process;GO:0006275//regulation of DNA replication	gi|67460455|sp|Q5SPR8.1|ESCO2_DANRE/0/RecName: Full=N-acetyltransferase ESCO2; AltName: Full=Establishment of cohesion 1 homolog 2; Short=ECO1 homolog 2
CL6564.c1	1072	26	92	6.21979	21.982	-1.82138	Down	5.14e-10	5.02e-08	GO:0005730//nucleolus;GO:0005739//mitochondrion	GO:0016787//hydrolase activity	GO:0000290//deadenylation-dependent decapping of nuclear-transcribed mRNA	gi|67514547|ref|NP_991151.2|/9.95186e-150/scavenger mRNA-decapping enzyme DcpS [Danio rerio]
CL2652.c3	2083	30	95	3.69342	11.6818	-1.66123	Down	3.17e-09	2.81e-07	-	GO:0005525//GTP binding;GO:0003924//GTPase activity	GO:0006184//GTP catabolic process	gi|68357526|ref|XP_707984.1|/0/PREDICTED: hypothetical protein LOC559333 isoform 2 [Danio rerio]
Unigene11237	770	3	44	0.999143	14.6364	-3.87273	Down	1.35e-10	1.42e-08	-	-	-	gi|68362204|ref|XP_688855.1|/3.45467e-62/PREDICTED: uncharacterized protein C1orf146 [Danio rerio]
CL14240.c2	7207	245	511	8.71784	18.161	-1.0588	Down	1.76e-22	5.03e-20	GO:0005730//nucleolus;GO:0005665//DNA-directed RNA polymerase II, core complex	GO:0003899//DNA-directed RNA polymerase activity;GO:0003968//RNA-directed RNA polymerase activity;GO:0004672//protein kinase activity;GO:0046872//metal ion binding;GO:0031625//ubiquitin protein ligase binding;GO:0003677//DNA binding	GO:0006468//protein phosphorylation;GO:0006283//transcription-coupled nucleotide-excision repair;GO:0006367//transcription initiation from RNA polymerase II promoter;GO:0050434//positive regulation of viral transcription;GO:0006355//regulation of transcription, DNA-dependent;GO:0006368//transcription elongation from RNA polymerase II promoter;GO:0006370//7-methylguanosine mRNA capping;GO:0000398/…	gi|68370162|ref|XP_682682.1|/0/PREDICTED: DNA-directed RNA polymerase II subunit RPB1 isoform 1 [Danio rerio]
CL3399.c1	1172	36	160	7.8772	34.9676	-2.15026	Down	4.88e-20	1.2e-17	GO:0005737//cytoplasm;GO:0005634//nucleus	GO:0004519//endonuclease activity;GO:0003729//mRNA binding;GO:0043565//sequence-specific DNA binding;GO:0032403//protein complex binding;GO:0003697//single-stranded DNA binding	GO:0090305//nucleic acid phosphodiester bond hydrolysis;GO:0006310//DNA recombination	gi|70887601|ref|NP_001020623.1|/2.72082e-119/translin [Danio rerio]
CL17255.c2	652	0	16	0.01	6.28559	-9.2959	Down	1.54e-05	0.000684895	-	-	-	gi|71534073|gb|AAH99981.1|/3.83421e-47/Zgc:109744 [Danio rerio]
Unigene9949	3024	53	143	4.4946	12.1123	-1.43021	Down	6.94e-11	7.61e-09	GO:0005739//mitochondrion;GO:0030529//ribonucleoprotein complex;GO:0005634//nucleus	GO:0019899//enzyme binding;GO:0003677//DNA binding;GO:0003725//double-stranded RNA binding	GO:0006479//protein methylation;GO:0045892//negative regulation of transcription, DNA-dependent;GO:0045893//positive regulation of transcription, DNA-dependent	gi|71834292|ref|NP_001025236.1|/0/interleukin enhancer binding factor 3a [Danio rerio]
Unigene17914	2468	65	143	6.75407	14.841	-1.13576	Down	5.02e-08	3.74e-06	GO:0005730//nucleolus;GO:0016607//nuclear speck;GO:0005847//mRNA cleavage and polyadenylation specificity factor complex	GO:0003730//mRNA 3'-UTR binding;GO:0008270//zinc ion binding;GO:0050265//RNA uridylyltransferase activity;GO:0005524//ATP binding;GO:0004652//polynucleotide adenylyltransferase activity	GO:0006379//mRNA cleavage;GO:0016180//snRNA processing;GO:0006378//mRNA polyadenylation	gi|71834520|ref|NP_001025359.1|/0/speckle targeted PIP5K1A-regulated poly(A) polymerase [Danio rerio]
Unigene68796	881	156	53	45.4094	15.409	1.55922	Up	3.6e-13	5.09e-11	GO:0016021//integral to membrane;GO:0005922//connexon complex	-	GO:0007154//cell communication	gi|71834542|ref|NP_001025371.1|/1.37917e-124/connexin 34.5 [Danio rerio]
CL19032.c1	2250	56	165	6.38267	18.7834	-1.55723	Down	8.31e-14	1.25e-11	GO:0005737//cytoplasm	GO:0003723//RNA binding;GO:0008270//zinc ion binding	GO:0048731;GO:0010608//posttranscriptional regulation of gene expression;GO:0006402//mRNA catabolic process;GO:0030154//cell differentiation	gi|71834630|ref|NP_001025418.1|/1.25997e-159/zinc finger protein 36, C3H type, homolog [Danio rerio]
CL2924.c3	3148	102	236	8.30926	19.2022	-1.20848	Down	1.76e-13	2.55e-11	GO:0005792//microsome;GO:0031095//platelet dense tubular network membrane;GO:0033017//sarcoplasmic reticulum membrane;GO:0043234//protein complex;GO:0005887//integral to plasma membrane	GO:0031775//lutropin-choriogonadotropic hormone receptor binding;GO:0008022//protein C-terminus binding;GO:0044548//S100 protein binding;GO:0005509//calcium ion binding;GO:0005388//calcium-transporting ATPase activity;GO:0005524//ATP binding	GO:0006984//ER-nucleus signaling pathway;GO:0008544//epidermis development;GO:0006937//regulation of muscle contraction;GO:0007155//cell adhesion;GO:0006874//cellular calcium ion homeostasis;GO:0045822//negative regulation of heart contraction;GO:0070296//sarcoplasmic reticulum calcium ion transport;GO:0006754//ATP biosynthetic process;GO:0043434//response to peptide hormone stimulus;GO:0007596//…	gi|71892474|ref|NP_001025448.1|/0/ATPase, Ca++ transporting, cardiac muscle, slow twitch 2b [Danio rerio]
CL20803.c2	1153	5	32	1.11208	7.10877	-2.67633	Down	4.33e-06	0.000222837	GO:0005737//cytoplasm;GO:0005667//transcription factor complex	GO:0008270//zinc ion binding;GO:0003707//steroid hormone receptor activity;GO:0004879//ligand-activated sequence-specific DNA binding RNA polymerase II transcription factor activity;GO:0043565//sequence-specific DNA binding;GO:0042803//protein homodimerization activity	GO:0006367//transcription initiation from RNA polymerase II promoter;GO:0000122//negative regulation of transcription from RNA polymerase II promoter;GO:0030917//midbrain-hindbrain boundary development;GO:0007283//spermatogenesis;GO:0008283//cell proliferation;GO:0043401//steroid hormone mediated signaling pathway;GO:0030522//intracellular receptor mediated signaling pathway;GO:0022008//neurogene…	gi|76253902|ref|NP_001028892.1|/1.36159e-123/nuclear receptor subfamily 6 group A member 1-B [Danio rerio]
CL1338.c1	1773	154	323	22.2746	46.6624	-1.06687	Down	6.2e-15	1.02e-12	GO:0071564//npBAF complex;GO:0071565//nBAF complex;GO:0017053//transcriptional repressor complex;GO:0000228//nuclear chromosome;GO:0005625//soluble fraction;GO:0005730//nucleolus;GO:0016514//SWI/SNF complex	GO:0047485//protein N-terminus binding;GO:0003677//DNA binding;GO:0008080//N-acetyltransferase activity;GO:0003713//transcription coactivator activity;GO:0016922//ligand-dependent nuclear receptor binding;GO:0003682//chromatin binding	GO:0006357//regulation of transcription from RNA polymerase II promoter;GO:0007399//nervous system development;GO:0045892//negative regulation of transcription, DNA-dependent;GO:0006338//chromatin remodeling;GO:0006337//nucleosome disassembly	gi|76559898|ref|NP_958455.2|/0/SWI/SNF-related matrix-associated actin-dependent regulator of chromatin subfamily E member 1 [Danio rerio]
Unigene8340	958	132	283	35.335	75.6649	-1.09853	Down	7.71e-14	1.17e-11	GO:0016323//basolateral plasma membrane;GO:0005887//integral to plasma membrane	GO:0005452//inorganic anion exchanger activity;GO:0005515//protein binding;GO:0008510//sodium:bicarbonate symporter activity	GO:0071436//sodium ion export;GO:0006885//regulation of pH;GO:0015701//bicarbonate transport	gi|77993330|ref|NP_001030156.1|/8.00887e-177/electrogenic sodium bicarbonate cotransporter 1 [Danio rerio]
CL12107.c1	1056	26	73	6.31403	17.7065	-1.48765	Down	1.72e-06	9.68e-05	GO:0005829//cytosol;GO:0005625//soluble fraction	GO:0030246//carbohydrate binding;GO:0016597//amino acid binding;GO:0004360//glutamine-fructose-6-phosphate transaminase (isomerizing) activity	GO:0045719//negative regulation of glycogen biosynthetic process;GO:0006541//glutamine metabolic process;GO:0009744//response to sucrose stimulus;GO:0051289//protein homotetramerization;GO:0002063//chondrocyte development;GO:0032869//cellular response to insulin stimulus;GO:0006488//dolichol-linked oligosaccharide biosynthetic process;GO:0030318//melanocyte differentiation;GO:0007528//neuromuscul…	gi|77993332|ref|NP_001030153.1|/3.2094e-177/glucosamine--fructose-6-phosphate aminotransferase [isomerizing] 1 [Danio rerio]
CL8500.c1	2571	130	292	12.967	29.0907	-1.16572	Down	1.66e-15	2.88e-13	GO:0005730//nucleolus	GO:0005515//protein binding;GO:0003924//GTPase activity;GO:0005525//GTP binding	GO:0003407//neural retina development;GO:0045664//regulation of neuron differentiation;GO:0042254//ribosome biogenesis;GO:0042127//regulation of cell proliferation;GO:0007096//regulation of exit from mitosis	gi|79158644|gb|AAI08045.1|/0/Gnl3 protein [Danio rerio]
CL3039.c2	2436	11	54	1.15801	5.67793	-2.29372	Down	3.7e-08	2.82e-06	-	-	-	gi|82079391|sp|Q5TYP4.1|CA112_DANRE/0/RecName: Full=Uncharacterized protein C1orf112 homolog
CL16314.c2	3158	95	200	7.71451	16.2215	-1.07226	Down	7.36e-10	7.1e-08	-	GO:0004190//aspartic-type endopeptidase activity	GO:0006508//proteolysis	gi|82187448|sp|Q6TH22.1|DDI2_DANRE/0/RecName: Full=Protein DDI1 homolog 2
CL2467.c1	1400	48	165	8.79246	30.1877	-1.77962	Down	2.2e-16	4.17e-14	GO:0005739//mitochondrion;GO:0005730//nucleolus;GO:0005654//nucleoplasm	GO:0008409//5'-3' exonuclease activity;GO:0030145//manganese ion binding;GO:0017108//5'-flap endonuclease activity;GO:0003677//DNA binding;GO:0000287//magnesium ion binding;GO:0004523//ribonuclease H activity	GO:0090305//nucleic acid phosphodiester bond hydrolysis;GO:0006284//base-excision repair;GO:0043137//DNA replication, removal of RNA primer;GO:0060041//retina development in camera-type eye	gi|82187497|sp|Q6TNU4.1|FEN1A_DANRE/0/RecName: Full=Flap endonuclease 1; Short=FEN-1; AltName: Full=Flap structure-specific endonuclease 1
CL8940.c2	2144	5	59	0.598057	7.04857	-3.55898	Down	5.03e-13	7.01e-11	GO:0031464//Cul4A-RING ubiquitin ligase complex;GO:0005813//centrosome;GO:0031465//Cul4B-RING ubiquitin ligase complex;GO:0005634//nucleus	GO:0004842//ubiquitin-protein ligase activity	GO:0009411//response to UV;GO:0006511//ubiquitin-dependent protein catabolic process;GO:0000209//protein polyubiquitination;GO:0006260//DNA replication;GO:0007095//mitotic cell cycle G2/M transition DNA damage checkpoint;GO:0006513//protein monoubiquitination;GO:0019985//translesion synthesis	gi|82232661|sp|Q5RHI5.1|DTL_DANRE/0/RecName: Full=Denticleless protein homolog
Unigene6434	1880	19	74	2.59175	10.082	-1.95979	Down	4.99e-09	4.28e-07	-	GO:0003896//DNA primase activity	GO:0006351//transcription, DNA-dependent;GO:0006269//DNA replication, synthesis of RNA primer	gi|82658206|ref|NP_001032455.1|/0/coiled-coil domain-containing protein 111 homolog [Danio rerio]
CL12731.c1	1392	14	51	2.57921	9.38436	-1.86333	Down	2.89e-06	0.000153682	-	GO:0003743//translation initiation factor activity;GO:0016740//transferase activity	GO:0006446//regulation of translational initiation	gi|82658266|ref|NP_001032469.1|/0/fermitin family homolog 1 [Danio rerio]
Unigene17074	281	63	20	57.4952	18.2305	1.65709	Up	1.54e-06	8.8e-05	-	GO:0046872//metal ion binding	GO:0001570//vasculogenesis;GO:0001666//response to hypoxia;GO:0048565//digestive tract development	gi|85067845|gb|ABC69306.1|/2.17099e-22/myoglobin isoform 2 [Cyprinus carpio]
CL4356.c1	644	238	1100	94.7738	437.503	-2.20673	Down	1.36e-132	4.56e-129	-	-	-	gi|86558938|gb|ABD03952.1|/5.48942e-75/granulin [Carassius auratus]
Unigene15728	2174	7	120	0.825725	14.1382	-4.0978	Down	6.31e-28	2.46e-25	-	-	-	gi|90186580|gb|ABD91555.1|/2.20871e-145/unknown [Ictalurus punctatus]
CL3005.c1	2070	59	310	7.30935	38.3588	-2.39174	Down	2.16e-42	1.46e-39	GO:0005654//nucleoplasm;GO:0045120//pronucleus	GO:0019901//protein kinase binding	GO:0007265//Ras protein signal transduction;GO:0007095//mitotic cell cycle G2/M transition DNA damage checkpoint;GO:0051301//cell division;GO:0000079//regulation of cyclin-dependent protein kinase activity;GO:0060041//retina development in camera-type eye	gi|9082243|gb|AAF82777.1|/0/cyclin A2 [Carassius gibelio]
CL3005.c2	2003	19	56	2.43259	7.16112	-1.55769	Down	1.52e-05	0.000678259	GO:0045120//pronucleus	GO:0019901//protein kinase binding	GO:0051301//cell division;GO:0060041//retina development in camera-type eye;GO:0000079//regulation of cyclin-dependent protein kinase activity	gi|9082245|gb|AAF82778.1|/0/cyclin A2 [Carassius auratus]
CL2779.c1	938	0	37	0.01	10.1035	-9.98064	Down	7.44e-12	9.19e-10	GO:0000795//synaptonemal complex	-	GO:0007126//meiosis	gi|92098185|gb|AAI15083.1|/1.07154e-77/Zgc:136320 protein [Danio rerio]
CL4766.c1	1173	177	40	38.6966	8.73445	2.14742	Up	5.23e-22	1.45e-19	-	-	-	gi|94450431|gb|ABF19723.1|/1.4999e-101/immunoglobulin Z heavy chain [Ctenopharyngodon idella]
Unigene15064	1025	5	31	1.25096	7.74661	-2.63053	Down	7.55e-06	0.000367157	GO:0000777//condensed chromosome kinetochore	GO:0005515//protein binding	GO:0007067//mitosis;GO:0007093//mitotic cell cycle checkpoint;GO:0051301//cell division	gi|94574432|gb|AAI16507.1|/9.24417e-150/Si:ch211-242m18.4 protein [Danio rerio]
CL1582.c2	1787	3	29	0.43052	4.15669	-3.27128	Down	1.42e-06	8.18e-05	-	-	GO:0048610//cellular process involved in reproduction;GO:0043170;GO:0032501//multicellular organismal process	gi|94732141|emb|CAK10921.1|/0/ankyrin repeat, SAM and basic leucine zipper domain containing 1 [Danio rerio]
CL2329.c1	2231	15	52	1.7242	5.97004	-1.79181	Down	4.21e-06	0.000217633	GO:0043197//dendritic spine;GO:0030659//cytoplasmic vesicle membrane;GO:0019717;GO:0043025//neuronal cell body;GO:0048471//perinuclear region of cytoplasm;GO:0016459//myosin complex;GO:0005739//mitochondrion	GO:0017137//Rab GTPase binding;GO:0003988//acetyl-CoA C-acyltransferase activity;GO:0035255//ionotropic glutamate receptor binding;GO:0000146//microfilament motor activity;GO:0005524//ATP binding	GO:0006833//water transport;GO:0044237//cellular metabolic process;GO:0015031//protein transport;GO:0006916;GO:0016192//vesicle-mediated transport;GO:0006695//cholesterol biosynthetic process;GO:0032880//regulation of protein localization;GO:0055085//transmembrane transport	gi|94732390|emb|CAK04815.1|/0/novel protein similar to vertebrate myosin V family (myo5) [Danio rerio]
CL20725.c2	1996	30	342	3.85441	43.8873	-3.50922	Down	2.22e-68	2.88e-65	GO:0005657//replication fork;GO:0000781//chromosome, telomeric region;GO:0005829//cytosol;GO:0008250//oligosaccharyltransferase complex;GO:0005654//nucleoplasm;GO:0000794//condensed nuclear chromosome;GO:0000785//chromatin;GO:0005624//membrane fraction;GO:0005813//centrosome	GO:0035402//histone kinase activity (H3-T11 specific);GO:0005515//protein binding;GO:0005524//ATP binding;GO:0004579//dolichyl-diphosphooligosaccharide-protein glycotransferase activity	GO:2000615//regulation of histone H3-K9 acetylation;GO:0035407//histone H3-T11 phosphorylation;GO:0006975//DNA damage induced protein phosphorylation;GO:0031572//G2/M transition DNA damage checkpoint;GO:0033261//regulation of S phase;GO:0045839//negative regulation of mitosis;GO:0090399//replicative senescence;GO:0048096//chromatin-mediated maintenance of transcription;GO:0008630//intrinsic apopt…	gi|94732393|emb|CAK04818.1|/0/novel protein (zgc:56093) [Danio rerio]
CL1668.c1	2538	51	123	5.15318	12.4133	-1.26835	Down	3.51e-08	2.69e-06	GO:0005654//nucleoplasm	GO:0004674//protein serine/threonine kinase activity;GO:0005524//ATP binding;GO:0005515//protein binding;GO:0000287//magnesium ion binding;GO:0004715//non-membrane spanning protein tyrosine kinase activity	GO:0000084//S phase of mitotic cell cycle;GO:0000075//cell cycle checkpoint;GO:0006468//protein phosphorylation;GO:0000086//G2/M transition of mitotic cell cycle;GO:0009416//response to light stimulus;GO:0007067//mitosis;GO:0000082//G1/S transition of mitotic cell cycle;GO:0007596//blood coagulation	gi|94732705|emb|CAK11245.1|/0/WEE1 homolog (S. pombe) [Danio rerio]
Unigene5248	802	368	166	117.671	53.0161	1.15026	Up	8.36e-19	1.89e-16	-	-	-	gi|94732734|emb|CAK11139.1|/3.15356e-138/novel protein similar to vertebrate extracellular matrix protein 2, female organ and adipocyte specific (ECM2) [Danio rerio]
Unigene2388	1621	108	252	17.0859	39.8191	-1.22065	Down	1.69e-14	2.7e-12	GO:0005737//cytoplasm;GO:0005730//nucleolus	GO:0005515//protein binding	GO:0042254//ribosome biogenesis;GO:0007155//cell adhesion;GO:0007565//female pregnancy	gi|94732902|emb|CAK03595.1|/0/novel protein similar to bystin-like protein (zgc:63889) [Danio rerio]
Unigene9314	1640	105	268	16.4188	41.8567	-1.35011	Down	1.14e-17	2.35e-15	GO:0016021//integral to membrane;GO:0000139//Golgi membrane;GO:0005624//membrane fraction;GO:0005789//endoplasmic reticulum membrane	GO:0046872//metal ion binding;GO:0004222//metalloendopeptidase activity;GO:0008235//metalloexopeptidase activity	GO:0006998//nuclear envelope organization;GO:0030327//prenylated protein catabolic process	gi|94732932|emb|CAK04159.1|/0/novel protein (zgc:55655) [Danio rerio]
Unigene6015	1402	6	32	1.09749	5.84623	-2.4133	Down	1.45e-05	0.000654547	-	GO:0051287//NAD binding;GO:0008442//3-hydroxyisobutyrate dehydrogenase activity;GO:0004616//phosphogluconate dehydrogenase (decarboxylating) activity	GO:0006098//pentose-phosphate shunt;GO:0006573//valine metabolic process	gi|94733117|emb|CAK04429.1|/4.78679e-169/novel protein similar to vertebrate 3-hydroxyisobutyrate dehydrogenase (HIBADH) (zgc:100804) [Danio rerio]
CL18763.c1	1470	155	74	27.0403	12.894	1.06841	Up	6.45e-08	4.7e-06	-	-	-	gi|94733178|emb|CAK04102.1|/4.85876e-119/novel protein [Danio rerio]
Unigene68754	256	0	16	0.01	16.0086	-10.6446	Down	1.54e-05	0.000683847	GO:0016021//integral to membrane	GO:0015378//sodium:chloride symporter activity	GO:0055064//chloride ion homeostasis;GO:0034220//ion transmembrane transport;GO:0006814//sodium ion transport;GO:0006821//chloride transport	gi|94733990|emb|CAK05100.1|/1.64014e-33/novel protein similar to vertebrate solute carrier family 12 (sodium/chloride transporters), member 3 (SLC12A3) [Danio rerio]
CL1333.c5	3032	55	203	4.6519	17.1491	-1.88224	Down	2.82e-21	7.52e-19	GO:0000792//heterochromatin;GO:0005634//nucleus	GO:0008270//zinc ion binding;GO:0016874//ligase activity;GO:0003700//sequence-specific DNA binding transcription factor activity;GO:0008327//methyl-CpG binding;GO:0000987//core promoter proximal region sequence-specific DNA binding;GO:0035064//methylated histone residue binding	GO:0032270//positive regulation of cellular protein metabolic process;GO:0031100//organ regeneration;GO:0008283//cell proliferation;GO:0002088//lens development in camera-type eye;GO:0010216//maintenance of DNA methylation;GO:0016567//protein ubiquitination;GO:2000373//positive regulation of DNA topoisomerase (ATP-hydrolyzing) activity;GO:0045944//positive regulation of transcription from RNA pol…	gi|94734040|emb|CAK04045.1|/0/ubiquitin-like, containing PHD and RING finger domains, 1 [Danio rerio]

## Sheet: 35 dph
GeneID	Gene_length	MO35dph-Expression	WT35dph-Expression	MO35dph-RPKM	WT35dph-RPKM	log2 Ratio(MO35dph/WT35dph)	Up-Down-Regulation(MO35dph/WT35dph)	P-value	FDR	KEGG Orthology	GO Component	GO Function	GO Process	Blast nr
[truncated: 8,908 more rows]

## Sheet: 45 dph
GeneID	Gene_length	MO45dph-Expression	WT45dph-Expression	MO45dph-RPKM	WT45dph-RPKM	log2 Ratio(MO45dph/WT45dph)	Up-Down-Regulation(MO45dph/WT45dph)	P-value	FDR	KEGG Orthology	GO Component	GO Function	GO Process	Blast nr
[truncated: 9,741 more rows]

## Sheet: 60 dph
GeneID	Gene_length	MO60dph-Expression	WT60dph-Expression	MO60dph-RPKM	WT60dph-RPKM	log2 Ratio(MO60dph/WT60dph)	Down-Down-Regulation(MO60dph/WT60dph)	P-value	FDR	KEGG Orthology	GO Component	GO Function	GO Process	Blast nr
[truncated: 11,177 more rows]
