# Supplementary material for: Complete depletion of primordial germ cells in an All-female fish leads to Sex-biased gene expression alteration and sterile All-male occurrence
Source: BMC Genomics. 2015 Nov 18;16:971. doi: 10.1186/s12864-015-2130-z (PMC4652418; doi:10.1186/s12864-015-2130-z)
Supplement: Additional file 7: Table S3. — DEGs between mature testis and ovary. (XLSX 3580 kb) [file 12864_2015_2130_MOESM7_ESM.xlsx]

## Sheet: Sheet1
geneID	geneLength	Gene description	Testis_FPKM	Ovary_FPKM	log2(Testis_FPKM/Ovary_FPKM)	up/down	pvalue	FDR	GO-BiologicalProcess	GO-MolecularFunction		Hit seq. ID	Score	Evalue
CL1.C2	1434	PREDICTED: hypothetical protein LOC561967 [Danio rerio]	2.1709	0.1421	3.9333	Up	9.3e-14	4.04e-13	GO:0008152//metabolic process	GO:0004091//carboxylesterase activity		gi|326680368|ref|XP_001921966.3|	561.6	3e-158
CL100.C2	1821	novel protein containing an endomembrane protein 70 domain (zgc:56246) [Danio rerio]	16.6683	6.2105	1.4243	Up	9.02e-38	9.31e-37	-	-		gi|157885983|emb|CAP09412.1|	823.5	0
CL1000.C2	3018	nuclear receptor binding protein [Danio rerio]	28.6445	0.9453	4.9213	Up	0	0	GO:0030182//neuron differentiation;GO:0006468//protein amino acid phosphorylation;GO:0043524//negative regulation of neuron apoptosis	GO:0004672//protein kinase activity;GO:0000166//nucleotide binding		gi|255069748|ref|NP_001124089.2|	983.4	0
CL10003.C2	1508	PREDICTED: methyltransferase-like protein 4-like [Danio rerio]	4.9228	26.8903	-2.4495	Down	1.13e-98	2.77e-97	-	-		gi|189522093|ref|XP_689178.3|	632.5	1e-179
CL10005.C1	359	PREDICTED: NACHT, LRR and PYD domains-containing protein 12-like [Loxodonta africana]	8.5049	0	13.0541	Up	5.64e-18	3.06e-17	-	-		gi|344286332|ref|XP_003414913.1|	70.5	2e-11
CL10008.C2	1219	eukaryotic translation initiation factor 4H isoform 1 [Danio rerio]	1.8172	5.7253	-1.6556	Down	1.4e-11	5.27e-11	GO:0006446//regulation of translational initiation;GO:0044419//interspecies interaction between organisms	GO:0005515//protein binding;GO:0003743//translation initiation factor activity;GO:0000166//nucleotide binding		gi|309384239|ref|NP_001184257.1|	512.3	1e-143
CL10009.C2	478	phosphatidylinositol 4-kinase, catalytic, alpha b [Danio rerio] >gi|161612153|gb|AAI55593.1| Zgc:172062 protein [Danio rerio]	7.0138	3.0907	1.1823	Up	0.000234	0.000418	GO:0046854//phosphoinositide phosphorylation;GO:0035118//embryonic pectoral fin morphogenesis;GO:0048015//phosphoinositide-mediated signaling	GO:0016773//phosphotransferase activity, alcohol group as acceptor;GO:0016301//kinase activity		gi|164519103|ref|NP_001106813.1|	325.1	5e-88
CL10010.C1	307	PREDICTED: hypothetical protein LOC100636977, partial [Amphimedon queenslandica]	19.3059	1.1616	4.0549	Up	1.32e-25	9.8e-25	-	-		gi|340384795|ref|XP_003390896.1|	86.7	3e-16
CL10011.C1	8017	E3 ubiquitin-protein ligase UBR5 [Danio rerio]	114.553	23.1299	2.3082	Up	0	0	GO:0000209//protein polyubiquitination;GO:0035413;GO:0050847//progesterone receptor signaling pathway;GO:0042787//protein ubiquitination during ubiquitin-dependent protein catabolic process;GO:0090263;GO:0033160//positive regulation of protein import into nucleus, translocation;GO:0008283//cell proliferation;GO:0006974//response to DNA damage stimulus	GO:0003723//RNA binding;GO:0008270//zinc ion binding;GO:0043130//ubiquitin binding;GO:0034450//ubiquitin-ubiquitin ligase activity		gi|256419025|ref|NP_001157866.1|	4918.2	0
CL10014.C2	1948	NF-kappa-B inhibitor beta [Danio rerio] >gi|190339868|gb|AAI63433.1| Si:dkeyp-110c7.1 [Danio rerio]	14.4445	4.7857	1.5937	Up	3.07e-41	3.43e-40	GO:0002756//MyD88-independent toll-like receptor signaling pathway;GO:0006915//apoptosis;GO:0010875//positive regulation of cholesterol efflux;GO:0032088//negative regulation of NF-kappaB transcription factor activity;GO:0032270//positive regulation of cellular protein metabolic process;GO:0045944//positive regulation of transcription from RNA polymerase II promoter;GO:0002237//response to molecu…	GO:0031625//ubiquitin protein ligase binding;GO:0008139//nuclear localization sequence binding;GO:0042802//identical protein binding;GO:0051059//NF-kappaB binding		gi|192453598|ref|NP_001122267.1|	689.5	0
CL10016.C2	2470	rho-related GTP-binding protein RhoQ [Danio rerio] >gi|189230120|ref|NP_001121384.1| ras homolog gene family, member Q [Xenopus (Silurana) tropicalis] >gi|28277785|gb|AAH45850.1| Ras homolog gene family, member Q [Danio rerio] >gi|156914757|gb|AAI52680.1| Ras homolog gene family, member Q [Danio rerio] >gi|182888654|gb|AAI64028.1| Rhoq protein [Danio rerio] >gi|183985565|gb|AAI66081.1| LOC1001584…	11.9251	5.7543	1.0513	Up	2.6e-23	1.76e-22	GO:0008360//regulation of cell shape;GO:0046325//negative regulation of glucose import;GO:0090005//negative regulation of establishment of protein localization to plasma membrane;GO:0008286//insulin receptor signaling pathway;GO:0051056//regulation of small GTPase mediated signal transduction;GO:0006184//GTP catabolic process;GO:0006506//GPI anchor biosynthetic process;GO:0032956//regulation of a…	GO:0032427//GBD domain binding;GO:0005525//GTP binding;GO:0004307//ethanolaminephosphotransferase activity;GO:0005522//profilin binding;GO:0003924//GTPase activity		gi|41054189|ref|NP_956112.1|	419.9	2e-115
CL10019.C1	1461	BCL2/adenovirus E1b 19 kDa interacting protein 3a [Danio rerio]	11.8424	5.0559	1.2279	Up	5.62e-18	3.05e-17	GO:0035694;GO:0045822//negative regulation of heart contraction;GO:0008634//negative regulation of survival gene product expression;GO:0051607//defense response to virus;GO:0001947//heart looping;GO:0006917//induction of apoptosis	GO:0046982//protein heterodimerization activity;GO:0005521//lamin binding;GO:0042803//protein homodimerization activity		gi|29468311|gb|AAO85496.1|AF493987_1	407.1	9e-112
CL10020.C2	907	PREDICTED: hypothetical protein LOC559243 [Danio rerio]	7.5907	2.3028	1.7208	Up	2.26e-12	8.98e-12	-	-		gi|326664137|ref|XP_687655.4|	359.8	8e-98
CL10023.C1	429	PREDICTED: hypothetical protein LOC100535115 [Danio rerio]	1.8142	0	10.8251	Up	3.77e-05	7.6e-05	-	-		gi|326680549|ref|XP_003201548.1|	154.5	1e-36
CL10027.C2	854	uncharacterized protein LOC557409 precursor [Danio rerio] >gi|213624802|gb|AAI71602.1| Sc:d0175 [Danio rerio] >gi|213625919|gb|AAI71606.1| Sc:d0175 [Danio rerio]	1.0515	0.0597	4.1386	Up	7.68e-05	0.000149	-	-		gi|148277648|ref|NP_001091716.1|	57.8	6e-07
CL10028.C2	879	PREDICTED: uncharacterized protein C11orf87 homolog [Danio rerio]	4.6314	2.0864	1.1504	Up	7.21e-05	0.00014	-	-		gi|125837072|ref|XP_001333267.1|	216.9	8e-55
CL10030.C1	1845	major facilitator superfamily domain-containing protein 6-like [Danio rerio] >gi|82182114|sp|Q6DBX0.1|MFS6L_DANRE RecName: Full=Major facilitator superfamily domain-containing protein 6-like >gi|50417169|gb|AAH78328.1| Zgc:101042 [Danio rerio]	0.9086	14.1646	-3.9625	Down	1.59e-100	3.98e-99	-	-		gi|57525765|ref|NP_001003586.1|	875.2	0
CL10031.C4	1399	MACRO domain-containing protein 1 [Danio rerio]	1.6261	5.28	-1.6991	Down	1.42e-12	5.71e-12	GO:0042278//purine nucleoside metabolic process	GO:0019213//deacetylase activity;GO:0005515//protein binding		gi|347360947|ref|NP_001004573.2|	508.1	3e-142
CL10033.C5	877	PREDICTED: serine/threonine-protein kinase MRCK alpha isoform 1 [Monodelphis domestica]	0.6826	0	9.4149	Up	0.000388	0.000677	GO:0016477//cell migration;GO:0031032//actomyosin structure organization;GO:0006468//protein amino acid phosphorylation;GO:0035556;GO:0031532//actin cytoskeleton reorganization;GO:0050790//regulation of catalytic activity	GO:0005083//small GTPase regulator activity;GO:0004674//protein serine/threonine kinase activity;GO:0005543//phospholipid binding;GO:0042802//identical protein binding;GO:0005524//ATP binding;GO:0000287//magnesium ion binding		gi|126306936|ref|XP_001368382.1|	287	6e-76
CL10038.C2	1773	vesicle-associated membrane protein 7 [Ictalurus punctatus] >gi|308322659|gb|ADO28467.1| vesicle-associated membrane protein 7 [Ictalurus punctatus]	3.0727	1.1206	1.4552	Up	3.42e-08	9.75e-08	GO:0034197//triglyceride transport;GO:0006892//post-Golgi vesicle-mediated transport;GO:0017156//calcium ion-dependent exocytosis;GO:0043308//eosinophil degranulation;GO:0008333//endosome to lysosome transport;GO:0048280//vesicle fusion with Golgi apparatus;GO:0006911//phagocytosis, engulfment;GO:0006888//ER to Golgi vesicle-mediated transport;GO:0043312//neutrophil degranulation;GO:0015031//prot…	GO:0019905//syntaxin binding		gi|318056003|ref|NP_001187301.1|	398.7	4e-109
CL10039.C5	1200	PREDICTED: hypothetical protein LOC100004396 [Danio rerio]	2.5943	0.2972	3.1258	Up	1.51e-11	5.65e-11	-	-		gi|125814573|ref|XP_001340740.1|	169.1	3e-40
CL10043.C1	3929	PREDICTED: structural maintenance of chromosomes protein 1B-like isoform 1 [Danio rerio]	308.954	2.4635	6.9705	Up	0	0	GO:0006259//DNA metabolic process;GO:0022402//cell cycle process;GO:0051276//chromosome organization	-		gi|125855523|ref|XP_001334257.1|	2091.2	0
CL10048.C1	2123	nucleobindin 2b precursor [Danio rerio] >gi|28839584|gb|AAH47852.1| Nucleobindin 2b [Danio rerio]	6.9371	1.5117	2.1982	Up	8.25e-34	7.74e-33	-	GO:0003677//DNA binding;GO:0005509//calcium ion binding;GO:0005164//tumor necrosis factor receptor binding		gi|41393115|ref|NP_958887.1|	769.6	0
CL10049.C1	1164	Golgi transport 1 homolog B [Danio rerio] >gi|66910526|gb|AAH97251.1| Zgc:114204 [Danio rerio]	0.5658	4.9455	-3.1278	Down	2.66e-19	1.53e-18	GO:0043123//positive regulation of I-kappaB kinase/NF-kappaB cascade;GO:0016192//vesicle-mediated transport;GO:0015031//protein transport	GO:0004871//signal transducer activity		gi|72384337|ref|NP_001026841.1|	263.5	1e-68
CL1005.C3	1041	uncharacterized protein LOC393348 [Danio rerio] >gi|31418930|gb|AAH53255.1| Zgc:64106 [Danio rerio]	0.0575	3.5234	-5.9373	Down	2.09e-18	1.16e-17	GO:0055114//oxidation reduction	GO:0016491//oxidoreductase activity;GO:0000166//nucleotide binding		gi|41055192|ref|NP_956671.1|	271.2	5e-71
CL10051.C3	1215	PREDICTED: ras association domain-containing protein 5-like isoform 1 [Danio rerio]	3.8434	1.6771	1.1964	Up	1.15e-05	2.46e-05	GO:0007165//signal transduction	GO:0042802//identical protein binding		gi|326666426|ref|XP_001331813.3|	436.8	8e-121
CL10052.C2	773	unnamed protein product [Tetraodon nigroviridis]	4.1822	12.3238	-1.5591	Down	3.66e-14	1.63e-13	-	-		gi|47218294|emb|CAG04126.1|	125.2	2e-27
CL10054.C2	1132	PREDICTED: ribosomal protein S6 kinase beta-1-like [Danio rerio]	8.0917	2.1151	1.9357	Up	1.53e-18	8.51e-18	GO:0071363;GO:0043066//negative regulation of apoptosis;GO:0045931//positive regulation of mitotic cell cycle;GO:0031929//TOR signaling pathway;GO:0045948//positive regulation of translational initiation;GO:0006468//protein amino acid phosphorylation;GO:0007281//germ cell development;GO:0000082//G1/S transition of mitotic cell cycle;GO:0046627//negative regulation of insulin receptor signaling pa…	GO:0004674//protein serine/threonine kinase activity;GO:0005524//ATP binding		gi|326671366|ref|XP_690726.4|	614.8	2e-174
CL10055.C1	681	PREDICTED: four and a half LIM domains protein 3 [Danio rerio]	2.1099	6.0593	-1.522	Down	1.1e-06	2.65e-06	GO:0030036//actin cytoskeleton organization	GO:0003779//actin binding;GO:0008270//zinc ion binding		gi|125840523|ref|XP_695478.2|	61.2	3e-08
CL10056.C2	1363	PREDICTED: RNA/RNP complex-1-interacting phosphatase-like [Oreochromis niloticus]	7.9062	27.4711	-1.7969	Down	3.51e-62	5.6e-61	GO:0035335	GO:0004725//protein tyrosine phosphatase activity;GO:0008138//protein tyrosine/serine/threonine phosphatase activity		gi|348532313|ref|XP_003453651.1|	290.4	1e-76
CL10057.C2	3466	Si:dkeyp-114f9.2 protein [Danio rerio]	1.3646	0.0882	3.9516	Up	2.49e-20	1.5e-19	GO:0060271//cilium morphogenesis;GO:0016311//dephosphorylation	GO:0004872//receptor activity;GO:0005515//protein binding		gi|213626370|gb|AAI71436.1|	1636.7	0
CL10058.C1	469	solute carrier family 26, member 3 [Danio rerio] >gi|92096578|gb|AAI15356.1| Si:dkey-31f5.1 [Danio rerio]	5.3613	0.4345	3.6252	Up	1.01e-10	3.57e-10	GO:0034220//ion transmembrane transport;GO:0008272//sulfate transport	GO:0008271//secondary active sulfate transmembrane transporter activity		gi|93204852|ref|NP_001035265.1|	65.9	5e-10
CL1006.C1	1625	PREDICTED: ADAMTS-like protein 3-like, partial [Danio rerio]	6.4105	0.6897	3.2164	Up	2.01e-36	2.01e-35	-	GO:0008237//metallopeptidase activity;GO:0008270//zinc ion binding		gi|326669176|ref|XP_003198947.1|	62.8	5e-08
CL10060.C1	637	PREDICTED: BTB/POZ domain-containing protein kctd15-like [Oreochromis niloticus]	6.2029	1.5195	2.0293	Up	2.89e-09	9.05e-09	GO:0060037//pharyngeal system development;GO:0044335;GO:0051260//protein homooligomerization;GO:0090090//negative regulation of Wnt receptor signaling pathway through beta-catenin;GO:0034220//ion transmembrane transport	GO:0005216//ion channel activity		gi|348500320|ref|XP_003437721.1|	312.8	6e-84
CL10062.C3	1685	isocitrate dehydrogenase [NAD] subunit gamma, mitochondrial [Danio rerio]	0.8527	3.0536	-1.8404	Down	4.6e-10	1.54e-09	GO:0045926//negative regulation of growth;GO:0006103//2-oxoglutarate metabolic process;GO:0006734//NADH metabolic process;GO:0006099//tricarboxylic acid cycle;GO:0006102//isocitrate metabolic process	GO:0051287//NAD or NADH binding;GO:0004449//isocitrate dehydrogenase (NAD+) activity;GO:0005524//ATP binding;GO:0000287//magnesium ion binding		gi|342187172|ref|NP_001230101.1|	746.1	0
CL10063.C2	1775	methyltransferase 10 domain containing [Danio rerio]	23.9471	59.1799	-1.3053	Down	4.11e-108	1.09e-106	GO:0032259//methylation	GO:0008168//methyltransferase activity		gi|220678308|emb|CAX13813.1|	856.3	0
CL10065.C2	1635	PREDICTED: hypothetical protein [Saccoglossus kowalevskii]	3.6616	0.2181	4.0694	Up	6.51e-26	4.87e-25	-	-		gi|291224619|ref|XP_002732300.1|	300.8	1e-79
CL10066.C1	1085	c20orf24 homolog [Danio rerio] >gi|27503935|gb|AAH42320.1| C20orf24 homolog (H. sapiens) [Danio rerio] >gi|182889318|gb|AAI64934.1| C20orf24 protein [Danio rerio]	8.1111	21.9736	-1.4378	Down	1.16e-29	9.72e-29	-	-		gi|41054119|ref|NP_956144.1|	243.4	1e-62
CL10067.C4	822	MIF4G domain-containing protein A [Danio rerio] >gi|31418970|gb|AAH53283.1| MIF4G domain containing a [Danio rerio]	26.875	3.7185	2.8535	Up	4.56e-67	7.8e-66	GO:0006417//regulation of translation;GO:0016070//RNA metabolic process	GO:0003677//DNA binding;GO:0003723//RNA binding;GO:0008022//protein C-terminus binding		gi|41055259|ref|NP_956678.1|	104	7e-21
CL10068.C2	2743	G-protein alpha 13a [Danio rerio]	23.9864	11.4589	1.0657	Up	4.17e-51	5.58e-50	GO:0055113//epiboly involved in gastrulation with mouth forming second;GO:2000048;GO:0032956//regulation of actin cytoskeleton organization;GO:0043149//stress fiber formation;GO:0009826//unidimensional cell growth;GO:0042074//cell migration involved in gastrulation;GO:0007186//G-protein coupled receptor protein signaling pathway;GO:0007266//Rho protein signal transduction	GO:0004871//signal transducer activity;GO:0045296//cadherin binding;GO:0005525//GTP binding		gi|38607482|gb|AAR25617.1|	179.5	7e-43
CL10070.C2	721	novel protein (zgc:113060) [Danio rerio]	22.5854	2.3316	3.276	Up	5.01e-57	7.36e-56	GO:0002376//immune system process	-		gi|220673112|emb|CAX13462.1|	305.1	1e-81
CL10074.C2	1427	PREDICTED: serine/threonine-protein phosphatase 2A 56 kDa regulatory subunit gamma isoform [Oreochromis niloticus]	15.4809	2.8559	2.4385	Up	1.9e-56	2.77e-55	GO:0007165//signal transduction;GO:0050790//regulation of catalytic activity	GO:0008601//protein phosphatase type 2A regulator activity		gi|348531609|ref|XP_003453301.1|	591.3	3e-167
CL10076.C2	274	PREDICTED: 6-phosphofructo-2-kinase/fructose-2,6-biphosphatase-like [Danio rerio]	3.9329	0	11.9414	Up	7.74e-07	1.92e-06	GO:0016311//dephosphorylation;GO:0046835//carbohydrate phosphorylation;GO:0006096//glycolysis;GO:0006094//gluconeogenesis;GO:0006003//fructose 2,6-bisphosphate metabolic process	GO:0003873//6-phosphofructo-2-kinase activity;GO:0004331//fructose-2,6-bisphosphate 2-phosphatase activity;GO:0005524//ATP binding		gi|326679041|ref|XP_002666487.2|	169.1	4e-41
CL10077.C1	1794	transmembrane protein 2 [Danio rerio]	12.2472	5.9064	1.0521	Up	8.3e-18	4.46e-17	GO:0003197;GO:0060974;GO:0001947//heart looping;GO:0003318;GO:0003190	-		gi|324106116|gb|ADY18307.1|	1161.8	0
CL10080.C1	935	max-like protein X [Danio rerio] >gi|66267384|gb|AAH95807.1| MAX-like protein X [Danio rerio]	24.8435	4.0863	2.604	Up	7.64e-64	1.24e-62	GO:0006913//nucleocytoplasmic transport;GO:0031325//positive regulation of cellular metabolic process;GO:0006112//energy reserve metabolic process;GO:0045892//negative regulation of transcription, DNA-dependent;GO:0044281	GO:0003677//DNA binding;GO:0003700//transcription factor activity;GO:0008134//transcription factor binding;GO:0046982//protein heterodimerization activity;GO:0042803//protein homodimerization activity		gi|66730563|ref|NP_001019394.1|	488.4	1e-136
CL10082.C6	2948	uncharacterized protein LOC100000125 [Danio rerio] >gi|94733857|emb|CAK04110.1| novel protein [Danio rerio]	29.8121	5.6162	2.4082	Up	5.43e-216	2.85e-214	-	-		gi|130498743|ref|NP_001076407.1|	490	2e-136
CL10085.C1	1192	aprataxin [Danio rerio]	3.0637	6.838	-1.1583	Down	2.38e-08	6.87e-08	GO:0006266//DNA ligation;GO:0090305;GO:0006302//double-strand break repair;GO:0031647//regulation of protein stability;GO:0042542//response to hydrogen peroxide;GO:0000012//single strand break repair	GO:0047485//protein N-terminus binding;GO:0003684//damaged DNA binding;GO:0003690//double-stranded DNA binding;GO:0008967//phosphoglycolate phosphatase activity;GO:0008270//zinc ion binding;GO:0046403//polynucleotide 3'-phosphatase activity;GO:0003725//double-stranded RNA binding;GO:0051219//phosphoprotein binding;GO:0033699//DNA 5'-adenosine monophosphate hydrolase activity;GO:0003682//chromatin…		gi|220675945|emb|CAX12951.1|	572.4	1e-161
CL10088.C1	825	Angiotensinogen [Danio rerio]	2.177	7.3481	-1.755	Down	5.55e-11	2e-10	GO:0040008//regulation of growth;GO:0035265//organ growth;GO:0045777//positive regulation of blood pressure;GO:0001568//blood vessel development;GO:0009628//response to abiotic stimulus;GO:0042756//drinking behavior;GO:0043085//positive regulation of catalytic activity;GO:0006939//smooth muscle contraction;GO:0051240;GO:0006950//response to stress;GO:0043502;GO:0048513//organ development;GO:00430…	GO:0031701//angiotensin receptor binding;GO:0004867//serine-type endopeptidase inhibitor activity		gi|63102191|gb|AAH95585.1|	302.8	1e-80
CL1009.C2	801	PREDICTED: splicing factor U2AF 35 kDa subunit-like [Meleagris gallopavo]	7.5489	1.2084	2.6432	Up	5.12e-18	2.78e-17	GO:0006369//termination of RNA polymerase II transcription;GO:0031124//mRNA 3'-end processing;GO:0000398//nuclear mRNA splicing, via spliceosome;GO:0006406//mRNA export from nucleus	GO:0003723//RNA binding;GO:0008270//zinc ion binding;GO:0050733//RS domain binding;GO:0000166//nucleotide binding		gi|326913392|ref|XP_003203022.1|	100.1	1e-19
CL10090.C1	932	cytokine receptor family member b1 [Danio rerio] >gi|116282537|gb|ABJ97307.1| cytokine receptor family member B1 [Danio rerio] >gi|169158136|emb|CAQ15062.1| cytokine receptor family member b1 [Danio rerio] >gi|190337697|gb|AAI63577.1| Cytokine receptor family member b1 [Danio rerio] >gi|190340026|gb|AAI63583.1| Cytokine receptor family member b1 [Danio rerio]	14.71	2.0224	2.8627	Up	2.25e-42	2.57e-41	GO:0002757//immune response-activating signal transduction;GO:0019221//cytokine-mediated signaling pathway;GO:0051607//defense response to virus	GO:0004904//interferon receptor activity		gi|118918385|ref|NP_001073149.1|	264.6	4e-69
CL10093.C1	990	novel protein (zgc:56216) [Danio rerio]	2.8422	8.2847	-1.5434	Down	3.15e-12	1.23e-11	-	-		gi|94732248|emb|CAK04116.1|	276.9	8e-73
CL10096.C1	1352	PREDICTED: integrin beta-8-like [Oreochromis niloticus]	8.6348	1.0927	2.9823	Up	7.99e-38	8.26e-37	GO:0009987//cellular process	-		gi|348539698|ref|XP_003457326.1|	379	2e-103
CL10099.C1	2155	lamin B receptor [Danio rerio]	165.324	7.9428	4.3795	Up	0	0	GO:0055114//oxidation reduction;GO:0042074//cell migration involved in gastrulation;GO:0006695//cholesterol biosynthetic process	GO:0005521//lamin binding;GO:0016628//oxidoreductase activity, acting on the CH-CH group of donors, NAD or NADP as acceptor;GO:0004872//receptor activity;GO:0070087		gi|56207454|emb|CAI20811.1|	1091.6	0
CL10101.C4	894	PREDICTED: hypothetical protein LOC100526814 [Danio rerio]	0.4018	3.0771	-2.937	Down	2.35e-09	7.44e-09	-	-		gi|326677873|ref|XP_003200935.1|	233.8	7e-60
CL10102.C2	1440	protein pelota homolog [Danio rerio] >gi|82188798|sp|Q7ZWC4.1|PELO_DANRE RecName: Full=Protein pelota homolog >gi|29437245|gb|AAH49484.1| Pelota homolog (Drosophila) [Danio rerio]	6.2778	31.7686	-2.3393	Down	2.45e-105	6.37e-104	GO:0051276//chromosome organization;GO:0090305;GO:0008283//cell proliferation;GO:0007049//cell cycle;GO:0051301//cell division	GO:0046872//metal ion binding;GO:0004519//endonuclease activity		gi|41053700|ref|NP_957430.1|	729.9	0
CL10104.C1	1644	cold inducible RNA binding protein [Danio rerio] >gi|62202782|gb|AAH93299.1| Zgc:112425 [Danio rerio] >gi|63100518|gb|AAH95030.1| Zgc:112425 [Danio rerio] >gi|182889498|gb|AAI65256.1| Zgc:112425 protein [Danio rerio]	452.65	77.499	2.5461	Up	0	0	GO:0009411//response to UV;GO:0009409//response to cold;GO:0048255//mRNA stabilization;GO:0045727//positive regulation of translation	GO:0003730//mRNA 3'-UTR binding;GO:0070181//SSU rRNA binding;GO:0005515//protein binding;GO:0000166//nucleotide binding		gi|62955567|ref|NP_001017797.1|	342.8	2e-92
CL10109.C2	447	plexin B2b long isoform [Danio rerio]	7.2324	0.6838	3.4028	Up	8.31e-13	3.4e-12	GO:0071526;GO:0008360//regulation of cell shape;GO:0007405//neuroblast proliferation;GO:0002040//sprouting angiogenesis;GO:0050772//positive regulation of axonogenesis;GO:0007420//brain development;GO:0001932//regulation of protein amino acid phosphorylation;GO:0001843//neural tube closure;GO:0043547//positive regulation of GTPase activity;GO:2001222;GO:0032319//regulation of Rho GTPase activity	GO:0017154//semaphorin receptor activity;GO:0005515//protein binding;GO:0005096//GTPase activator activity		gi|222354810|gb|ACM48164.1|	282	4e-75
CL10110.C1	609	PREDICTED: valyl-tRNA synthetase [Danio rerio]	1.3763	0.0837	4.0394	Up	0.000158	0.000293	GO:0006418//tRNA aminoacylation for protein translation	GO:0004832//valine-tRNA ligase activity;GO:0000166//nucleotide binding		gi|326674754|ref|XP_682807.5|	306.6	4e-82
CL10111.C1	391	phosphatidylinositol N-acetylglucosaminyltransferase subunit Q [Danio rerio] >gi|31419268|gb|AAH53210.1| Phosphatidylinositol glycan, class Q [Danio rerio] >gi|182889116|gb|AAI64664.1| Pigq protein [Danio rerio]	3.2154	7.9476	-1.3055	Down	0.00017	0.000313	GO:0006506//GPI anchor biosynthetic process	GO:0017176//phosphatidylinositol N-acetylglucosaminyltransferase activity		gi|40786515|ref|NP_955461.1|	84.7	1e-15
CL10112.C1	2976	kinesin-like protein KIF1B [Danio rerio] >gi|224830810|gb|ACN66493.1| Kif1b beta [Danio rerio]	21.867	2.4992	3.1292	Up	3.15e-213	1.63e-211	GO:0048917//posterior lateral line ganglion development;GO:0008298//intracellular mRNA localization;GO:0006098//pentose-phosphate shunt;GO:0007270//nerve-nerve synaptic transmission;GO:0008089//anterograde axon cargo transport;GO:0048918//posterior lateral line nerve development;GO:0048676//axon extension involved in development;GO:0009790//embryonic development;GO:0047497//mitochondrion transpor…	GO:0050661//NADP or NADPH binding;GO:0005543//phospholipid binding;GO:0003777//microtubule motor activity;GO:0008017//microtubule binding;GO:0003677//DNA binding;GO:0016887//ATPase activity;GO:0005524//ATP binding;GO:0004616//phosphogluconate dehydrogenase (decarboxylating) activity		gi|225690504|ref|NP_919363.2|	1577.4	0
CL10114.C2	361	PREDICTED: conserved oligomeric Golgi complex subunit 5-like [Xenopus (Silurana) tropicalis]	10.9454	3.9513	1.4699	Up	2.25e-06	5.25e-06	GO:0015031//protein transport	-		gi|301607107|ref|XP_002933156.1|	61.2	1e-23
CL10116.C1	1524	PREDICTED: leucine-rich repeat protein 1-like [Oreochromis niloticus]	1.0214	3.0753	-1.5902	Down	7.99e-08	2.18e-07	-	GO:0016853//isomerase activity		gi|348531583|ref|XP_003453288.1|	660.2	0
CL10119.C2	1169	secretory carrier membrane protein 2 isoform 1 [Danio rerio] >gi|28278508|gb|AAH46051.1| Secretory carrier membrane protein 2 [Danio rerio]	38.4609	12.507	1.6207	Up	2.04e-66	3.46e-65	GO:0006892//post-Golgi vesicle-mediated transport;GO:0006886//intracellular protein transport;GO:0006897//endocytosis	GO:0005515//protein binding;GO:0008565//protein transporter activity		gi|47087059|ref|NP_998543.1|	588.2	2e-166
CL10120.C4	1578	unnamed protein product [Tetraodon nigroviridis]	1.1761	0.1614	2.8653	Up	7.27e-07	1.81e-06	-	-		gi|47228568|emb|CAG05388.1|	529.6	1e-148
CL10122.C2	282	SH3-domain GRB2-like 3 [Danio rerio] >gi|37681949|gb|AAQ97852.1| SH3-domain GRB2-like 3 [Danio rerio]	5.732	19.8714	-1.7936	Down	1.61e-10	5.57e-10	GO:0007417//central nervous system development;GO:0007165//signal transduction;GO:0006897//endocytosis;GO:0048514//blood vessel morphogenesis	GO:0042802//identical protein binding;GO:0008289//lipid binding		gi|322812154|ref|NP_956475.2|	122.1	6e-27
CL10123.C3	1794	GTP-binding-like protein [Polysphondylium pallidum PN500]	1.7019	0.4543	1.9054	Up	5.82e-07	1.46e-06	-	GO:0005525//GTP binding		gi|281206024|gb|EFA80213.1|	51.2	2e-134
CL10125.C1	295	PREDICTED: RAC-gamma serine/threonine-protein kinase [Oreochromis niloticus]	15.2206	3.2811	2.2138	Up	2.11e-11	7.84e-11	GO:0006468//protein amino acid phosphorylation	GO:0005543//phospholipid binding;GO:0005524//ATP binding;GO:0004674//protein serine/threonine kinase activity		gi|348533383|ref|XP_003454185.1|	189.1	4e-47
CL10126.C2	564	PREDICTED: Purkinje cell protein 4-like isoform 2 [Danio rerio]	8.0673	0.5419	3.896	Up	2.07e-19	1.2e-18	-	-		gi|326669768|ref|XP_003199077.1|	96.7	5e-19
CL10131.C1	357	PREDICTED: piggyBac transposable element-derived protein 5-like [Danio rerio]	9.0556	1.2843	2.8178	Up	6.83e-11	2.45e-10	-	-		gi|292629150|ref|XP_002667275.1|	86.3	4e-16
CL10132.C1	1427	leukocyte surface antigen CD53 [Danio rerio] >gi|31419512|gb|AAH53225.1| Zgc:64051 [Danio rerio] >gi|182889402|gb|AAI65048.1| Zgc:64051 protein [Danio rerio]	26.9342	3.5342	2.93	Up	1.27e-118	3.71e-117	-	GO:0005515//protein binding		gi|41055122|ref|NP_956665.1|	346.3	1e-93
CL10136.C3	320	carbamoyl-phosphate synthase [ammonia], mitochondrial [Oncorhynchus mykiss] >gi|1518088|gb|AAC60207.1| carbamoyl-phosphate synthetase III [Oncorhynchus mykiss]	2.245	0	11.1325	Up	8.2e-05	0.000158	-	-		gi|185132254|ref|NP_001118181.1|	46.2	4e-12
CL10139.C3	6155	PREDICTED: lysine-specific demethylase 3B [Danio rerio]	17.9944	1.8126	3.3114	Up	0	0	-	-		gi|326673609|ref|XP_001922186.2|	2949.5	0
CL1014.C1	236	PREDICTED: protein KIAA0415-like [Danio rerio]	4.0588	0.4317	3.233	Up	0.000201	0.000362	GO:0006810//transport;GO:0006281//DNA repair	-		gi|326666138|ref|XP_003198198.1|	134.8	9e-31
CL10142.C1	1076	PREDICTED: p2Y purinoceptor 1-like [Danio rerio]	10.0151	0.4734	4.403	Up	5.1e-48	6.47e-47	-	-		gi|326679267|ref|XP_693153.4|	491.5	2e-137
CL10149.C2	1710	novel protein similar to H.sapiens MAP3K4, mitogen-activated protein kinase kinase kinase 4 (MAP3K4) [Danio rerio]	9.2428	4.4687	1.0485	Up	3.65e-13	1.53e-12	GO:0043507//positive regulation of JUN kinase activity;GO:0000186//activation of MAPKK activity	GO:0004672//protein kinase activity;GO:0005515//protein binding		gi|220678675|emb|CAX14189.1|	1037.3	0
CL10150.C1	4553	histone-lysine N-methyltransferase EZH2 [Danio rerio] >gi|123911137|sp|Q08BS4.1|EZH2_DANRE RecName: Full=Histone-lysine N-methyltransferase EZH2; AltName: Full=Enhancer of zeste homolog 2 >gi|115528768|gb|AAI24589.1| Enhancer of zeste homolog 2 (Drosophila) [Danio rerio]	94.805	12.2183	2.9559	Up	0	0	GO:0034968;GO:0006355//regulation of transcription, DNA-dependent;GO:0018022//peptidyl-lysine methylation	GO:0018024//histone-lysine N-methyltransferase activity;GO:0003677//DNA binding		gi|116267951|ref|NP_001070747.1|	1273.8	0
CL10151.C2	722	PREDICTED: fibrinogen C domain-containing protein 1 [Danio rerio]	4.0631	0.8467	2.2627	Up	4.43e-08	1.25e-07	GO:0007165//signal transduction	GO:0046872//metal ion binding;GO:0008061//chitin binding;GO:0005102//receptor binding		gi|292616727|ref|XP_001922345.2|	397.1	3e-109
CL10153.C2	2061	intraflagellar transport protein 52 [Danio rerio]	39.5633	11.469	1.7864	Up	2.07e-136	6.91e-135	GO:0045862//positive regulation of proteolysis;GO:0007224//smoothened signaling pathway;GO:0009953//dorsal/ventral pattern formation;GO:0001841//neural tube formation;GO:0001947//heart looping;GO:0042073//intraflagellar transport;GO:0042733//embryonic digit morphogenesis	-		gi|157888756|emb|CAP09560.1|	835.5	0
CL10156.C1	1834	PREDICTED: hypothetical protein LOC798149 [Danio rerio]	37.4419	0.0833	8.8121	Up	0	0	-	-		gi|189523787|ref|XP_001334960.2|	632.1	2e-179
CL10157.C1	1527	solute carrier family 4 sodium bicarbonate cotransporter member 7 variant NBCn1-E [Mus musculus]	24.0334	3.503	2.7784	Up	3.32e-107	8.78e-106	GO:0055085//transmembrane transport;GO:0015701//bicarbonate transport;GO:0060219;GO:0007601//visual perception;GO:0061299;GO:0046666//retinal cell programmed cell death;GO:0021747//cochlear nucleus development;GO:0060117//auditory receptor cell development	GO:0005452//inorganic anion exchanger activity;GO:0008510//sodium:bicarbonate symporter activity		gi|291464129|gb|ADC92005.2|	780.4	0
CL10159.C2	2828	PREDICTED: pantothenate kinase 4-like [Oreochromis niloticus]	7.1765	0.6305	3.5087	Up	3.97e-75	7.53e-74	GO:0015937//coenzyme A biosynthetic process;GO:0016310//phosphorylation	GO:0005524//ATP binding;GO:0004594//pantothenate kinase activity		gi|348520509|ref|XP_003447770.1|	1340.5	0
CL1016.C2	2392	unnamed protein product [Tetraodon nigroviridis]	25.3788	1.5334	4.0488	Up	1.96e-248	1.19e-246	-	-		gi|47228176|emb|CAG07571.1|	836.6	0
CL10160.C1	623	novel protein similar to H.sapiens PNPLA6, patatin-like phospholipase domain containing 6 (PNPLA6) [Danio rerio]	12.6847	0.2453	5.6924	Up	1.71e-40	1.87e-39	GO:0001525//angiogenesis;GO:0009887//organ morphogenesis;GO:0016042//lipid catabolic process;GO:0046470//phosphatidylcholine metabolic process	GO:0004091//carboxylesterase activity;GO:0004622//lysophospholipase activity		gi|220678720|emb|CAX13778.1|	308.9	8e-83
CL10164.C2	947	serine/threonine-protein phosphatase 2A 56 kDa regulatory subunit epsilon isoform [Danio rerio] >gi|28856124|gb|AAH48034.1| Protein phosphatase 2, regulatory subunit B (B56) [Danio rerio] >gi|182890908|gb|AAI65741.1| Ppp2r5e1 protein [Danio rerio] >gi|220679420|emb|CAX12708.1| protein phosphatase 2, regulatory subunit B (B56) [Danio rerio]	8.5345	3.1738	1.4271	Up	3.38e-11	1.23e-10	GO:0007165//signal transduction;GO:0050790//regulation of catalytic activity	GO:0008601//protein phosphatase type 2A regulator activity;GO:0005515//protein binding		gi|41282172|ref|NP_919393.2|	390.6	5e-107
CL10167.C1	972	Unknown (protein for MGC:174576) [Danio rerio]	16.0756	1.0482	3.9389	Up	7.53e-64	1.23e-62	-	-		gi|195539964|gb|AAI67966.1|	439.1	1e-121
CL10168.C1	1998	ubiquitin carboxyl-terminal hydrolase 14 [Danio rerio] >gi|27882361|gb|AAH44553.1| Ubiquitin specific protease 14 (tRNA-guanine transglycosylase) [Danio rerio]	28.166	81.3354	-1.5299	Down	2.11e-210	1.08e-208	GO:0006511//ubiquitin-dependent protein catabolic process;GO:0061136;GO:0010951//negative regulation of endopeptidase activity;GO:0050920//regulation of chemotaxis;GO:0007268//synaptic transmission	GO:0004221//ubiquitin thiolesterase activity;GO:0004866//endopeptidase inhibitor activity;GO:0004197//cysteine-type endopeptidase activity;GO:0004843//ubiquitin-specific protease activity;GO:0070628;GO:0008193//tRNA guanylyltransferase activity		gi|41053915|ref|NP_956267.1|	916.8	0
CL10171.C2	676	RecName: Full=39S ribosomal protein L36, mitochondrial; Short=L36mt; Short=MRP-L36; Flags: Precursor >gi|94733201|emb|CAK10869.1| novel protein similar to vertebrate mitochondrial ribosomal protein L36 (MRPL36) [Danio rerio]	5.2252	33.9871	-2.7014	Down	5.53e-63	8.92e-62	GO:0006412//translation	GO:0003735//structural constituent of ribosome		gi|123888799|sp|Q1LWG3.1|RM36_DANRE	190.7	4e-47
CL10172.C1	633	myotubularin-related protein 10 [Danio rerio]	4.8235	1.851	1.3818	Up	7.39e-05	0.000144	GO:0016311//dephosphorylation	GO:0016791//phosphatase activity		gi|225007553|ref|NP_001071065.2|	201.1	2e-50
CL10174.C3	1704	RecName: Full=Homocysteine-responsive endoplasmic reticulum-resident ubiquitin-like domain member 2 protein >gi|46362545|gb|AAH66585.1| HERPUD family member 2 [Danio rerio]	19.8154	3.4082	2.5395	Up	1.87e-89	4.17e-88	GO:0006986//response to unfolded protein	-		gi|82185931|sp|Q6NYI0.1|HERP2_DANRE	719.2	0
CL10175.C2	1310	EF-hand domain-containing protein D2 [Danio rerio] >gi|94734514|emb|CAK11164.1| novel protein similar to vertebrate EF-hand domain family, member D2 (EFHD2) [Danio rerio] >gi|124481586|gb|AAI33082.1| Si:dkey-72l14.9 [Danio rerio] >gi|148921663|gb|AAI46715.1| Si:dkey-72l14.9 protein [Danio rerio]	34.3212	16.8384	1.0273	Up	1.72e-33	1.6e-32	GO:0031175//neuron projection development	GO:0005515//protein binding;GO:0005509//calcium ion binding		gi|113680776|ref|NP_001038676.1|	411.8	3e-113
CL10179.C4	2904	integrin-linked protein kinase [Danio rerio] >gi|33991800|gb|AAH56593.1| Integrin linked kinase [Danio rerio]	10.4934	4.5435	1.2076	Up	1.05e-29	8.85e-29	GO:0048662//negative regulation of smooth muscle cell proliferation;GO:0043524//negative regulation of neuron apoptosis;GO:0032956//regulation of actin cytoskeleton organization;GO:0008284//positive regulation of cell proliferation;GO:0045669//positive regulation of osteoblast differentiation;GO:0050775//positive regulation of dendrite morphogenesis;GO:0030513//positive regulation of BMP signalin…	GO:0004871//signal transducer activity;GO:0004674//protein serine/threonine kinase activity;GO:0017124//SH3 domain binding;GO:0005178//integrin binding;GO:0005524//ATP binding;GO:0019901//protein kinase binding		gi|41055748|ref|NP_956865.1|	902.5	0
CL10181.C1	1802	uncharacterized protein LOC100135345 [Xenopus (Silurana) tropicalis] >gi|156914761|gb|AAI52683.1| Zgc:55344 protein [Danio rerio] >gi|163915654|gb|AAI57646.1| LOC100135345 protein [Xenopus (Silurana) tropicalis]	10.6646	87.8074	-3.0415	Down	0	0	-	-		gi|166158218|ref|NP_001107494.1|	1001.9	0
CL10186.C1	3159	PREDICTED: FERM, RhoGEF and pleckstrin domain-containing protein 2 isoform 2 [Danio rerio]	24.4475	9.9015	1.304	Up	9.76e-82	2.01e-80	GO:0007411//axon guidance;GO:0016322//neuron remodeling;GO:0016601//Rac protein signal transduction	GO:0005089//Rho guanyl-nucleotide exchange factor activity;GO:0005488//binding		gi|326668639|ref|XP_001922658.2|	262.3	9e-68
CL10187.C2	407	PREDICTED: gamma-aminobutyric acid receptor subunit rho-1-like [Danio rerio]	6.3251	0.2503	4.6594	Up	8.87e-13	3.62e-12	GO:0006811//ion transport;GO:0007601//visual perception;GO:0007165//signal transduction	GO:0016917//GABA receptor activity;GO:0005216//ion channel activity;GO:0019904//protein domain specific binding;GO:0046982//protein heterodimerization activity;GO:0042803//protein homodimerization activity		gi|326675855|ref|XP_002662272.2|	211.5	8e-54
CL10195.C2	3247	PREDICTED: probable ATP-dependent RNA helicase DDX17 [Danio rerio]	2.0097	0.1726	3.5415	Up	2.39e-25	1.75e-24	GO:0009791//post-embryonic development;GO:0033148//positive regulation of estrogen receptor signaling pathway;GO:0006396//RNA processing;GO:0072358;GO:0045944//positive regulation of transcription from RNA polymerase II promoter;GO:2001014	GO:0003724//RNA helicase activity;GO:0000166//nucleotide binding;GO:0003676//nucleic acid binding;GO:0008186//RNA-dependent ATPase activity;GO:0003713//transcription coactivator activity;GO:0030331//estrogen receptor binding		gi|189520693|ref|XP_001923830.1|	1253.8	0
CL1020.C27	1323	PREDICTED: si:ch211-1n9.7 [Danio rerio]	0.6335	0.0385	4.0404	Up	0.000158	0.000293	GO:0045740//positive regulation of DNA replication;GO:0006284//base-excision repair;GO:0006264//mitochondrial DNA replication;GO:0043137//DNA replication, removal of RNA primer	GO:0004003//ATP-dependent DNA helicase activity;GO:0016890//site-specific endodeoxyribonuclease activity, specific for altered base;GO:0017108//5'-flap endonuclease activity;GO:0003677//DNA binding;GO:0005524//ATP binding		gi|292620199|ref|XP_687974.4|	70.5	1e-10
CL10200.C1	966	S100 calcium binding protein A1 [Danio rerio] >gi|126635170|emb|CAM56289.1| S100 calcium binding protein A1 [Danio rerio] >gi|333805437|dbj|BAK26517.1| S100A1 protein [Danio rerio]	0.9916	1382.74	-10.4455	Down	0	0	GO:0000122//negative regulation of transcription from RNA polymerase II promoter	GO:0005509//calcium ion binding;GO:0044548;GO:0051117//ATPase binding;GO:0042803//protein homodimerization activity		gi|147903677|ref|NP_001082820.1|	180.3	1e-43
CL10201.C2	2464	uncharacterized protein LOC571919 [Danio rerio] >gi|116487503|gb|AAI25839.1| Zgc:152953 [Danio rerio]	21.8916	7.1122	1.622	Up	2.05e-79	4.11e-78	-	-		gi|121582382|ref|NP_001073526.1|	375.9	4e-102
CL10202.C3	1829	Mgrn1 protein [Danio rerio]	7.0702	2.2561	1.6479	Up	1e-20	6.15e-20	GO:0043951//negative regulation of cAMP-mediated signaling;GO:0000209//protein polyubiquitination;GO:0008333//endosome to lysosome transport;GO:0006513//protein monoubiquitination;GO:0045744//negative regulation of G-protein coupled receptor protein signaling pathway	GO:0008270//zinc ion binding;GO:0004842//ubiquitin-protein ligase activity		gi|213624790|gb|AAI71584.1|	67.8	0
CL10206.C1	1536	Glycogen phosphorylase, muscle form [Salmo salar]	5.8854	0.597	3.3013	Up	1.48e-32	1.35e-31	GO:0005975//carbohydrate metabolic process	GO:0030170//pyridoxal phosphate binding;GO:0004645//phosphorylase activity		gi|223647618|gb|ACN10567.1|	948.3	0
CL1021.C1	2642	PREDICTED: zinc transporter ZIP14-like [Danio rerio]	7.8857	0.8484	3.2164	Up	2.76e-71	4.99e-70	GO:0006882//cellular zinc ion homeostasis;GO:0006826//iron ion transport;GO:0071578	GO:0005385//zinc ion transmembrane transporter activity		gi|326667699|ref|XP_001340102.4|	904.4	0
CL10210.C2	1029	PREDICTED: gamma-aminobutyric acid receptor subunit gamma-3-like [Danio rerio]	0.9891	3.515	-1.8293	Down	2.12e-07	5.56e-07	GO:0007214//gamma-aminobutyric acid signaling pathway;GO:0006821//chloride transport;GO:0007268//synaptic transmission;GO:0042493//response to drug;GO:0034220//ion transmembrane transport	GO:0005230//extracellular ligand-gated ion channel activity;GO:0004890//GABA-A receptor activity;GO:0005254//chloride channel activity		gi|326668762|ref|XP_001920261.2|	465.7	1e-129
CL10211.C2	3230	novel protein [Danio rerio]	5.1712	1.2617	2.0351	Up	1.13e-34	1.08e-33	-	GO:0005488//binding		gi|157888664|emb|CAD60828.2|	42.7	0
CL10212.C1	509	Ripk1l protein [Danio rerio]	4.4695	1.7014	1.3934	Up	0.000588	0.000993	GO:0016310//phosphorylation	GO:0005515//protein binding;GO:0004672//protein kinase activity		gi|190337601|gb|AAI63762.1|	202.2	6e-51
CL10214.C5	324	novel protein (zgc:55668) [Danio rerio]	35.2925	17.4527	1.0159	Up	1.73e-09	5.5e-09	GO:0007283//spermatogenesis;GO:0000280//nuclear division;GO:0007052//mitotic spindle organization;GO:0040016//embryonic cleavage;GO:0007099//centriole replication	-		gi|94733578|emb|CAK04598.1|	173.7	1e-42
CL10215.C1	592	PREDICTED: myosin-X [Danio rerio]	6.6745	0.7745	3.1073	Up	3.07e-14	1.37e-13	-	GO:0005543//phospholipid binding;GO:0005524//ATP binding;GO:0003774//motor activity		gi|326670548|ref|XP_682853.4|	109.4	9e-23
CL10217.C1	291	ETS-related transcription factor Elf-1 [Danio rerio] >gi|4099174|gb|AAD04753.1| E74-like factor-1 [Danio rerio]	11.1095	2.976	1.9003	Up	2.83e-07	7.33e-07	GO:0006355//regulation of transcription, DNA-dependent	GO:0043565//sequence-specific DNA binding;GO:0003700//transcription factor activity		gi|18858585|ref|NP_571234.1|	161.8	7e-39
CL1022.C1	3684	E3 ubiquitin-protein ligase TRIM33 [Danio rerio] >gi|169154416|emb|CAQ15290.1| tripartite motif-containing 33 [Danio rerio]	23.0923	6.8449	1.7543	Up	1.06e-138	3.59e-137	GO:0030514//negative regulation of BMP signaling pathway;GO:0035166//post-embryonic hemopoiesis;GO:0017015//regulation of transforming growth factor beta receptor signaling pathway;GO:0034243//regulation of RNA elongation from RNA polymerase II promoter;GO:0045892//negative regulation of transcription, DNA-dependent;GO:0060215//primitive hemopoiesis;GO:0016567//protein ubiquitination;GO:0030218//…	GO:0008270//zinc ion binding;GO:0016874//ligase activity;GO:0003677//DNA binding;GO:0070410//co-SMAD binding;GO:0070412//R-SMAD binding		gi|347300253|ref|NP_001002871.2|	2029.6	0
CL10221.C1	837	novel protein (zgc:112418) [Danio rerio]	6.5089	0	12.6682	Up	1.78e-31	1.57e-30	-	-		gi|169154931|emb|CAQ14704.1|	355.9	1e-96
CL10222.C3	5246	transcription initiation factor TFIID subunit 1 [Danio rerio] >gi|94732241|emb|CAK04559.1| TAF1 RNA polymerase II, TATA box binding protein (TBP)-associated [Danio rerio]	3.3095	0.67	2.3044	Up	7.23e-42	8.15e-41	GO:0006413//translational initiation;GO:0000080//G1 phase of mitotic cell cycle;GO:0051123//RNA polymerase II transcriptional preinitiation complex assembly;GO:0018107//peptidyl-threonine phosphorylation;GO:0006974//response to DNA damage stimulus;GO:0016032//viral reproduction;GO:0060261//positive regulation of transcription initiation from RNA polymerase II promoter;GO:0046777//protein amino ac…	GO:0002039//p53 binding;GO:0004402//histone acetyltransferase activity;GO:0003743//translation initiation factor activity;GO:0044212;GO:0004674//protein serine/threonine kinase activity;GO:0003713//transcription coactivator activity;GO:0043565//sequence-specific DNA binding;GO:0017025//TATA-binding protein binding;GO:0005524//ATP binding;GO:0070577//histone acetyl-lysine binding		gi|113677837|ref|NP_001038250.1|	3265.3	0
CL10225.C1	1082	small glutamine-rich tetratricopeptide repeat-containing protein beta [Danio rerio] >gi|49256703|gb|AAH74059.1| Small glutamine-rich tetratricopeptide repeat (TPR)-containing, alpha [Danio rerio]	10.5682	1.742	2.6009	Up	3.34e-32	3e-31	-	GO:0046982//protein heterodimerization activity;GO:0042803//protein homodimerization activity		gi|50345104|ref|NP_001002225.1|	572.4	1e-161
CL10229.C2	2773	uncharacterized protein LOC797544 [Danio rerio] >gi|160773699|gb|AAI55065.1| Wu:fy63c09 protein [Danio rerio]	2.2885	0.4593	2.3169	Up	2.33e-16	1.17e-15	GO:0009987//cellular process	-		gi|190194236|ref|NP_001121746.1|	593.6	1e-167
CL1023.C1	1088	PREDICTED: hypothetical protein LOC564263 [Danio rerio]	3.4116	0	11.7362	Up	1.09e-21	6.97e-21	-	-		gi|189537485|ref|XP_692699.3|	329.7	1e-88
CL10230.C3	5197	PREDICTED: spectrin beta chain, brain 1-like [Oreochromis niloticus]	20.8276	5.901	1.8195	Up	4.69e-185	2.1e-183	GO:0007411//axon guidance;GO:0007182//common-partner SMAD protein phosphorylation;GO:0051693//actin filament capping;GO:0007184//SMAD protein nuclear translocation	GO:0005543//phospholipid binding;GO:0003779//actin binding;GO:0005516//calmodulin binding;GO:0005200//structural constituent of cytoskeleton		gi|348538188|ref|XP_003456574.1|	175.6	2e-41
CL10235.C2	786	grancalcin [Danio rerio] >gi|52350630|gb|AAH82795.1| Zgc:92027 [Danio rerio] >gi|182891688|gb|AAI65011.1| Zgc:92027 protein [Danio rerio]	1.828	0.0648	4.8181	Up	1.06e-07	2.87e-07	-	GO:0042803//protein homodimerization activity;GO:0005509//calcium ion binding		gi|53933226|ref|NP_001005585.1|	369.4	8e-101
CL10240.C1	607	PREDICTED: hypothetical protein LOC100004590 [Danio rerio]	7.2985	1.3428	2.4424	Up	1.62e-12	6.51e-12	-	-		gi|125854538|ref|XP_001343852.1|	313.9	2e-84
CL10241.C2	1167	PREDICTED: oxysterol-binding protein-related protein 8-like, partial [Danio rerio]	34.1662	1.135	4.9118	Up	1.99e-185	8.96e-184	GO:0006869//lipid transport	GO:0005543//phospholipid binding		gi|326666408|ref|XP_002661385.2|	120.9	1e-25
CL10243.C2	3477	zinc finger BED domain-containing protein 4 [Danio rerio] >gi|56208592|emb|CAI20716.1| novel protein similar to vertebrate zinc finger, BED domain containing 4 (ZBED4) [Danio rerio]	33.5067	6.2415	2.4245	Up	5.77e-288	4.06e-286	-	GO:0046872//metal ion binding;GO:0046983//protein dimerization activity;GO:0003677//DNA binding		gi|130507929|ref|NP_001076410.1|	59.7	1e-06
CL10245.C2	1382	epithelial cell adhesion molecule [Ctenopharyngodon idella]	4.7218	23.8864	-2.3388	Down	1.79e-76	3.45e-75	GO:0055113//epiboly involved in gastrulation with mouth forming second;GO:0016337//cell-cell adhesion	-		gi|283498146|gb|ADB25057.1|	483	1e-134
CL10247.C2	816	UPF0538 protein C2orf76 homolog [Danio rerio] >gi|82181143|sp|Q66IB8.1|CB076_DANRE RecName: Full=UPF0538 protein C2orf76 homolog >gi|51859334|gb|AAH81413.1| Zgc:101851 [Danio rerio]	3.1548	7.6165	-1.2716	Down	1.62e-07	4.33e-07	-	-		gi|52219188|ref|NP_001004675.1|	225.7	1e-57
CL10248.C1	929	Zgc:55466 [Danio rerio]	3.6733	9.1028	-1.3092	Down	3.89e-10	1.31e-09	GO:0007067//mitosis;GO:0080154;GO:0030317//sperm motility;GO:0007346//regulation of mitotic cell cycle;GO:0051301//cell division	GO:0005515//protein binding		gi|42542768|gb|AAH66530.1|	513.5	4e-144
CL10249.C1	438	PREDICTED: dolichyl-diphosphooligosaccharide--protein glycosyltransferase subunit 4-like [Meleagris gallopavo] >gi|363732414|ref|XP_003641099.1| PREDICTED: dolichyl-diphosphooligosaccharide--protein glycosyltransferase subunit 4 [Gallus gallus]	20.7761	108.05	-2.3787	Down	4.67e-111	1.27e-109	-	GO:0016740//transferase activity		gi|326916594|ref|XP_003204591.1|	72.8	4e-12
CL1025.C2	1490	chromodomain-helicase-DNA-binding protein 8 [Danio rerio]	11.0896	5.402	1.0376	Up	1.73e-13	7.37e-13	-	-		gi|320461545|ref|NP_001189381.1|	973.8	0
CL10253.C3	3875	PREDICTED: cohesin subunit SA-1-like [Oreochromis niloticus]	7.5858	0.4338	4.1282	Up	6.83e-123	2.05e-121	GO:0009987//cellular process	GO:0005515//protein binding		gi|348515535|ref|XP_003445295.1|	1077.4	0
CL10254.C2	1867	nuclear receptor subfamily 2, group F, member 6 [Danio rerio] >gi|40807137|gb|AAH65330.1| Nuclear receptor subfamily 2, group F, member 6a [Danio rerio] >gi|169158188|emb|CAQ13375.1| novel protein (zgc:77259) [Danio rerio]	34.9844	2.8923	3.5964	Up	4.22e-243	2.49e-241	GO:0006367//transcription initiation from RNA polymerase II promoter;GO:0048666//neuron development;GO:0000122//negative regulation of transcription from RNA polymerase II promoter;GO:0050965//detection of temperature stimulus involved in sensory perception of pain;GO:0043401;GO:0030522//intracellular receptor-mediated signaling pathway;GO:0043153//entrainment of circadian clock by photoperiod	GO:0005515//protein binding;GO:0008270//zinc ion binding;GO:0003707//steroid hormone receptor activity;GO:0043565//sequence-specific DNA binding;GO:0004887//thyroid hormone receptor activity		gi|56090166|ref|NP_991120.1|	800.8	0
CL10256.C2	335	unnamed protein product [Tetraodon nigroviridis]	6.791	0.1521	5.4805	Up	3.04e-12	1.2e-11	GO:0008286//insulin receptor signaling pathway;GO:0046578//regulation of Ras protein signal transduction;GO:0050873//brown fat cell differentiation;GO:0050851//antigen receptor-mediated signaling pathway;GO:0019221//cytokine-mediated signaling pathway;GO:0030036//actin cytoskeleton organization;GO:0009967//positive regulation of signal transduction;GO:0001922//B-1 B cell homeostasis;GO:0019222//r…	GO:0005068//transmembrane receptor protein tyrosine kinase adaptor protein activity;GO:0005070//SH3/SH2 adaptor activity		gi|47224996|emb|CAF97411.1|	148.7	6e-35
CL10257.C1	1226	protein kinase C eta type [Danio rerio] >gi|169641936|gb|AAI60622.1| Zgc:172124 protein [Danio rerio]	3.1252	6.4406	-1.0432	Down	4.43e-07	1.12e-06	GO:0030168//platelet activation;GO:0010744//positive regulation of macrophage derived foam cell differentiation;GO:0034351//negative regulation of glial cell apoptosis;GO:2000810;GO:0006468//protein amino acid phosphorylation;GO:0060252//positive regulation of glial cell proliferation;GO:0045618//positive regulation of keratinocyte differentiation;GO:0070528//protein kinase C signaling cascade;GO…	GO:0004699//calcium-independent protein kinase C activity;GO:0046872//metal ion binding;GO:0017160//Ral GTPase binding;GO:0005524//ATP binding		gi|176866349|ref|NP_001116528.1|	674.9	0
CL10258.C1	1251	runt-related transcription factor 3 [Danio rerio] >gi|12002105|gb|AAG43183.1|AF104037_1 transcription factor runt-1 [Danio rerio] >gi|29468490|gb|AAO85550.1| Runx3 transcription factor [Danio rerio] >gi|190338452|gb|AAI63552.1| Runx3 protein [Danio rerio] >gi|190338456|gb|AAI63560.1| Runx3 protein [Danio rerio]	7.5612	0.0407	7.5374	Up	3.78e-52	5.16e-51	GO:0007411//axon guidance;GO:0030097//hemopoiesis;GO:0048469//cell maturation;GO:0000122//negative regulation of transcription from RNA polymerase II promoter;GO:0051216//cartilage development;GO:0045786//negative regulation of cell cycle;GO:0031069//hair follicle morphogenesis;GO:0006468//protein amino acid phosphorylation;GO:0006917//induction of apoptosis;GO:0032609//interferon-gamma productio…	GO:0000977;GO:0000981;GO:0005524//ATP binding		gi|40254693|ref|NP_571679.2|	174.1	1e-41
CL10259.C2	1676	probable E3 ubiquitin-protein ligase MGRN1 [Danio rerio] >gi|169145996|emb|CAQ14150.1| novel protein similar to mahogunin, ring finger 1 (mgrn1) [Danio rerio]	13.0738	1.8237	2.8417	Up	2.99e-66	5.06e-65	-	GO:0008270//zinc ion binding		gi|221307525|ref|NP_001138254.1|	720.3	0
CL1026.C2	2584	PREDICTED: H(+)/Cl(-) exchange transporter 3 isoform 2 [Danio rerio]	28.3584	5.8356	2.2808	Up	6.03e-169	2.48e-167	GO:0055085//transmembrane transport;GO:0048388//endosomal lumen acidification;GO:0006821//chloride transport	GO:0005247//voltage-gated chloride channel activity;GO:0005524//ATP binding;GO:0030165//PDZ domain binding;GO:0046982//protein heterodimerization activity;GO:0042803//protein homodimerization activity;GO:0015297//antiporter activity		gi|326669130|ref|XP_003198939.1|	1070.8	0
CL10262.C3	2024	preimplantation protein 4-like [Danio rerio] >gi|157886077|emb|CAK03664.2| novel protein [Danio rerio] >gi|157886408|emb|CAP09312.1| novel protein [Danio rerio]	63.7427	7.274	3.1314	Up	0	0	GO:0006071//glycerol metabolic process;GO:0006629//lipid metabolic process	GO:0008889//glycerophosphodiester phosphodiesterase activity;GO:0047389//glycerophosphocholine phosphodiesterase activity;GO:2001070		gi|160333557|ref|NP_001103993.1|	1156	0
CL10263.C2	2911	PREDICTED: zinc finger CCHC domain-containing protein 2 [Danio rerio]	98.4909	7.7701	3.664	Up	0	0	-	-		gi|292611100|ref|XP_693211.3|	1462.2	0
CL10264.C3	407	solute carrier family 35, member E4 [Xenopus (Silurana) tropicalis] >gi|166796233|gb|AAI59189.1| Zgc:110140 protein [Danio rerio] >gi|183985622|gb|AAI66121.1| LOC100158508 protein [Xenopus (Silurana) tropicalis]	1.0297	3.8802	-1.9139	Down	0.000486	0.000825	-	-		gi|189230188|ref|NP_001121418.1|	163.3	2e-39
CL10269.C2	432	PREDICTED: tumor suppressor candidate 3-like [Xenopus (Silurana) tropicalis]	5.4047	1.4151	1.9333	Up	1.06e-05	2.29e-05	GO:0015693//magnesium ion transport;GO:0018279//protein amino acid N-linked glycosylation via asparagine;GO:0045454//cell redox homeostasis;GO:0050890//cognition;GO:0043687//post-translational protein modification	GO:0015095//magnesium ion transmembrane transporter activity;GO:0004579//dolichyl-diphosphooligosaccharide-protein glycotransferase activity		gi|301610364|ref|XP_002934712.1|	241.5	7e-63
CL10270.C1	2125	PREDICTED: hypothetical protein LOC100034411 [Danio rerio]	9.3535	0.2397	5.2862	Up	9.71e-97	2.34e-95	-	-		gi|326670673|ref|XP_003199267.1|	959.9	0
CL10273.C2	829	39S ribosomal protein L55, mitochondrial [Danio rerio] >gi|159569761|emb|CAP19445.1| novel protein similar to vertebrate mitochondrial ribosomal protein L55 (MRPL55) [Danio rerio]	26.648	178.577	-2.7444	Down	0	0	-	-		gi|162287419|ref|NP_001104649.1|	229.6	1e-58
CL10274.C1	939	PREDICTED: integrator complex subunit 4-like [Danio rerio]	1.4664	0.3255	2.1715	Up	0.000291	0.000517	GO:0016180//snRNA processing	-		gi|189531379|ref|XP_001923719.1|	493.8	4e-138
CL10276.C2	1979	PREDICTED: leucine-rich repeat and IQ domain-containing protein 3 [Danio rerio]	0.9378	0	9.8731	Up	3.17e-11	1.16e-10	-	-		gi|326669985|ref|XP_001340019.3|	309.7	3e-82
CL10278.C2	700	PREDICTED: ras-related protein Rab-13-like [Oreochromis niloticus]	2.9079	6.3315	-1.1226	Down	6.32e-05	0.000123	GO:0007264//small GTPase mediated signal transduction;GO:0006886//intracellular protein transport	GO:0003924//GTPase activity;GO:0005525//GTP binding		gi|348526868|ref|XP_003450941.1|	73.9	6e-12
CL10279.C2	644	PREDICTED: DTW domain-containing protein 2-like, partial [Danio rerio]	13.8514	59.0907	-2.0929	Down	7.04e-77	1.37e-75	-	-		gi|326677476|ref|XP_003200847.1|	288.5	1e-76
CL1028.C2	4239	PREDICTED: exportin-1 [Danio rerio]	3.2201	0.4326	2.896	Up	1.08e-42	1.24e-41	GO:0042176//regulation of protein catabolic process;GO:0000122//negative regulation of transcription from RNA polymerase II promoter;GO:0051028//mRNA transport;GO:0000236//mitotic prometaphase;GO:0046825//regulation of protein export from nucleus;GO:0034504//protein localization in nucleus;GO:0046796;GO:0019058//viral infectious cycle;GO:0042493//response to drug;GO:0010824//regulation of centros…	GO:0008565//protein transporter activity;GO:0019904//protein domain specific binding;GO:0003723//RNA binding		gi|292623176|ref|XP_001919797.2|	2036.5	0
CL10282.C1	1008	myosin-Vb [Danio rerio]	19.5996	2.1732	3.1729	Up	8.01e-67	1.37e-65	GO:0055085//transmembrane transport;GO:0016192//vesicle-mediated transport;GO:0032880//regulation of protein localization;GO:0006833//water transport;GO:0015031//protein transport	GO:0005516//calmodulin binding;GO:0017137//Rab GTPase binding;GO:0000146//microfilament motor activity;GO:0035255//ionotropic glutamate receptor binding;GO:0005524//ATP binding;GO:0003779//actin binding		gi|239052804|ref|NP_001155104.1|	634.4	2e-180
CL10285.C2	988	Crip2 protein [Danio rerio]	6.1201	55.0679	-3.1696	Down	2.56e-172	1.07e-170	GO:0030097//hemopoiesis;GO:0008284//positive regulation of cell proliferation	GO:0005515//protein binding;GO:0008270//zinc ion binding		gi|166796347|gb|AAI59243.1|	422.2	1e-116
CL1029.C2	1028	PREDICTED: pre-mRNA 3&apos;-end-processing factor FIP1 [Danio rerio]	10.5992	24.8768	-1.2308	Down	2.41e-25	1.77e-24	-	-		gi|125846280|ref|XP_690394.2|	476.5	7e-133
CL10291.C2	1463	uncharacterized protein LOC406459 [Danio rerio] >gi|45501373|gb|AAH67184.1| Zgc:77112 [Danio rerio]	0.4911	269.34	-9.0992	Down	0	0	GO:0070873;GO:0005978//glycogen biosynthetic process	GO:0019899//enzyme binding		gi|47085963|ref|NP_998345.1|	406.8	1e-111
CL10292.C3	1565	ras-related protein Rab-9A [Danio rerio] >gi|339715149|ref|NP_001229903.1| ras-related protein Rab-9A [Danio rerio] >gi|112419160|gb|AAI22265.1| Zgc:153391 [Danio rerio] >gi|182889508|gb|AAI65268.1| Zgc:153391 protein [Danio rerio]	0.5356	1.8229	-1.767	Down	7.18e-06	1.59e-05	GO:0007264//small GTPase mediated signal transduction;GO:0045921//positive regulation of exocytosis;GO:0006184//GTP catabolic process;GO:0015031//protein transport	GO:0019003//GDP binding;GO:0005515//protein binding;GO:0003924//GTPase activity;GO:0005525//GTP binding		gi|113676266|ref|NP_001038931.1|	387.1	1e-105
CL10296.C2	3007	PREDICTED: membralin [Danio rerio]	19.7701	5.8448	1.7581	Up	8.65e-98	2.11e-96	GO:0050873//brown fat cell differentiation;GO:0030819//positive regulation of cAMP biosynthetic process;GO:0034394//protein localization at cell surface	GO:0031780;GO:0070996;GO:0031781//type 3 melanocortin receptor binding;GO:0031782//type 4 melanocortin receptor binding;GO:0031783		gi|326671739|ref|XP_700127.2|	1147.1	0
CL10297.C1	1028	PREDICTED: grainyhead-like protein 2 homolog [Oreochromis niloticus]	2.3877	5.352	-1.1645	Down	4.3e-06	9.7e-06	GO:0006355//regulation of transcription, DNA-dependent;GO:0048839//inner ear development	GO:0003677//DNA binding;GO:0003700//transcription factor activity		gi|348513406|ref|XP_003444233.1|	435.3	2e-120
CL10300.C3	1872	uncharacterized protein LOC541528 [Danio rerio] >gi|61403590|gb|AAH91895.1| Zgc:113278 [Danio rerio]	16.2462	2.8574	2.5073	Up	1.39e-79	2.8e-78	GO:0015031//protein transport	-		gi|62122879|ref|NP_001014363.1|	723.8	0
CL10306.C2	2873	PREDICTED: hypothetical protein LOC557823 [Danio rerio]	19.8587	2.8725	2.7894	Up	2.35e-166	9.49e-165	-	-		gi|326674230|ref|XP_686060.4|	1620.1	0
CL10307.C1	1005	general transcription factor 3C polypeptide 6 [Danio rerio] >gi|29124579|gb|AAH49013.1| Zgc:56388 [Danio rerio]	11.6757	58.6478	-2.3286	Down	1.8e-134	5.9e-133	GO:0042797//tRNA transcription from RNA polymerase III promoter;GO:0042791//5S class rRNA transcription	GO:0003677//DNA binding;GO:0005515//protein binding		gi|41053736|ref|NP_956556.1|	251.9	3e-65
CL10308.C1	1373	succinate-CoA ligase, GDP-forming, alpha subunit [Danio rerio] >gi|220679279|emb|CAX13849.1| succinate-CoA ligase, GDP-forming, alpha subunit [Danio rerio]	7.0638	17.2531	-1.2883	Down	3.3e-25	2.41e-24	GO:0006099//tricarboxylic acid cycle	GO:0004775//succinate-CoA ligase (ADP-forming) activity;GO:0000166//nucleotide binding;GO:0048037//cofactor binding;GO:0003878//ATP citrate synthase activity		gi|220672696|emb|CAX13903.1|	636	1e-180
CL10309.C1	544	PREDICTED: zinc finger protein 729-like [Oreochromis niloticus]	14.6368	2.6221	2.4808	Up	9.53e-22	6.09e-21	-	-		gi|348543634|ref|XP_003459288.1|	52.8	7e-06
CL10313.C3	1646	PREDICTED: zinc finger protein 252-like [Danio rerio]	30.3704	1.1761	4.6906	Up	5.17e-226	2.84e-224	-	-		gi|326670427|ref|XP_003199213.1|	116.3	4e-24
CL10315.C1	1565	elongation factor Tu, mitochondrial [Danio rerio] >gi|60649710|gb|AAH91659.1| Zgc:110766 [Danio rerio] >gi|182889744|gb|AAI65581.1| Zgc:110766 protein [Danio rerio]	16.3345	49.7711	-1.6074	Down	2.94e-109	7.9e-108	GO:0006414//translational elongation;GO:0006184//GTP catabolic process	GO:0003746//translation elongation factor activity;GO:0003924//GTPase activity;GO:0005525//GTP binding		gi|61806580|ref|NP_001013523.1|	820.5	0
CL10316.C2	1149	Amine sulfotransferase [Anoplopoma fimbria]	26.469	0.133	7.6367	Up	1.15e-165	4.64e-164	GO:0008152//metabolic process	GO:0008146//sulfotransferase activity		gi|229365738|gb|ACQ57849.1|	396.4	1e-108
CL1032.C2	2522	PREDICTED: hypothetical protein LOC100149667 [Danio rerio]	11.8929	3.0501	1.9632	Up	3.61e-58	5.4e-57	-	-		gi|189521528|ref|XP_001919544.1|	1108.2	0
CL10321.C1	852	solute carrier family 35, member F2 [Danio rerio] >gi|115313099|gb|AAI24340.1| Zgc:153382 [Danio rerio]	1.6162	4.4246	-1.4529	Down	6.85e-06	1.52e-05	GO:0006810//transport	-		gi|115495503|ref|NP_001070024.1|	409.8	6e-113
CL10322.C2	765	CG34220 [Drosophila melanogaster] >gi|157400267|gb|ABV53749.1| CG34220 [Drosophila melanogaster]	4.4607	0.7325	2.6064	Up	1.32e-10	4.6e-10	-	-		gi|161076494|ref|NP_001097253.1|	55.8	2e-06
CL10323.C2	644	BET1-like protein [Danio rerio] >gi|82181690|sp|Q68EL3.1|BET1L_DANRE RecName: Full=BET1-like protein >gi|51329794|gb|AAH80213.1| Zgc:100789 [Danio rerio]	3.9044	8.6223	-1.143	Down	5.37e-06	1.2e-05	GO:0042147//retrograde transport, endosome to Golgi;GO:0015031//protein transport	GO:0005484//SNAP receptor activity		gi|51571917|ref|NP_001003998.1|	208.4	1e-52
CL10325.C1	588	novel protein similar to activated leukocyte cell adhesion molecule (alcam) [Danio rerio]	10.3852	1.1263	3.2049	Up	7.11e-22	4.58e-21	GO:0001568//blood vessel development	-		gi|94734344|emb|CAK11152.1|	169.1	9e-41
CL1033.C3	2552	PREDICTED: serine/threonine-protein kinase TAO1-like, partial [Danio rerio]	29.3474	1.6968	4.1123	Up	0	0	GO:0031572//G2/M transition DNA damage checkpoint;GO:0001934//positive regulation of protein amino acid phosphorylation;GO:0051493//regulation of cytoskeleton organization;GO:0051301//cell division;GO:0006915//apoptosis;GO:0031577//spindle checkpoint;GO:0046330//positive regulation of JNK cascade;GO:0006281//DNA repair	GO:0030295//protein kinase activator activity;GO:0019901//protein kinase binding;GO:0004674//protein serine/threonine kinase activity;GO:0005524//ATP binding		gi|326671608|ref|XP_002667091.2|	1257.3	0
CL10331.C2	664	G/T mismatch-specific thymine DNA glycosylase [Danio rerio] >gi|63102419|gb|AAH95340.1| Thymine-DNA glycosylase [Danio rerio] >gi|182889974|gb|AAI65885.1| Tdg protein [Danio rerio]	6.9425	3.2223	1.1074	Up	4.18e-05	8.29e-05	GO:0006281//DNA repair;GO:0032091//negative regulation of protein binding;GO:0000122//negative regulation of transcription from RNA polymerase II promoter;GO:0035562	GO:0032183//SUMO binding;GO:0016799//hydrolase activity, hydrolyzing N-glycosyl compounds;GO:0001104		gi|66472254|ref|NP_001018587.1|	408.7	9e-113
CL10332.C1	705	PREDICTED: patched domain-containing protein 1 [Danio rerio]	2.9722	0	11.5373	Up	1.42e-12	5.72e-12	GO:0007224//smoothened signaling pathway;GO:0050890//cognition	GO:0008158//hedgehog receptor activity		gi|68404314|ref|XP_690754.1|	365.2	1e-99
CL10335.C2	1338	NADH-ubiquinone oxidoreductase 75 kDa subunit, mitochondrial [Danio rerio] >gi|55716039|gb|AAH85651.1| NADH dehydrogenase (ubiquinone) Fe-S protein 1 [Danio rerio]	2.282	0.2665	3.0981	Up	2.9e-11	1.07e-10	GO:0042773//ATP synthesis coupled electron transport	GO:0051536//iron-sulfur cluster binding;GO:0009055//electron carrier activity;GO:0008137//NADH dehydrogenase (ubiquinone) activity		gi|56090150|ref|NP_001007766.1|	191	9e-47
CL10337.C3	1574	coagulation factor 2 (thrombin) receptor-like 1 precursor [Xenopus (Silurana) tropicalis] >gi|163915846|gb|AAI57518.1| LOC100135248 protein [Xenopus (Silurana) tropicalis]	0.3423	1.8125	-2.4046	Down	4.74e-08	1.33e-07	GO:0007596//blood coagulation;GO:0070493//thrombin receptor signaling pathway;GO:0006508//proteolysis	GO:0008233//peptidase activity;GO:0015057//thrombin receptor activity		gi|166157999|ref|NP_001107409.1|	664.8	0
CL10338.C2	2254	novel protein [Danio rerio]	2.3108	0.2034	3.506	Up	2.45e-20	1.47e-19	-	-		gi|169146299|emb|CAQ14474.1|	1192.2	0
CL10340.C2	2086	PREDICTED: diacylglycerol kinase zeta [Danio rerio]	15.8997	6.5449	1.2806	Up	3.81e-35	3.7e-34	-	-		gi|326669462|ref|XP_001922445.2|	1174.8	0
CL10341.C2	722	RecName: Full=Nuclear cap-binding protein subunit 2; AltName: Full=20 kDa nuclear cap-binding protein; AltName: Full=NCBP 20 kDa subunit; Short=CBP20 >gi|94732954|emb|CAK04823.1| nuclear cap binding protein subunit 2 [Danio rerio]	11.6087	39.0892	-1.7516	Down	1.04e-45	1.27e-44	GO:0031047//gene silencing by RNA;GO:0000184//nuclear-transcribed mRNA catabolic process, nonsense-mediated decay;GO:0006406//mRNA export from nucleus;GO:0008334//histone mRNA metabolic process;GO:0046833//positive regulation of RNA export from nucleus;GO:0006408//snRNA export from nucleus;GO:0031124//mRNA 3'-end processing;GO:0034660;GO:0006369//termination of RNA polymerase II transcription;GO:…	GO:0005515//protein binding;GO:0000166//nucleotide binding;GO:0000340//RNA 7-methylguanosine cap binding		gi|259511469|sp|Q8JGR6.2|NCBP2_DANRE	304.3	2e-81
CL10343.C2	1427	nuclear pore complex protein Nup107 [Danio rerio] >gi|56207684|emb|CAI21112.1| novel protein similar to vertebrate nucleoporin 107kDa (NUP107) [Danio rerio]	6.8804	0.8925	2.9466	Up	1.12e-31	9.94e-31	GO:0055085//transmembrane transport;GO:0005975//carbohydrate metabolic process;GO:0019221//cytokine-mediated signaling pathway;GO:0000236//mitotic prometaphase;GO:0006406//mRNA export from nucleus;GO:0016032//viral reproduction;GO:0044281;GO:0010827	GO:0005487//nucleocytoplasmic transporter activity;GO:0005515//protein binding		gi|71834480|ref|NP_001025338.1|	83.2	0
CL10347.C1	3678	AP-1 complex subunit gamma-1 [Danio rerio] >gi|28838736|gb|AAH47823.1| Adaptor-related protein complex 1, gamma 1 subunit [Danio rerio]	55.652	19.0863	1.5439	Up	2.27e-275	1.53e-273	GO:0006892//post-Golgi vesicle-mediated transport;GO:0016044//membrane organization;GO:0000226//microtubule cytoskeleton organization;GO:0050690//regulation of defense response to virus by virus;GO:0006897//endocytosis;GO:0016032//viral reproduction;GO:0006886//intracellular protein transport	GO:0008565//protein transporter activity;GO:0019894//kinesin binding;GO:0008022//protein C-terminus binding;GO:0005518//collagen binding		gi|41054423|ref|NP_955976.1|	1510	0
CL10349.C1	439	novel protein [Danio rerio]	1.3637	0	10.4133	Up	0.000388	0.000677	-	GO:0005488//binding		gi|157888689|emb|CAP09475.1|	69.3	5e-11
CL10352.C1	1378	novel protein [Danio rerio]	4.1273	0	12.011	Up	7.97e-33	7.29e-32	-	-		gi|126541099|emb|CAM46940.1|	401.4	4e-110
CL10355.C4	893	RecName: Full=Aryl hydrocarbon receptor nuclear translocator 2; Short=ARNT protein 2; Short=zfARNT2	1.4749	5.0772	-1.7834	Down	1.06e-08	3.17e-08	GO:0001666//response to hypoxia;GO:0016337//cell-cell adhesion;GO:0021979//hypothalamus cell differentiation;GO:0007165//signal transduction;GO:0071542;GO:0045893//positive regulation of transcription, DNA-dependent	GO:0004871//signal transducer activity;GO:0003677//DNA binding;GO:0003700//transcription factor activity		gi|108935955|sp|Q9DG12.2|ARNT2_DANRE	375.9	1e-102
CL10356.C1	1471	polycomb group RING finger protein 1 [Danio rerio] >gi|82209850|sp|Q7ZYZ7.1|PCGF1_DANRE RecName: Full=Polycomb group RING finger protein 1 >gi|27884139|emb|CAD61262.1| novel protein with RING finger domain [Danio rerio] >gi|126631863|gb|AAI34013.1| Polycomb group ring finger 1 [Danio rerio]	3.0931	8.1038	-1.3895	Down	7e-15	3.25e-14	GO:0035518;GO:0006355//regulation of transcription, DNA-dependent	GO:0008270//zinc ion binding;GO:0008022//protein C-terminus binding		gi|55742258|ref|NP_001007159.1|	530.4	7e-149
CL10357.C2	1260	vacuolar protein sorting-associated protein 37A [Danio rerio]	3.7536	1.6577	1.1791	Up	1.27e-05	2.72e-05	-	-		gi|45544642|ref|NP_956284.1|	668.3	0
CL10360.C1	549	neuroligin 1 [Danio rerio]	5.1253	0.3712	3.7874	Up	3.12e-12	1.23e-11	GO:0007158//neuron adhesion;GO:0016339//calcium-dependent cell-cell adhesion;GO:0002087//regulation of respiratory gaseous exchange by neurological system process;GO:0097115;GO:0007157//heterophilic cell adhesion;GO:2000463;GO:0016080//synaptic vesicle targeting;GO:0097113;GO:2000310;GO:0097091;GO:0097104;GO:0045664//regulation of neuron differentiation;GO:0097105;GO:0045184//establishment of pro…	GO:0042043//neurexin binding		gi|283139291|gb|ADB12617.1|	317.4	1e-85
CL10361.C3	1974	unnamed protein product [Tetraodon nigroviridis]	4.0336	0.3871	3.3813	Up	1.88e-29	1.57e-28	-	-		gi|47230298|emb|CAG10712.1|	382.9	2e-104
CL10362.C1	1280	WAS/WASL-interacting protein family member 2 [Danio rerio] >gi|47939896|gb|AAH71180.1| Zgc:63914 [Danio rerio]	64.1708	4.0197	3.9968	Up	0	0	-	GO:0003779//actin binding		gi|50344986|ref|NP_001002165.1|	68.9	5e-10
CL10366.C2	2288	si:dkey-33c12.4 [Danio rerio] >gi|220678562|emb|CAX14580.1| novel protein [Danio rerio] >gi|220678815|emb|CAX13507.1| novel protein [Danio rerio]	16.4584	90.9537	-2.4663	Down	0	0	-	GO:0008270//zinc ion binding;GO:0000166//nucleotide binding;GO:0003723//RNA binding		gi|239050155|ref|NP_001155071.1|	936.4	0
CL10367.C3	3573	novel protein similar to human and mouse coiled-coil and C2 domain containing 1A (CC2D1A) [Danio rerio] >gi|220678388|emb|CAX14673.1| novel protein similar to human and mouse coiled-coil and C2 domain containing 1A (CC2D1A) [Danio rerio]	19.8722	4.3344	2.1968	Up	2.56e-156	9.71e-155	-	-		gi|148725390|emb|CAN88230.1|	1297	0
CL10369.C1	2616	chromodomain-helicase-DNA-binding protein 1 [Gallus gallus] >gi|2501846|gb|AAC60282.1| chromo-helicase-DNA-binding on the Z chromosome protein [Gallus gallus]	10.1382	4.7905	1.0816	Up	4.44e-22	2.88e-21	GO:0006351//transcription, DNA-dependent	GO:0003676//nucleic acid binding		gi|45384402|ref|NP_990272.1|	864	0
CL10372.C3	2785	glutamate dehydrogenase 1b [Danio rerio] >gi|39645909|gb|AAH63940.1| Glutamate dehydrogenase 1b [Danio rerio] >gi|46403243|gb|AAS92641.1| glutamate dehydrogenase 1 [Danio rerio]	114.211	15.731	2.86	Up	0	0	GO:0006520//cellular amino acid metabolic process;GO:0055114//oxidation reduction	GO:0000166//nucleotide binding;GO:0016639//oxidoreductase activity, acting on the CH-NH2 group of donors, NAD or NADP as acceptor		gi|41282194|ref|NP_955839.2|	1081.2	0
CL10374.C2	2032	YTH domain family protein 2 [Danio rerio] >gi|28839108|gb|AAH47846.1| YTH domain family 2 [Danio rerio]	4.4783	13.8639	-1.6303	Down	2.04e-41	2.28e-40	GO:0006959//humoral immune response	-		gi|41053800|ref|NP_956544.1|	1189.5	0
CL10375.C3	2073	PREDICTED: protein SZT2-like [Danio rerio]	11.0898	1.8185	2.6084	Up	2.54e-63	4.12e-62	-	-		gi|326668369|ref|XP_700727.5|	915.6	0
CL10379.C2	678	uncharacterized protein LOC100135297 [Xenopus (Silurana) tropicalis] >gi|156229968|gb|AAI52121.1| MGC173644 protein [Danio rerio] >gi|163915743|gb|AAI57594.1| LOC100135297 protein [Xenopus (Silurana) tropicalis] >gi|169145248|emb|CAQ13826.1| novel protein similar to H.sapiens DNAL4, dynein, axonemal, light chain 4 (DNAL4, si:dkey-4c23.7) [Danio rerio]	109.493	29.1532	1.9091	Up	3.99e-136	1.33e-134	GO:0007018//microtubule-based movement;GO:0008152//metabolic process;GO:0048011//nerve growth factor receptor signaling pathway	GO:0042623//ATPase activity, coupled;GO:0003777//microtubule motor activity		gi|166158082|ref|NP_001107449.1|	219.2	1e-55
CL1038.C2	2239	PREDICTED: meiotically up-regulated gene 71 protein-like [Oreochromis niloticus]	9.519	40.2948	-2.0817	Down	1.41e-178	6.14e-177	-	-		gi|348510705|ref|XP_003442885.1|	790.4	0
CL10381.C2	669	Zgc:123178 protein [Danio rerio]	5.7273	2.2083	1.3749	Up	9.54e-06	2.06e-05	-	-		gi|148745728|gb|AAI42906.1|	100.5	5e-20
CL10382.C2	669	PREDICTED: tripartite motif-containing protein 16 isoform 2 [Danio rerio]	10.4702	1.3707	2.9333	Up	6.44e-23	4.31e-22	-	-		gi|326666188|ref|XP_695550.5|	302	1e-80
CL10384.C2	3583	Zgc:194528 protein [Danio rerio]	21.5043	2.346	3.1964	Up	2.34e-257	1.46e-255	GO:0016337//cell-cell adhesion;GO:0006915//apoptosis;GO:0010842//retina layer formation;GO:0031290//retinal ganglion cell axon guidance	GO:0005515//protein binding		gi|190337264|gb|AAI63239.1|	2280.4	0
CL10385.C1	1588	novel protein similar to vertebrate transmembrane protein 59 (TMEM59) [Danio rerio] >gi|190336871|gb|AAI62612.1| Si:dkey-181m9.10 protein [Danio rerio]	31.555	13.2811	1.2485	Up	3.01e-50	3.97e-49	-	-		gi|169153979|emb|CAQ14066.1|	598.2	3e-169
CL10386.C2	340	PREDICTED: hypothetical protein LOC100536207 [Danio rerio]	3.3456	0.4495	2.8959	Up	0.000112	0.00021	-	-		gi|326671759|ref|XP_003199518.1|	114.4	1e-24
CL10387.C2	485	PDZ and LIM domain 5a [Danio rerio] >gi|49900313|gb|AAH76551.1| PDZ and LIM domain 5 [Danio rerio] >gi|182890728|gb|AAI65217.1| Pdlim5 protein [Danio rerio]	1.8516	0.2101	3.1396	Up	0.000393	0.000673	-	GO:0008270//zinc ion binding;GO:0005515//protein binding		gi|50540376|ref|NP_001002654.1|	299.3	3e-80
CL1039.C1	1339	PREDICTED: hypothetical protein LOC557006 [Danio rerio]	4.2475	64.5252	-3.9252	Down	0	0	GO:0006915//apoptosis	-		gi|189517158|ref|XP_685054.3|	471.9	2e-131
CL10390.C1	764	nuclear receptor subfamily 1 group I member 2 [Danio rerio] >gi|68271060|gb|AAY89057.1| pregnane X receptor [Danio rerio]	7.6794	2.3338	1.7183	Up	9.91e-11	3.5e-10	GO:0006357//regulation of transcription from RNA polymerase II promoter;GO:0043401;GO:0030522//intracellular receptor-mediated signaling pathway	GO:0008270//zinc ion binding;GO:0003707//steroid hormone receptor activity;GO:0004879//ligand-dependent nuclear receptor activity;GO:0043565//sequence-specific DNA binding;GO:0005499//vitamin D binding;GO:0008134//transcription factor binding		gi|148762965|ref|NP_001092087.1|	388.7	1e-106
CL10391.C3	2920	PREDICTED: protein FAM40A [Danio rerio]	25.5873	7.3274	1.8041	Up	7.41e-127	2.29e-125	GO:0022604//regulation of cell morphogenesis;GO:0030866//cortical actin cytoskeleton organization	GO:0005515//protein binding		gi|326678436|ref|XP_003201058.1|	1585.1	0
CL10393.C1	2012	protein phosphatase 1, catalytic subunit, alpha [Danio rerio] >gi|47124952|gb|AAH70008.1| Zgc:85729 [Danio rerio] >gi|159155263|gb|AAI54764.1| Zgc:85729 [Danio rerio]	0.8629	2.532	-1.553	Down	3.71e-08	1.05e-07	GO:0001525//angiogenesis;GO:0005981//regulation of glycogen catabolic process;GO:0030324//lung development;GO:0051301//cell division;GO:0019433//triglyceride catabolic process;GO:0007067//mitosis;GO:0005979//regulation of glycogen biosynthetic process;GO:0007126//meiosis;GO:0048754//branching morphogenesis of a tube;GO:0006470//protein amino acid dephosphorylation;GO:0016568//chromatin modificati…	GO:0005515//protein binding;GO:0043021//ribonucleoprotein binding;GO:0046872//metal ion binding;GO:0004722//protein serine/threonine phosphatase activity		gi|47551331|ref|NP_999976.1|	690.3	0
CL10394.C1	552	PREDICTED: interferon-inducible GTPase 5-like [Danio rerio]	3.2537	0.0923	5.1396	Up	1.22e-09	3.98e-09	GO:0006184//GTP catabolic process	GO:0005525//GTP binding;GO:0003924//GTPase activity		gi|68383735|ref|XP_693404.1|	90.9	2e-17
CL10399.C2	1879	PREDICTED: probable G-protein coupled receptor 151-like [Danio rerio]	22.4305	0.6778	5.0485	Up	8.05e-199	3.87e-197	-	-		gi|326673902|ref|XP_003200026.1|	681	0
CL1040.C2	1270	novel protein (zgc:112151) [Danio rerio]	0.8957	6.3378	-2.8229	Down	4.77e-24	3.34e-23	GO:0051179//localization;GO:0007596//blood coagulation;GO:0007165//signal transduction;GO:0048522//positive regulation of cellular process	GO:0004871//signal transducer activity;GO:0004872//receptor activity;GO:0005488//binding		gi|169158788|emb|CAQ15467.1|	433.3	1e-119
CL10400.C1	328	PREDICTED: rap guanine nucleotide exchange factor 1 [Danio rerio]	18.0699	0.9319	4.2773	Up	1.59e-26	1.21e-25	GO:0009967//positive regulation of signal transduction;GO:0016337//cell-cell adhesion;GO:0048008//platelet-derived growth factor receptor signaling pathway;GO:0048011//nerve growth factor receptor signaling pathway;GO:0000186//activation of MAPKK activity;GO:0051056//regulation of small GTPase mediated signal transduction;GO:0001568//blood vessel development	GO:0004871//signal transducer activity;GO:0005070//SH3/SH2 adaptor activity;GO:0005085//guanyl-nucleotide exchange factor activity;GO:0017124//SH3 domain binding		gi|326669946|ref|XP_686957.5|	102.8	4e-21
CL10402.C1	651	PREDICTED: c-C motif chemokine 25-like [Danio rerio]	2.8508	0	11.4772	Up	3.17e-11	1.16e-10	-	-		gi|292611190|ref|XP_002661011.1|	120.9	3e-26
CL10403.C5	4822	MCM3-associated protein [Danio rerio]	21.1313	2.7996	2.9161	Up	0	0	GO:0009987//cellular process	GO:0005488//binding		gi|49618905|gb|AAT68037.1|	2408.2	0
CL10404.C1	2249	PREDICTED: peroxisomal proliferator-activated receptor A-interacting complex 285 kDa protein-like [Danio rerio]	15.6258	0.7475	4.3857	Up	8.07e-153	2.99e-151	GO:0044255//cellular lipid metabolic process;GO:0044281	GO:0005488//binding		gi|326668922|ref|XP_003198895.1|	65.9	9e-09
CL10405.C1	1302	uncharacterized protein LOC569178 [Danio rerio] >gi|66911677|gb|AAH96931.1| Zgc:113423 [Danio rerio]	12.1851	0.1174	6.6975	Up	1.72e-84	3.64e-83	-	-		gi|71834604|ref|NP_001025404.1|	78.6	6e-13
CL10406.C15	844	PREDICTED: klotho-like [Danio rerio]	1.7733	0	10.7922	Up	3.36e-09	1.05e-08	-	-		gi|326671344|ref|XP_690797.3|	182.6	1e-44
CL10408.C1	460	TIMP metallopeptidase inhibitor 2 precursor [Xenopus laevis] >gi|51704132|gb|AAH81167.1| MGC84288 protein [Xenopus laevis]	1.9522	6.091	-1.6416	Down	2.4e-05	4.95e-05	GO:0030814//regulation of cAMP metabolic process;GO:0043085//positive regulation of catalytic activity;GO:0046578//regulation of Ras protein signal transduction;GO:0010646//regulation of cell communication;GO:0010033//response to organic substance;GO:0043408//regulation of MAPKKK cascade;GO:0045664//regulation of neuron differentiation;GO:0048522//positive regulation of cellular process;GO:004852…	GO:0005488//binding;GO:0004857//enzyme inhibitor activity		gi|148237518|ref|NP_001087748.1|	76.6	3e-13
CL10412.C6	2083	Zgc:92151 protein [Danio rerio]	0.3736	0	8.5454	Up	3.77e-05	7.6e-05	-	GO:0005488//binding		gi|160774309|gb|AAI55146.1|	594.7	5e-168
CL10415.C2	705	novel protein similar to vertebrate phosphotriesterase related (PTER) [Danio rerio]	10.7847	3.3239	1.698	Up	2.74e-13	1.16e-12	GO:0009056//catabolic process	GO:0008270//zinc ion binding;GO:0016788//hydrolase activity, acting on ester bonds		gi|122891390|emb|CAM14163.1|	396	7e-109
CL10417.C5	2293	novel protein similar to human protein phosphatase 1, catalytic subunit, beta isoform (PPP1CB) [Danio rerio]	35.7954	3.9101	3.1945	Up	7.13e-274	4.76e-272	GO:0005981//regulation of glycogen catabolic process;GO:0030155//regulation of cell adhesion;GO:0051301//cell division;GO:0019433//triglyceride catabolic process;GO:0005979//regulation of glycogen biosynthetic process;GO:0006470//protein amino acid dephosphorylation;GO:0001889//liver development;GO:0007049//cell cycle	GO:0019901//protein kinase binding;GO:0017018//myosin phosphatase activity;GO:0050115;GO:0046872//metal ion binding		gi|27884151|emb|CAD61270.1|	676	0
CL10418.C1	954	1-acyl-sn-glycerol-3-phosphate acyltransferase delta [Danio rerio] >gi|34784871|gb|AAH56788.1| 1-acylglycerol-3-phosphate O-acyltransferase 4 (lysophosphatidic acid acyltransferase, delta) [Danio rerio]	5.0204	11.0537	-1.1387	Down	3.63e-10	1.22e-09	GO:0016024//CDP-diacylglycerol biosynthetic process;GO:0019432//triglyceride biosynthetic process	GO:0003841//1-acylglycerol-3-phosphate O-acyltransferase activity		gi|47085691|ref|NP_998157.1|	548.9	1e-154
CL1042.C1	1102	PREDICTED: retrotransposon-like protein 1-like [Xenopus (Silurana) tropicalis]	25.6964	0.416	5.9488	Up	3.1e-144	1.08e-142	-	-		gi|301615822|ref|XP_002937370.1|	169.5	2e-40
CL10421.C1	435	NADH dehydrogenase 1 alpha subcomplex subunit 1 [Anoplopoma fimbria]	14.038	35.2502	-1.3283	Down	1.38e-17	7.35e-17	GO:0006810//transport;GO:0022900//electron transport chain	-		gi|229366606|gb|ACQ58283.1|	128.3	9e-29
CL10422.C4	4377	LOC571625 protein [Danio rerio]	77.0609	18.1681	2.0846	Up	0	0	GO:0007076//mitotic chromosome condensation	GO:0042393//histone binding		gi|124481687|gb|AAI33124.1|	2511.1	0
CL10425.C2	1204	PREDICTED: rap guanine nucleotide exchange factor 2 [Danio rerio]	9.7956	2.4964	1.9723	Up	5.37e-24	3.74e-23	-	-		gi|326663944|ref|XP_001333836.4|	735.7	0
CL10426.C3	3532	novel protein (zgc:55934) [Danio rerio]	10.7633	30.2167	-1.4892	Down	1.54e-133	5e-132	GO:0006355//regulation of transcription, DNA-dependent	GO:0005515//protein binding		gi|94733784|emb|CAK04630.1|	1528.5	0
CL10431.C2	2426	PREDICTED: leucine-rich repeats and immunoglobulin-like domains 1 [Danio rerio]	14.6338	2.5199	2.5379	Up	6.81e-94	1.59e-92	-	-		gi|326671767|ref|XP_688817.3|	72.4	1e-10
CL10433.C1	507	PREDICTED: mps one binder kinase activator-like 2B-like [Anolis carolinensis]	2.3617	5.6268	-1.2525	Down	0.000492	0.000835	GO:0016310//phosphorylation	GO:0016301//kinase activity;GO:0046872//metal ion binding;GO:0005515//protein binding		gi|327263731|ref|XP_003216671.1|	151.4	1e-35
CL10436.C1	3338	activity-dependent neuroprotector [Danio rerio] >gi|118764075|gb|AAI28663.1| Zgc:154063 [Danio rerio]	33.9335	6.7761	2.3242	Up	3.87e-266	2.5e-264	GO:0006355//regulation of transcription, DNA-dependent	GO:0003700//transcription factor activity;GO:0043565//sequence-specific DNA binding;GO:0008270//zinc ion binding		gi|121583645|ref|NP_001073484.1|	1740.3	0
CL10437.C1	996	TRAF2 binding protein [Ctenopharyngodon idella]	23.0816	5.6262	2.0365	Up	3.8e-47	4.76e-46	-	-		gi|45356820|gb|AAS58449.1|	345.9	1e-93
CL10438.C1	878	PREDICTED: pleckstrin homology-like domain family B member 2 [Oreochromis niloticus]	4.7731	0.5802	3.0403	Up	9.83e-15	4.52e-14	-	-		gi|348518592|ref|XP_003446815.1|	183	1e-44
CL10439.C1	715	fibroblast growth factor receptor 1b [Danio rerio]	4.2703	1.7812	1.2615	Up	0.000221	0.000394	GO:0030326//embryonic limb morphogenesis;GO:0035121//tail morphogenesis;GO:0002053//positive regulation of mesenchymal cell proliferation;GO:0001701//in utero embryonic development;GO:0048339//paraxial mesoderm development;GO:0048010//vascular endothelial growth factor receptor signaling pathway;GO:0060249//anatomical structure homeostasis;GO:0018108//peptidyl-tyrosine phosphorylation;GO:0030901/…	GO:0042803//protein homodimerization activity;GO:0008201//heparin binding;GO:0017134//fibroblast growth factor binding;GO:0005007//fibroblast growth factor receptor activity;GO:0005524//ATP binding;GO:0005021//vascular endothelial growth factor receptor activity		gi|215433731|gb|ACJ66725.1|	464.5	1e-129
CL10445.C2	480	Rrbp1 protein [Danio rerio]	2.8687	6.5801	-1.1977	Down	0.000393	0.000671	GO:0015031//protein transport	-		gi|160773857|gb|AAI55190.1|	263.8	1e-69
CL10450.C3	1368	F-box only protein 22 [Danio rerio] >gi|55962546|emb|CAI11498.1| novel protein with F-box domain [Danio rerio]	18.9056	5.8093	1.7024	Up	1.13e-41	1.27e-40	GO:0006511//ubiquitin-dependent protein catabolic process;GO:0031329//regulation of cellular catabolic process;GO:0032270//positive regulation of cellular protein metabolic process;GO:0016567//protein ubiquitination;GO:0042176//regulation of protein catabolic process;GO:0048742//regulation of skeletal muscle fiber development;GO:0030162//regulation of proteolysis	GO:0004842//ubiquitin-protein ligase activity		gi|71834372|ref|NP_001025277.1|	632.9	9e-180
CL10451.C1	2439	PREDICTED: membrane-associated phosphatidylinositol transfer protein 2-like [Oreochromis niloticus]	32.769	0.9817	5.0609	Up	0	0	GO:0008152//metabolic process;GO:0006810//transport	GO:0005509//calcium ion binding;GO:0008289//lipid binding		gi|348535359|ref|XP_003455168.1|	659.1	0
CL10453.C3	351	LOC553381 protein [Danio rerio]	3.2407	0	11.6621	Up	3.56e-07	9.16e-07	-	GO:0005488//binding		gi|189442218|gb|AAI67433.1|	68.2	1e-10
CL10456.C1	1776	Ca7 protein [Danio rerio]	4.1125	299.06	-6.1843	Down	0	0	GO:0006730//one-carbon metabolic process	GO:0008270//zinc ion binding;GO:0004089//carbonate dehydratase activity		gi|29179452|gb|AAH49309.1|	495.7	2e-138
CL10457.C1	1415	PREDICTED: hypothetical protein LOC564590 [Danio rerio]	32.7052	0.396	6.3679	Up	2.26e-240	1.32e-238	-	-		gi|68397114|ref|XP_693013.1|	517.3	6e-145
CL10458.C1	1183	non-homologous end-joining factor 1 [Danio rerio] >gi|82185633|sp|Q6NV18.1|NHEJ1_DANRE RecName: Full=Non-homologous end-joining factor 1; AltName: Full=Protein cernunnos; AltName: Full=XRCC4-like factor >gi|46250370|gb|AAH68348.1| Zgc:85657 [Danio rerio]	4.0485	39.5314	-3.2875	Down	2.07e-153	7.7e-152	GO:0006302//double-strand break repair;GO:0006310//DNA recombination	GO:0003677//DNA binding		gi|47550775|ref|NP_999914.1|	459.5	1e-127
CL1046.C5	2702	Pkm2a protein [Danio rerio]	4.0325	0.9238	2.126	Up	1.99e-24	1.41e-23	GO:0042866//pyruvate biosynthetic process;GO:0014870//response to muscle inactivity;GO:0032868//response to insulin stimulus;GO:0012501//programmed cell death;GO:0031100//organ regeneration;GO:0009629//response to gravity;GO:0016310//phosphorylation;GO:0006754//ATP biosynthetic process;GO:0043403//skeletal muscle tissue regeneration;GO:0006096//glycolysis;GO:0001666//response to hypoxia;GO:000188…	GO:0004743//pyruvate kinase activity;GO:0005515//protein binding;GO:0043531//ADP binding;GO:0000287//magnesium ion binding;GO:0005524//ATP binding;GO:0030955//potassium ion binding		gi|45501385|gb|AAH67143.1|	1001.1	0
CL10463.C1	2053	PREDICTED: ephrin type-B receptor 1 [Danio rerio]	13.0642	1.2159	3.4255	Up	1.06e-96	2.55e-95	GO:0048013//ephrin receptor signaling pathway;GO:0006468//protein amino acid phosphorylation	GO:0005003//ephrin receptor activity;GO:0005524//ATP binding		gi|326665193|ref|XP_002660945.2|	765.4	0
CL10465.C2	4912	PREDICTED: bromodomain adjacent to zinc finger domain protein 2B-like [Oreochromis niloticus]	34.5532	5.756	2.5857	Up	0	0	GO:0006355//regulation of transcription, DNA-dependent	GO:0005515//protein binding		gi|348516624|ref|XP_003445838.1|	1918.7	0
CL10468.C2	788	UPF0461 protein C5orf24 homolog [Danio rerio] >gi|82185846|sp|Q6NXA8.1|CE024_DANRE RecName: Full=UPF0461 protein C5orf24 homolog >gi|45501358|gb|AAH67167.1| Zgc:77058 [Danio rerio]	17.778	3.0385	2.5487	Up	3.06e-38	3.2e-37	-	-		gi|47086235|ref|NP_998065.1|	268.9	1e-70
CL1047.C3	3828	PREDICTED: pericentrin [Danio rerio]	21.2697	1.9164	3.4723	Up	1.8e-293	1.29e-291	GO:0048869//cellular developmental process;GO:0007049//cell cycle;GO:0000226//microtubule cytoskeleton organization;GO:0007275//multicellular organismal development;GO:0009653//anatomical structure morphogenesis	GO:0005515//protein binding		gi|326668478|ref|XP_002662350.2|	79	1e-12
CL10471.C2	1736	Zinc finger protein 326 [Danio rerio]	1.9312	0.8217	1.2328	Up	0.000143	0.000266	GO:0032784;GO:0008380//RNA splicing	GO:0000993;GO:0003677//DNA binding		gi|190338508|gb|AAI63667.1|	790.4	0
CL10473.C2	1181	cdc42 effector protein 2 [Danio rerio] >gi|60688107|gb|AAH90899.1| CDC42 effector protein (Rho GTPase binding) 2 [Danio rerio] >gi|123235835|emb|CAM16535.1| novel protein (zgc:103557) [Danio rerio] >gi|182891880|gb|AAI65438.1| Cdc42ep2 protein [Danio rerio]	2.636	0.1294	4.3484	Up	1.19e-14	5.45e-14	GO:0008360//regulation of cell shape;GO:0031274//positive regulation of pseudopodium assembly;GO:0030838//positive regulation of actin filament polymerization;GO:0032321//positive regulation of Rho GTPase activity	GO:0005100//Rho GTPase activator activity;GO:0017049//GTP-Rho binding;GO:0001515//opioid peptide activity		gi|61806634|ref|NP_001013549.1|	404.8	3e-111
CL10474.C1	2445	PREDICTED: CREB-regulated transcription coactivator 2 [Danio rerio]	14.8874	1.2918	3.5266	Up	5.27e-134	1.72e-132	GO:0006355//regulation of transcription, DNA-dependent	-		gi|292624361|ref|XP_001339876.2|	1031.2	0
CL10475.C1	1099	inorganic pyrophosphatase 2, mitochondrial [Danio rerio] >gi|41351050|gb|AAH65850.1| Zgc:77715 [Danio rerio]	5.7743	88.0261	-3.9302	Down	0	0	GO:0006796//phosphate metabolic process	GO:0004427//inorganic diphosphatase activity;GO:0000287//magnesium ion binding		gi|45387739|ref|NP_991225.1|	483	9e-135
CL10476.C1	2248	alpha globin regulatory element containing-like [Danio rerio]	6.7112	2.0622	1.7024	Up	5.49e-25	3.98e-24	-	-		gi|256017188|ref|NP_001020705.2|	1118.6	0
CL10477.C1	1603	PREDICTED: polyribonucleotide 5&apos;-hydroxyl-kinase Clp1-like [Danio rerio]	12.1379	58.5383	-2.2699	Down	1.41e-206	7.07e-205	GO:0000122//negative regulation of transcription from RNA polymerase II promoter;GO:0030423//targeting of mRNA for destruction involved in RNA interference;GO:0006388//tRNA splicing, via endonucleolytic cleavage and ligation;GO:0009756//carbohydrate mediated signaling;GO:0007507//heart development;GO:0035087//siRNA loading onto RISC involved in RNA interference;GO:0045736//negative regulation of …	GO:0005534//galactose binding;GO:0005515//protein binding;GO:0008329//pattern recognition receptor activity;GO:0017069//snRNA binding;GO:0030169//low-density lipoprotein binding;GO:0005044//scavenger receptor activity;GO:0046404//ATP-dependent polydeoxyribonucleotide 5'-hydroxyl-kinase activity;GO:0046872//metal ion binding;GO:0004861//cyclin-dependent protein kinase inhibitor activity;GO:0051736…		gi|189528302|ref|XP_693984.3|	845.9	0
CL10479.C1	365	Casp2 protein [Danio rerio]	9.5132	0.1396	6.0906	Up	8.05e-19	4.53e-18	-	-		gi|148921553|gb|AAI46718.1|	57	2e-07
CL10483.C1	1565	heat shock transcription factor 5 [Danio rerio]	3.8637	0	11.9158	Up	7.52e-35	7.24e-34	-	-		gi|238866706|gb|ACR66974.1|	392.5	2e-107
CL10485.C2	1656	P450-mediated side chain cleavage enzyme [Gobiocypris rarus]	28.3071	1.9073	3.8916	Up	1.44e-186	6.53e-185	GO:0055114//oxidation reduction;GO:0006700//C21-steroid hormone biosynthetic process;GO:0031116//positive regulation of microtubule polymerization	GO:0009055//electron carrier activity;GO:0008386//cholesterol monooxygenase (side-chain-cleaving) activity;GO:0020037//heme binding		gi|360040787|gb|AEV91664.1|	936.4	0
CL10489.C3	1752	PREDICTED: forkhead box protein J2-like [Danio rerio]	10.0805	2.5006	2.0112	Up	4.97e-36	4.92e-35	GO:0006351//transcription, DNA-dependent	GO:0005488//binding		gi|292622066|ref|XP_686801.4|	828.2	0
CL10494.C2	1348	dedicator of cytokinesis 5 [Danio rerio] >gi|220679264|emb|CAX14495.1| dedicator of cytokinesis 5 [Danio rerio]	2.5759	0.2645	3.2837	Up	2.84e-13	1.2e-12	GO:0007520//myoblast fusion;GO:0050790//regulation of catalytic activity	GO:0005085//guanyl-nucleotide exchange factor activity;GO:0005525//GTP binding;GO:0051020//GTPase binding		gi|220673068|emb|CAX12623.1|	789.6	0
CL10496.C1	2020	RecName: Full=Macrophage erythroblast attacher	49.139	12.8114	1.9394	Up	3.15e-185	1.41e-183	GO:0048822//enucleate erythrocyte development;GO:0043249//erythrocyte maturation;GO:0007010//cytoskeleton organization;GO:0033033//negative regulation of myeloid cell apoptosis;GO:0051301//cell division;GO:0007155//cell adhesion;GO:0007346//regulation of mitotic cell cycle	GO:0003779//actin binding		gi|146324986|sp|Q7SXR3.2|MAEA_DANRE	792.3	0
CL10497.C2	444	Kazal-type serine peptidase inhibitor domain 2 [Danio rerio] >gi|156230246|gb|AAI51911.1| Kazald2 protein [Danio rerio]	0	1.6063	-10.6495	Down	0.000195	0.000352	GO:0030198//extracellular matrix organization;GO:0001558//regulation of cell growth	GO:0005520//insulin-like growth factor binding		gi|157311725|ref|NP_001098594.1|	25.8	3e-24
CL105.C2	607	PREDICTED: hypothetical protein LOC100536019 [Danio rerio]	3.5506	0	11.7938	Up	6.51e-13	2.69e-12	-	-		gi|326667920|ref|XP_003198696.1|	115.9	1e-24
CL1050.C1	668	cytoplasmic phosphatidylinositol transfer protein 1 [Danio rerio] >gi|55249999|gb|AAH85397.1| Zgc:101640 [Danio rerio]	6.7217	3.0505	1.1398	Up	3.5e-05	7.1e-05	GO:0006869//lipid transport;GO:0007165//signal transduction	GO:0008526//phosphatidylinositol transporter activity;GO:0008289//lipid binding		gi|55925381|ref|NP_001007445.1|	194.5	2e-48
CL10500.C1	2197	MAX-interacting protein [Danio rerio] >gi|281334106|gb|ADA61227.1| max gene-associated protein [Danio rerio]	45.1529	2.8521	3.9847	Up	0	0	GO:0048565//gut development;GO:0001889//liver development;GO:0048854//brain morphogenesis;GO:0031016//pancreas development;GO:0001947//heart looping;GO:0006351//transcription, DNA-dependent	-		gi|282721022|ref|NP_001164210.1|	875.5	0
CL1051.C3	1358	novel protein similar to human ubiquitin-conjugating enzyme E2G 1 (UBC7 homolog, C. elegans) (UBE2G1) [Danio rerio] >gi|47938041|gb|AAH71506.1| Ube2g1 protein [Danio rerio] >gi|213625791|gb|AAI71345.1| Ube2g1 protein [Danio rerio]	1.9838	4.9893	-1.3306	Down	1.46e-08	4.32e-08	GO:0070534//protein K63-linked ubiquitination;GO:0006511//ubiquitin-dependent protein catabolic process;GO:0070936//protein K48-linked ubiquitination	GO:0031625//ubiquitin protein ligase binding;GO:0005524//ATP binding;GO:0004842//ubiquitin-protein ligase activity		gi|37606125|emb|CAE50620.1|	353.2	1e-95
CL10510.C2	779	cytochrome c [Ictalurus punctatus]	19.0593	61.7986	-1.6971	Down	1.55e-73	2.9e-72	GO:0006810//transport;GO:0022900//electron transport chain	GO:0009055//electron carrier activity;GO:0020037//heme binding		gi|308323323|gb|ADO28798.1|	216.9	7e-55
CL10513.C1	1072	parkin co-regulated gene protein [Danio rerio] >gi|55250310|gb|AAH85440.1| Zgc:101786 [Danio rerio] >gi|182889412|gb|AAI65063.1| Zgc:101786 protein [Danio rerio]	181.614	0.5227	8.4407	Up	0	0	-	-		gi|55925315|ref|NP_001007399.1|	465.3	1e-129
CL10515.C2	2987	uncharacterized protein LOC393609 [Danio rerio] >gi|34785400|gb|AAH57426.1| Zgc:64042 [Danio rerio] >gi|182890328|gb|AAI64037.1| Zgc:64042 protein [Danio rerio]	4.3693	16.3556	-1.9043	Down	4.89e-87	1.07e-85	GO:0003094//glomerular filtration;GO:0001570//vasculogenesis;GO:0048008//platelet-derived growth factor receptor signaling pathway;GO:0072015;GO:0035166//post-embryonic hemopoiesis;GO:0006807//nitrogen compound metabolic process;GO:0006897//endocytosis;GO:0032836//glomerular basement membrane development;GO:0001701//in utero embryonic development	GO:0005516//calmodulin binding;GO:0042623//ATPase activity, coupled;GO:0051015//actin filament binding;GO:0035091//phosphoinositide binding;GO:0032403//protein complex binding;GO:0005524//ATP binding;GO:0003774//motor activity		gi|41055355|ref|NP_956930.1|	1757.7	0
CL10516.C3	2511	PREDICTED: metabotropic glutamate receptor 8-like [Oreochromis niloticus]	1.8835	15.0739	-3.0006	Down	2.78e-114	7.79e-113	GO:0007186//G-protein coupled receptor protein signaling pathway;GO:0007194//negative regulation of adenylate cyclase activity;GO:0046928//regulation of neurotransmitter secretion;GO:0035249//synaptic transmission, glutamatergic;GO:0007601//visual perception;GO:0007608//sensory perception of smell	GO:0001642//group III metabotropic glutamate receptor activity		gi|348526572|ref|XP_003450793.1|	1389.8	0
CL10517.C1	1370	PREDICTED: pleckstrin homology domain-containing family A member 1-like [Danio rerio]	15.9502	2.7145	2.5548	Up	6.78e-59	1.03e-57	GO:0050853//B cell receptor signaling pathway;GO:0060021//palate development;GO:0031529//ruffle organization;GO:0008210//estrogen metabolic process;GO:0070301//cellular response to hydrogen peroxide;GO:0008209//androgen metabolic process;GO:0007283//spermatogenesis;GO:0060325//face morphogenesis;GO:0009791//post-embryonic development;GO:0045184//establishment of protein localization;GO:0014065//p…	GO:0030165//PDZ domain binding;GO:0043325//phosphatidylinositol-3,4-bisphosphate binding		gi|326672264|ref|XP_003199626.1|	90.1	2e-16
CL1052.C2	1257	zinc transporter ZIP10 precursor [Danio rerio] >gi|82187125|sp|Q6PEH9.1|S39AA_DANRE RecName: Full=Zinc transporter ZIP10; AltName: Full=Solute carrier family 39 member 10; AltName: Full=Zrt- and Irt-like protein 10; Short=ZIP-10; Flags: Precursor >gi|37046841|gb|AAH58056.1| Solute carrier family 39 (zinc transporter), member 10 [Danio rerio]	8.954	3.0801	1.5396	Up	1.18e-16	6.02e-16	GO:0010043//response to zinc ion;GO:0071577	GO:0005385//zinc ion transmembrane transporter activity		gi|41056075|ref|NP_956965.1|	614.8	2e-174
CL10523.C1	523	F-box protein 44 [Danio rerio] >gi|56270118|gb|AAH86967.1| F-box protein 44 [Danio rerio]	8.0129	0.5844	3.7773	Up	1.38e-17	7.37e-17	GO:0030163//protein catabolic process	-		gi|56693225|ref|NP_001008577.1|	246.5	3e-64
CL10527.C2	3500	probable cation-transporting ATPase 13A1 [Danio rerio]	14.5051	34.6849	-1.2577	Down	8.31e-118	2.4e-116	GO:0006200//ATP catabolic process;GO:0006812//cation transport	GO:0046872//metal ion binding;GO:0015662//ATPase activity, coupled to transmembrane movement of ions, phosphorylative mechanism;GO:0005524//ATP binding		gi|347922054|ref|NP_001001403.2|	2004.2	0
CL10528.C4	3852	PREDICTED: AF4/FMR2 family member 4 [Danio rerio]	11.5477	1.4944	2.95	Up	5.87e-138	1.98e-136	GO:0006355//regulation of transcription, DNA-dependent;GO:0007286//spermatid development;GO:0006366//transcription from RNA polymerase II promoter	GO:0005515//protein binding;GO:0003700//transcription factor activity		gi|326677948|ref|XP_684327.5|	1648.6	0
CL10529.C2	849	probable ATP-dependent RNA helicase DHX37 [Danio rerio] >gi|220673173|emb|CAX14752.1| DEAH (Asp-Glu-Ala-His) box polypeptide 37 [Danio rerio]	4.7246	2.1001	1.1697	Up	6.54e-05	0.000127	GO:0008152//metabolic process	GO:0003677//DNA binding;GO:0005524//ATP binding;GO:0004386//helicase activity		gi|254553259|ref|NP_001076473.2|	260.4	6e-68
CL10530.C2	1065	interleukin 1 receptor-like 1 ligand precursor [Danio rerio] >gi|120538678|gb|AAI29378.1| Zgc:158680 [Danio rerio]	10.2871	50.369	-2.2917	Down	2.97e-120	8.79e-119	GO:0006810//transport;GO:0007267//cell-cell signaling;GO:0007165//signal transduction	GO:0005102//receptor binding		gi|123707912|ref|NP_001074109.1|	378.3	3e-103
CL10531.C2	2115	shugoshin-like 1 [Danio rerio] >gi|120538127|gb|AAI29194.1| Zgc:158297 [Danio rerio]	11.8037	4.5283	1.3822	Up	4.95e-30	4.2e-29	GO:0006996//organelle organization;GO:0000279//M phase	-		gi|123706447|ref|NP_001074089.1|	486.1	2e-135
CL10533.C1	1467	PREDICTED: ataxin-7-like [Danio rerio]	12.3245	1.6321	2.9167	Up	1.93e-56	2.82e-55	GO:0016578//histone deubiquitination	GO:0005515//protein binding		gi|326671785|ref|XP_001341475.4|	37.4	9e-12
CL10536.C1	1001	PREDICTED: sn1-specific diacylglycerol lipase beta [Oreochromis niloticus]	4.1268	11.1963	-1.4399	Down	9.11e-15	4.2e-14	-	-		gi|348501992|ref|XP_003438553.1|	319.3	1e-85
CL10538.C1	1975	PREDICTED: serine/threonine-protein phosphatase 4 regulatory subunit 4 [Danio rerio]	20.5824	0.3095	6.0553	Up	9.11e-208	4.59e-206	-	GO:0005515//protein binding		gi|326677095|ref|XP_696336.4|	114.8	1e-23
CL1054.C2	1254	cell cycle control protein 50B [Danio rerio] >gi|49257549|gb|AAH74091.1| Zgc:91908 [Danio rerio]	3.0077	7.0686	-1.2328	Down	9.57e-10	3.12e-09	GO:0036010;GO:0070863	-		gi|50345010|ref|NP_001002179.1|	614.4	3e-174
CL10540.C6	2575	major facilitator superfamily domain-containing protein 6-A [Danio rerio] >gi|123888399|sp|Q1LUQ4.1|MFD6A_DANRE RecName: Full=Major facilitator superfamily domain-containing protein 6-A; AltName: Full=Macrophage MHC class I receptor 2 homolog A >gi|94733319|emb|CAK05334.1| novel protein containing a major facilitator superfamily domain [Danio rerio]	14.6473	38.1825	-1.3823	Down	2.13e-110	5.78e-109	GO:0055085//transmembrane transport	-		gi|131889469|ref|NP_001076525.1|	65.1	4e-50
CL10541.C1	357	Oxct1b protein [Danio rerio] >gi|160773222|gb|AAI55217.1| Oxct1b protein [Danio rerio]	3.6893	0	11.8491	Up	3.46e-08	9.85e-08	GO:0009725//response to hormone stimulus;GO:0042594//response to starvation;GO:0045471//response to ethanol;GO:0007420//brain development;GO:0007584//response to nutrient;GO:0007507//heart development;GO:0014823//response to activity;GO:0071229;GO:0071333;GO:0060612//adipose tissue development;GO:0046950//cellular ketone body metabolic process;GO:0042493//response to drug;GO:0032024//positive reg…	GO:0008260//3-oxoacid CoA-transferase activity;GO:0042803//protein homodimerization activity		gi|158254067|gb|AAI54255.1|	103.6	2e-21
CL10546.C5	1321	PREDICTED: platelet-derived growth factor D-like, partial [Danio rerio]	4.3507	9.3325	-1.101	Down	4.07e-11	1.48e-10	GO:0050794//regulation of cellular process	-		gi|326674489|ref|XP_003200146.1|	315.5	3e-84
CL10549.C2	350	PREDICTED: retrotransposable element Tf2 155 kDa protein type 1-like [Danio rerio]	4.6184	0.1456	4.9873	Up	1.14e-08	3.41e-08	-	-		gi|326673582|ref|XP_003199929.1|	83.2	3e-15
CL1055.C1	1508	PREDICTED: leukocyte elastase inhibitor isoform 1 [Danio rerio]	1.5086	3138.47	-11.0226	Down	0	0	GO:0010951//negative regulation of endopeptidase activity;GO:0030162//regulation of proteolysis	GO:0004867//serine-type endopeptidase inhibitor activity		gi|326675307|ref|XP_002665111.2|	554.7	3e-156
CL10551.C5	276	uncharacterized protein LOC100149185 [Danio rerio] >gi|220679470|emb|CAX13019.1| novel protein [Danio rerio]	5.4228	16.2427	-1.5827	Down	1.7e-07	4.49e-07	-	-		gi|224496064|ref|NP_001139104.1|	99	5e-20
CL10552.C11	2246	PREDICTED: serine/threonine-protein kinase pim-3-like [Danio rerio]	15.5134	0.3175	5.6106	Up	4.59e-173	1.93e-171	-	-		gi|189518104|ref|XP_001342390.2|	113.2	4e-70
CL10555.C1	1429	PREDICTED: ras association domain-containing protein 8-like [Danio rerio]	25.514	0.9269	4.7827	Up	3.55e-167	1.44e-165	-	-		gi|326680374|ref|XP_001342892.3|	706.8	0
CL10558.C2	1407	inhibitor of growth protein 2 [Danio rerio] >gi|49900502|gb|AAH76023.1| Inhibitor of growth family, member 2 [Danio rerio] >gi|220679045|emb|CAX14482.1| inhibitor of growth family, member 2 [Danio rerio] >gi|220679479|emb|CAX13028.1| inhibitor of growth family, member 2 [Danio rerio]	5.8719	23.462	-1.9984	Down	3.71e-63	6e-62	GO:0048133//male germ-line stem cell division;GO:0043066//negative regulation of apoptosis;GO:2000772;GO:2001020;GO:0072520;GO:0007141//male meiosis I;GO:0030317//sperm motility;GO:0040008//regulation of growth;GO:0007286//spermatid development;GO:0030511//positive regulation of transforming growth factor beta receptor signaling pathway;GO:0045893//positive regulation of transcription, DNA-depend…	GO:0008270//zinc ion binding;GO:0035091//phosphoinositide binding;GO:0003677//DNA binding;GO:0032403//protein complex binding;GO:0003682//chromatin binding;GO:0035064//methylated histone residue binding		gi|50539956|ref|NP_001002448.1|	551.2	3e-155
CL10562.C2	1347	PREDICTED: sterile alpha motif domain-containing protein 14-like [Danio rerio]	6.2668	0.5295	3.565	Up	1.49e-32	1.35e-31	-	-		gi|326672235|ref|XP_003199616.1|	672.9	0
CL10563.C2	2045	brain-specific angiogenesis inhibitor 1-associated protein 2 [Danio rerio] >gi|92096496|gb|AAI15282.1| Zgc:136827 [Danio rerio]	4.7426	20.1779	-2.089	Down	5.03e-83	1.05e-81	GO:0008286//insulin receptor signaling pathway;GO:0016358//dendrite development;GO:0051017//actin filament bundle formation;GO:0032956//regulation of actin cytoskeleton organization;GO:0009617//response to bacterium;GO:0046847//filopodium assembly;GO:0048167//regulation of synaptic plasticity;GO:0007409//axonogenesis	GO:0070064//proline-rich region binding;GO:0008022//protein C-terminus binding;GO:0008093//cytoskeletal adaptor activity;GO:0017124//SH3 domain binding		gi|94158206|ref|NP_001035335.1|	961.8	0
CL10565.C1	1836	synovial apoptosis inhibitor 1, synoviolin [Danio rerio]	1.3695	0.333	2.0401	Up	2.15e-06	5.04e-06	GO:0030433//ER-associated protein catabolic process;GO:0006916//anti-apoptosis;GO:0006987//activation of signaling protein activity involved in unfolded protein response;GO:0001701//in utero embryonic development	GO:0005515//protein binding;GO:0008270//zinc ion binding;GO:0004842//ubiquitin-protein ligase activity		gi|148725435|emb|CAN88457.1|	933.7	0
CL10566.C2	378	integrin beta 4 binding protein [Danio rerio]	9.5028	65.0938	-2.7761	Down	2.83e-69	4.97e-68	GO:0006413//translational initiation;GO:0007229//integrin-mediated signaling pathway;GO:0042256//mature ribosome assembly	GO:0003743//translation initiation factor activity;GO:0043022//ribosome binding;GO:0016787//hydrolase activity		gi|169145983|emb|CAQ13709.1|	204.9	7e-52
CL10568.C1	1385	PREDICTED: latent-transforming growth factor beta-binding protein 1, partial [Danio rerio]	3.4148	0.5149	2.7294	Up	7.36e-15	3.4e-14	-	-		gi|326675591|ref|XP_690670.4|	882.5	0
CL10569.C2	642	selenoprotein H [Danio rerio]	5.6884	1.587	1.8417	Up	9.01e-08	2.46e-07	-	-		gi|169234966|ref|NP_835234.2|	167.9	2e-40
CL10571.C2	2151	Zgc:158157 protein [Danio rerio]	22.5722	8.5734	1.3966	Up	1.11e-57	1.65e-56	GO:0006351//transcription, DNA-dependent	GO:0008270//zinc ion binding		gi|55250357|gb|AAH85577.1|	741.1	0
CL10572.C3	2421	uncharacterized protein LOC337459 [Danio rerio] >gi|45709924|gb|AAH67688.1| Zgc:85910 [Danio rerio]	16.4692	35.7506	-1.1182	Down	1.65e-70	2.95e-69	GO:0006621//protein retention in ER lumen;GO:0016192//vesicle-mediated transport;GO:0006886//intracellular protein transport	GO:0004872//receptor activity;GO:0005046//KDEL sequence binding		gi|47086491|ref|NP_997943.1|	468.8	5e-130
CL10576.C1	936	novel protein similar to H.sapiens PDE11A, phosphodiesterase 11A (PDE11A) [Danio rerio]	1.9188	15.0761	-2.974	Down	3.16e-43	3.66e-42	GO:0046069//cGMP catabolic process;GO:0007165//signal transduction;GO:0006198//cAMP catabolic process;GO:0007596//blood coagulation	GO:0047555//3',5'-cyclic-GMP phosphodiesterase activity;GO:0004118//cGMP-stimulated cyclic-nucleotide phosphodiesterase activity;GO:0046872//metal ion binding;GO:0030552//cAMP binding;GO:0030553//cGMP binding		gi|169146801|emb|CAQ14666.1|	77	1e-12
CL10579.C3	1562	microtubule-associated proteins 1A/1B light chain 3B [Danio rerio] >gi|29179455|gb|AAH49313.1| Microtubule-associated protein 1 light chain 3 beta [Danio rerio] >gi|121308320|dbj|BAF43579.1| microtubule-associated protein 1-light chain 3B [Danio rerio] >gi|160773686|gb|AAI55207.1| Map1lc3b protein [Danio rerio]	74.2024	3.3918	4.4513	Up	0	0	GO:0032092//positive regulation of protein binding;GO:0006914//autophagy	GO:0008017//microtubule binding;GO:0019904//protein domain specific binding		gi|41054555|ref|NP_955898.1|	236.9	1e-60
CL1058.C1	366	Putative transposase [Dicentrarchus labrax]	12.1044	0	13.5632	Up	9.74e-26	7.25e-25	-	-		gi|317419774|emb|CBN81810.1|	125.2	7e-28
CL10580.C1	2043	N-acetylglucosamine-6-sulfatase precursor [Danio rerio] >gi|66910454|gb|AAH97128.1| Zgc:114066 [Danio rerio]	3.1648	6.5331	-1.0457	Down	4.43e-11	1.6e-10	GO:0042340//keratan sulfate catabolic process	GO:0046872//metal ion binding;GO:0008449//N-acetylglucosamine-6-sulfatase activity;GO:0005515//protein binding;GO:0043199//sulfate binding;GO:0005539//glycosaminoglycan binding		gi|71834556|ref|NP_001025379.1|	1014.2	0
CL10581.C2	217	PREDICTED: UBX domain-containing protein 2A-like [Danio rerio]	7.7249	18.3113	-1.2451	Down	3.99e-05	7.92e-05	-	-		gi|326677273|ref|XP_003200800.1|	54.7	1e-06
CL10583.C1	1195	Bcl2l10 protein [Danio rerio]	8.7673	63.6467	-2.8599	Down	3.94e-217	2.08e-215	GO:0007369//gastrulation;GO:0001756//somitogenesis;GO:0043066//negative regulation of apoptosis	GO:0046983//protein dimerization activity;GO:0051400		gi|62202055|gb|AAH92679.1|	355.1	3e-96
CL10585.C4	1090	RNase Dre2, partial [Danio rerio]	4.7784	0.0935	5.6754	Up	4.76e-27	3.69e-26	GO:0090305;GO:0016075//rRNA catabolic process	GO:0003723//RNA binding;GO:0033897//ribonuclease T2 activity		gi|217323414|gb|ACK38071.1|	367.5	5e-100
CL10589.C1	843	PREDICTED: pre-B-cell leukemia transcription factor 3 isoform 1 [Oreochromis niloticus]	7.0307	1.0273	2.7748	Up	1.41e-18	7.87e-18	GO:0008344//adult locomotory behavior;GO:0007388//posterior compartment specification;GO:0006355//regulation of transcription, DNA-dependent;GO:0021516//dorsal spinal cord development;GO:0007387//anterior compartment specification;GO:0002087//regulation of respiratory gaseous exchange by neurological system process;GO:0048666//neuron development	GO:0043565//sequence-specific DNA binding;GO:0005515//protein binding;GO:0003700//transcription factor activity		gi|348516120|ref|XP_003445587.1|	120.6	2e-81
CL1059.C2	606	PREDICTED: hypothetical protein LOC100542717 [Meleagris gallopavo]	19.462	0.7566	4.685	Up	1.97e-54	2.79e-53	GO:0006915//apoptosis	GO:0019901//protein kinase binding		gi|326933679|ref|XP_003212928.1|	96.7	6e-19
CL10592.C2	1392	PREDICTED: hypothetical protein LOC100693248 [Oreochromis niloticus]	2.4945	0.5856	2.0908	Up	1.42e-08	4.19e-08	-	-		gi|348516612|ref|XP_003445832.1|	399.4	1e-109
CL10594.C1	1810	PREDICTED: arrestin domain-containing protein 1 [Danio rerio]	11.9405	1.9702	2.5994	Up	2.1e-59	3.23e-58	-	-		gi|326677665|ref|XP_698551.4|	799.3	0
CL10597.C2	1603	phospholipase A1 member A precursor [Danio rerio] >gi|82237356|sp|Q6NYZ4.1|PLA1A_DANRE RecName: Full=Phospholipase A1 member A; Flags: Precursor >gi|42542546|gb|AAH66406.1| Phospholipase A1 member A [Danio rerio]	0.0747	83.3266	-10.1235	Down	0	0	GO:0016042//lipid catabolic process	GO:0016787//hydrolase activity		gi|46309481|ref|NP_996939.1|	752.7	0
CL106.C3	949	AP-3 complex subunit sigma-2 [Danio rerio] >gi|318103613|ref|NP_001187290.1| AP-3 complex subunit sigma-2 [Ictalurus punctatus] >gi|49903906|gb|AAH76269.1| Zgc:92795 [Danio rerio] >gi|308322629|gb|ADO28452.1| AP-3 complex subunit sigma-2 [Ictalurus punctatus]	5.93	1.9325	1.6176	Up	1.32e-09	4.25e-09	GO:0016192//vesicle-mediated transport;GO:0006886//intracellular protein transport	GO:0008565//protein transporter activity		gi|50540146|ref|NP_001002539.1|	385.6	1e-105
CL1060.C2	5039	PREDICTED: catenin delta-1-like [Danio rerio] >gi|326664159|ref|XP_684691.5| PREDICTED: catenin delta-1 [Danio rerio]	2.4593	0.7178	1.7766	Up	5.36e-22	3.47e-21	GO:0006351//transcription, DNA-dependent;GO:0034332//adherens junction organization;GO:0090090//negative regulation of Wnt receptor signaling pathway through beta-catenin;GO:0060690//epithelial cell differentiation involved in salivary gland development;GO:0016337//cell-cell adhesion;GO:0034329;GO:0030216//keratinocyte differentiation;GO:0001738//morphogenesis of a polarized epithelium;GO:0007435…	GO:0042153//RPTP-like protein binding;GO:0005102//receptor binding;GO:0019901//protein kinase binding;GO:0045296//cadherin binding;GO:0019904//protein domain specific binding;GO:0019903//protein phosphatase binding		gi|292609900|ref|XP_002660581.1|	1650.2	0
CL10601.C2	319	GH15522 [Drosophila grimshawi] >gi|193892320|gb|EDV91186.1| GH15522 [Drosophila grimshawi]	4.8795	0.1597	4.9333	Up	2.41e-08	6.94e-08	-	-		gi|195055300|ref|XP_001994557.1|	54.7	1e-06
CL10602.C3	3044	REST corepressor 2 [Danio rerio] >gi|82237424|sp|Q6P116.1|RCOR2_DANRE RecName: Full=REST corepressor 2 >gi|40807070|gb|AAH65331.1| REST corepressor 2 [Danio rerio]	6.7263	1.9413	1.7928	Up	9.75e-36	9.57e-35	GO:0045892//negative regulation of transcription, DNA-dependent	GO:0003677//DNA binding;GO:0003714//transcription corepressor activity;GO:0005515//protein binding;GO:0003700//transcription factor activity		gi|45387689|ref|NP_991201.1|	948.7	0
CL10605.C1	4307	beta-adrenergic receptor kinase 2 [Danio rerio] >gi|197259971|gb|ACH56535.1| G-protein coupled receptor kinase 2/3 [Danio rerio]	29.7741	1.7978	4.0498	Up	0	0	GO:0001934//positive regulation of protein amino acid phosphorylation;GO:0046154//rhodopsin metabolic process;GO:0043647//inositol phosphate metabolic process;GO:0010259//multicellular organismal aging;GO:0002029//desensitization of G-protein coupled receptor protein signaling pathway;GO:0006886//intracellular protein transport;GO:0043009//chordate embryonic development;GO:0031623//receptor inter…	GO:0004703//G-protein coupled receptor kinase activity;GO:0031748;GO:0005543//phospholipid binding;GO:0047696//beta-adrenergic receptor kinase activity;GO:0004872//receptor activity;GO:0005524//ATP binding		gi|197927112|ref|NP_001128197.1|	1388.2	0
CL1061.C2	2082	PREDICTED: pyruvate carboxylase, mitochondrial [Oreochromis niloticus]	2.0416	7.1692	-1.8121	Down	4.95e-26	3.72e-25	GO:0006107//oxaloacetate metabolic process;GO:0008610//lipid biosynthetic process;GO:0006090//pyruvate metabolic process;GO:0006094//gluconeogenesis;GO:0046686//response to cadmium ion	GO:0004736//pyruvate carboxylase activity;GO:0046872//metal ion binding;GO:0009374//biotin binding;GO:0005524//ATP binding;GO:0004075//biotin carboxylase activity		gi|348529926|ref|XP_003452463.1|	1094.7	0
CL10616.C2	1025	chloride intracellular channel protein 1 [Danio rerio] >gi|42744541|gb|AAH66618.1| Chloride intracellular channel 1 [Danio rerio]	4.7894	2.1371	1.1642	Up	1.07e-05	2.3e-05	GO:0044070;GO:0034765;GO:0006821//chloride transport;GO:0007165//signal transduction	GO:0005247//voltage-gated chloride channel activity;GO:0005515//protein binding		gi|47086677|ref|NP_997847.1|	464.9	2e-129
CL10619.C1	693	myeloid differentiation primary response protein 88a [Cyprinus carpio]	4.4922	1.6172	1.4739	Up	2.64e-05	5.43e-05	GO:0007165//signal transduction;GO:0045087//innate immune response;GO:0002237//response to molecule of bacterial origin;GO:0006954//inflammatory response	-		gi|298186965|gb|ADC45019.2|	320.9	2e-86
CL10621.C2	696	uncharacterized protein LOC553745 [Danio rerio] >gi|63101175|gb|AAH95872.1| Zgc:113184 [Danio rerio]	1.4623	12.077	-3.046	Down	6.45e-27	4.98e-26	-	-		gi|66472310|ref|NP_001018552.1|	238	2e-61
CL10622.C1	688	PREDICTED: laminin subunit beta-1 [Danio rerio]	2.2624	0.4443	2.3482	Up	5.16e-05	0.000102	GO:0007411//axon guidance;GO:0014044//Schwann cell development;GO:0007528//neuromuscular junction development;GO:0060041//retina development in camera-type eye;GO:0016203//muscle attachment;GO:0007601//visual perception;GO:0048677//axon extension involved in regeneration;GO:0070831//basement membrane assembly;GO:0072249;GO:0014002//astrocyte development;GO:0072274	GO:0005178//integrin binding;GO:0043208//glycosphingolipid binding		gi|326679113|ref|XP_692838.5|	371.3	1e-101
CL10624.C1	393	cytochrome P450, family 3, subfamily c, polypeptide 1 [Danio rerio] >gi|30353835|gb|AAH52130.1| Cytochrome P450, family 3, subfamily c, polypeptide 1 [Danio rerio]	4.8747	0.1296	5.2332	Up	2.74e-10	9.37e-10	GO:0055114//oxidation reduction	GO:0020037//heme binding;GO:0016712//oxidoreductase activity, acting on paired donors, with incorporation or reduction of molecular oxygen, reduced flavin or flavoprotein as one donor, and incorporation of one atom of oxygen;GO:0009055//electron carrier activity		gi|47086691|ref|NP_997838.1|	138.3	9e-32
CL10626.C1	1138	PREDICTED: solute carrier family 22 member 17-like [Danio rerio]	0.9996	0	9.9652	Up	3.56e-07	9.16e-07	GO:0015891//siderophore transport	GO:0004888//transmembrane receptor activity;GO:0005215//transporter activity		gi|292627887|ref|XP_002666780.1|	306.2	1e-81
CL10628.C1	1320	small ubiquitin-related modifier 3 precursor [Danio rerio]	73.5649	159.274	-1.1144	Down	1.12e-167	4.57e-166	GO:0016925//protein sumoylation;GO:0009790//embryonic development	GO:0019789//SUMO ligase activity		gi|239048085|ref|NP_001002677.2|	190.7	1e-46
CL1063.C4	2399	serum response factor [Danio rerio] >gi|157886325|emb|CAP09581.1| serum response factor [Danio rerio]	2.1462	0.5521	1.9588	Up	3.38e-11	1.23e-10	GO:0021766//hippocampus development;GO:0030220//platelet formation;GO:0035855;GO:0007160//cell-matrix adhesion;GO:0030336//negative regulation of cell migration;GO:0060347//heart trabecula formation;GO:0001829//trophectodermal cell differentiation;GO:0031175//neuron projection development;GO:0001707//mesoderm formation;GO:0070830//tight junction assembly;GO:0008306//associative learning;GO:006029…	GO:0042803//protein homodimerization activity;GO:0000983;GO:0008134//transcription factor binding;GO:0003705//RNA polymerase II transcription factor activity, enhancer binding;GO:0001077;GO:0010736//serum response element binding;GO:0001076;GO:0043565//sequence-specific DNA binding;GO:0031490//chromatin DNA binding		gi|160333572|ref|NP_001103996.1|	765.8	0
CL10630.C1	2702	Zgc:66176 [Danio rerio] >gi|182890860|gb|AAI65602.1| Zgc:66176 protein [Danio rerio]	9.5496	21.2671	-1.1551	Down	7.8e-50	1.02e-48	GO:0032259//methylation	GO:0008168//methyltransferase activity		gi|33416857|gb|AAH55530.1|	826.2	0
CL10634.C1	1443	uncharacterized protein LOC558918 [Danio rerio] >gi|120537563|gb|AAI29496.1| Zgc:158856 [Danio rerio]	2.4063	699.963	-8.1843	Down	0	0	GO:0044260;GO:0090304;GO:0051320	GO:0003723//RNA binding		gi|122114551|ref|NP_001073645.1|	538.5	2e-151
CL10637.C1	722	PREDICTED: myosin-IXa-like [Oreochromis niloticus]	6.136	0.4939	3.635	Up	5.39e-18	2.93e-17	-	-		gi|348520171|ref|XP_003447602.1|	309.7	7e-83
CL10639.C2	1250	interferon regulatory factor 5 [Ctenopharyngodon idella] >gi|254847647|gb|ACT83675.1| interferon regulatory factor 5 [Ctenopharyngodon idella]	1.6763	18.0542	-3.429	Down	1.13e-77	2.22e-76	GO:0006355//regulation of transcription, DNA-dependent	GO:0003700//transcription factor activity;GO:0005515//protein binding;GO:0000975		gi|254847645|gb|ACT83674.1|	572.8	1e-161
CL10649.C1	996	RecName: Full=Prothyroliberin; Contains: RecName: Full=Thyroliberin; AltName: Full=Protirelin; AltName: Full=TSH-releasing factor; AltName: Full=Thyrotropin-releasing factor; Short=TRF; AltName: Full=Thyrotropin-releasing hormone; Short=TRH; Flags: Precursor >gi|57157633|dbj|BAD83782.1| prepro-thyrotropin-releasing hormone [Carassius auratus]	3.2458	0.3069	3.4027	Up	8.31e-13	3.4e-12	-	-		gi|82076729|sp|Q5KT10.1|TRH_CARAU	473.4	6e-132
CL1065.C1	1436	novel protein [Danio rerio] >gi|220679191|emb|CAX13322.1| novel protein [Danio rerio]	5.0029	525.465	-6.7147	Down	0	0	-	-		gi|220678343|emb|CAX14369.1|	466.8	1e-129
CL10650.C2	2945	PREDICTED: putative methyltransferase NSUN7-like [Oreochromis niloticus]	24.1098	2.2834	3.4004	Up	2.07e-251	1.27e-249	-	-		gi|348514313|ref|XP_003444685.1|	438	1e-120
CL10652.C1	2183	PREDICTED: probable E3 ubiquitin-protein ligase C12orf51-like [Oreochromis niloticus]	6.198	0.3967	3.9657	Up	9.09e-56	1.31e-54	-	-		gi|348516218|ref|XP_003445636.1|	1239.9	0
CL10655.C1	420	T54l protein [Danio rerio]	2.7083	0	11.4032	Up	3.56e-07	9.16e-07	-	-		gi|113197964|gb|AAI21739.1|	59.3	5e-08
CL10658.C1	2402	mitochondrial import receptor subunit TOM70 [Danio rerio] >gi|37748059|gb|AAH59538.1| Translocase of outer mitochondrial membrane 70 homolog A (yeast) [Danio rerio] >gi|213627633|gb|AAI71712.1| Translocase of outer mitochondrial membrane 70 homolog A (yeast) [Danio rerio] >gi|213627848|gb|AAI71716.1| Translocase of outer mitochondrial membrane 70 homolog A (yeast) [Danio rerio]	21.7089	61.929	-1.5123	Down	1.47e-189	6.79e-188	GO:0044267//cellular protein metabolic process;GO:0006626//protein targeting to mitochondrion	GO:0008320//protein transmembrane transporter activity;GO:0004872//receptor activity;GO:0005515//protein binding		gi|41152392|ref|NP_956296.1|	1116.3	0
CL10661.C1	5380	PREDICTED: msx2-interacting protein [Danio rerio]	7.9342	1.2215	2.6994	Up	1.43e-120	4.23e-119	GO:0006355//regulation of transcription, DNA-dependent	GO:0005488//binding		gi|326678004|ref|XP_002666145.2|	2535.4	0
CL10662.C1	1606	Shmt1 protein [Danio rerio]	1.9012	5.7414	-1.5945	Down	3.7e-14	1.65e-13	GO:0006565//L-serine catabolic process;GO:0006544//glycine metabolic process;GO:0046655//folic acid metabolic process;GO:0032259//methylation;GO:0035999;GO:0051262//protein tetramerization;GO:0009113//purine base biosynthetic process	GO:0004372//glycine hydroxymethyltransferase activity;GO:0042803//protein homodimerization activity;GO:0030170//pyridoxal phosphate binding;GO:0008168//methyltransferase activity		gi|42542754|gb|AAH66496.1|	933.7	0
CL10666.C2	588	PREDICTED: type II inositol-1,4,5-trisphosphate 5-phosphatase-like, partial [Danio rerio]	5.4981	1.9927	1.4642	Up	2.03e-05	4.19e-05	GO:0046856//phosphoinositide dephosphorylation;GO:0051056//regulation of small GTPase mediated signal transduction	GO:0004439//phosphatidylinositol-4,5-bisphosphate 5-phosphatase activity;GO:0052658;GO:0005515//protein binding		gi|189531100|ref|XP_692000.3|	219.2	7e-56
CL10668.C1	709	PREDICTED: cysteine/serine-rich nuclear protein 2 [Danio rerio]	2.7021	0.0719	5.2319	Up	2.74e-10	9.37e-10	GO:0045944//positive regulation of transcription from RNA polymerase II promoter;GO:0006915//apoptosis;GO:0010923	GO:0003677//DNA binding;GO:0019902//phosphatase binding;GO:0003700//transcription factor activity		gi|125852971|ref|XP_001343412.1|	278.5	1e-73
CL10673.C2	203	serine/threonine-protein phosphatase 2A activator [Danio rerio] >gi|122891240|emb|CAM13726.1| novel protein (zgc:92766) [Danio rerio]	20.6441	9.7871	1.0768	Up	0.000135	0.000251	GO:0035308//negative regulation of protein amino acid dephosphorylation;GO:0032516//positive regulation of phosphoprotein phosphatase activity;GO:0032515//negative regulation of phosphoprotein phosphatase activity;GO:0035307//positive regulation of protein amino acid dephosphorylation;GO:0043065//positive regulation of apoptosis;GO:0006200//ATP catabolic process	GO:0051721//protein phosphatase 2A binding;GO:0005102//receptor binding;GO:0016853//isomerase activity;GO:0008601//protein phosphatase type 2A regulator activity;GO:0042803//protein homodimerization activity;GO:0005524//ATP binding;GO:0008160//protein tyrosine phosphatase activator activity		gi|300863120|ref|NP_001003425.2|	115.2	8e-25
CL10674.C1	369	PREDICTED: rap1 GTPase-activating protein 1-like [Danio rerio]	0.3245	2.7611	-3.089	Down	0.000289	0.000512	-	-		gi|326668842|ref|XP_003198882.1|	56.2	4e-07
CL10676.C1	955	stearoyl-CoA desaturase b [Danio rerio] >gi|63101139|gb|AAH95851.1| Stearoyl-CoA desaturase b [Danio rerio] >gi|220676972|emb|CAX12083.1| novel fatty acid desaturase protein (zgc:112951) [Danio rerio]	9.466	0.2134	5.4711	Up	2.07e-45	2.51e-44	GO:0006633//fatty acid biosynthetic process;GO:0055114//oxidation reduction	GO:0004768//stearoyl-CoA 9-desaturase activity;GO:0005506//iron ion binding		gi|66472330|ref|NP_001018541.1|	433.7	5e-120
CL10677.C3	732	lectin, mannose-binding 2 precursor [Danio rerio] >gi|148725438|emb|CAN88460.1| novel protein similar to vertebrate lectin, mannose-binding 2 (LMAN2) [Danio rerio]	2.29	5.2892	-1.2077	Down	7.56e-05	0.000147	GO:0015031//protein transport	GO:0046872//metal ion binding;GO:0030246//carbohydrate binding		gi|215983104|ref|NP_001075216.2|	472.6	6e-132
CL10678.C2	1407	PREDICTED: poly(ADP-ribose) glycohydrolase-like [Danio rerio]	13.3181	4.8155	1.4676	Up	5.63e-25	4.07e-24	GO:0044238//primary metabolic process;GO:0006974//response to DNA damage stimulus	GO:0004649//poly(ADP-ribose) glycohydrolase activity		gi|292620234|ref|XP_687541.4|	798.1	0
CL1068.C1	405	single stranded DNA binding protein 3a [Danio rerio] >gi|190338685|gb|AAI63618.1| Single stranded DNA binding protein 3 [Danio rerio]	4.139	0.2516	4.0401	Up	4.69e-08	1.32e-07	GO:2000744;GO:0021547;GO:0045944//positive regulation of transcription from RNA polymerase II promoter;GO:0021501;GO:0006461//protein complex assembly;GO:0008284//positive regulation of cell proliferation;GO:0060323//head morphogenesis;GO:0043066//negative regulation of apoptosis	GO:0005515//protein binding;GO:0003697//single-stranded DNA binding		gi|194578993|ref|NP_001124115.1|	280	1e-74
CL10681.C1	931	LIM/homeobox protein Lhx6 [Danio rerio] >gi|50953777|gb|AAT90495.1| Lhx6 [Danio rerio] >gi|190336767|gb|AAI62225.1| LIM homeobox 6 [Danio rerio]	3.3439	0.383	3.1261	Up	1.51e-11	5.65e-11	GO:0021799//cerebral cortex radially oriented cell migration;GO:0021877//forebrain neuron fate commitment;GO:0021853//cerebral cortex GABAergic interneuron migration;GO:0021800//cerebral cortex tangential migration;GO:0006355//regulation of transcription, DNA-dependent;GO:0048469//cell maturation;GO:0021884//forebrain neuron development	GO:0008270//zinc ion binding;GO:0043565//sequence-specific DNA binding;GO:0005515//protein binding;GO:0003700//transcription factor activity		gi|51571915|ref|NP_001004015.1|	437.2	4e-121
CL10684.C1	367	PREDICTED: gamma-butyrobetaine dioxygenase-like [Oreochromis niloticus]	3.4257	0.4164	3.0404	Up	3.05e-05	6.24e-05	GO:0045329//carnitine biosynthetic process;GO:0055114//oxidation reduction	GO:0005506//iron ion binding;GO:0016702//oxidoreductase activity, acting on single donors with incorporation of molecular oxygen, incorporation of two atoms of oxygen;GO:0008336//gamma-butyrobetaine dioxygenase activity;GO:0008270//zinc ion binding		gi|348526624|ref|XP_003450819.1|	186.8	2e-46
CL10685.C1	3033	PREDICTED: hypothetical protein LOC559618 isoform 1 [Danio rerio]	0.9672	0.0504	4.2623	Up	1.04e-13	4.48e-13	-	-		gi|326673612|ref|XP_003199940.1|	167.5	3e-39
CL10686.C1	656	transcription elongation factor 1 homolog [Danio rerio] >gi|31418980|gb|AAH53290.1| Zgc:64163 [Danio rerio]	12.5029	37.0424	-1.5669	Down	4.75e-34	4.48e-33	GO:0006355//regulation of transcription, DNA-dependent;GO:0006414//translational elongation	GO:0046872//metal ion binding;GO:0003746//translation elongation factor activity		gi|41055275|ref|NP_956680.1|	181.4	2e-44
CL10687.C3	553	PREDICTED: septin-4 [Danio rerio]	9.2021	2.3951	1.9419	Up	5.68e-11	2.05e-10	GO:0007049//cell cycle;GO:2001244;GO:0007420//brain development;GO:0031398//positive regulation of protein ubiquitination;GO:0043065//positive regulation of apoptosis;GO:0048240//sperm capacitation;GO:0051301//cell division;GO:0030382//sperm mitochondrion organization	GO:0005525//GTP binding		gi|326673938|ref|XP_001343014.4|	369	5e-101
CL10688.C1	898	PREDICTED: GTPase IMAP family member 8-like [Danio rerio]	5.0668	0.1702	4.8958	Up	2.76e-22	1.81e-21	-	-		gi|292611405|ref|XP_699048.4|	94	8e-18
CL1069.C3	2045	PREDICTED: transcription factor Sp3-like [Danio rerio]	1.3174	0.3986	1.7247	Up	1.2e-05	2.57e-05	GO:0001829//trophectodermal cell differentiation;GO:0030324//lung development;GO:0030217//T cell differentiation;GO:0060136//embryonic process involved in female pregnancy;GO:0048596//embryonic camera-type eye morphogenesis;GO:0030219//megakaryocyte differentiation;GO:0001892//embryonic placenta development;GO:0030183//B cell differentiation;GO:0048706//embryonic skeletal system development;GO:00…	GO:0005515//protein binding;GO:0000979;GO:0001078;GO:0003690//double-stranded DNA binding;GO:0000987;GO:0003682//chromatin binding		gi|326668485|ref|XP_691096.5|	834.3	0
CL10694.C2	1875	RecName: Full=Protein TILB homolog; AltName: Full=Leucine-rich repeat-containing 6-like protein; AltName: Full=Leucine-rich repeat-containing protein 6; AltName: Full=Seahorse >gi|190338833|gb|AAI62607.1| Lrrc6 protein [Danio rerio]	5.4919	0	12.4231	Up	8.2e-59	1.24e-57	GO:0003146;GO:0060294//cilium movement involved in ciliary motility;GO:0009953//dorsal/ventral pattern formation;GO:0001947//heart looping;GO:0042384//cilium assembly;GO:0048793//pronephros development;GO:0007128//meiotic prophase I;GO:0060027//convergent extension involved in gastrulation	GO:0005515//protein binding		gi|374253740|sp|B3DH20.1|TILB_DANRE	706.1	0
CL10697.C1	667	PREDICTED: coiled-coil and C2 domain-containing protein 1A-like [Danio rerio]	15.6177	4.5062	1.7932	Up	5.89e-19	3.33e-18	GO:0050794//regulation of cellular process	-		gi|326664346|ref|XP_001341323.4|	281.2	2e-74
CL10698.C3	1850	integrin, beta 1a precursor [Danio rerio] >gi|73612154|gb|AAZ78240.1| integrin beta1 subunit-like protein 1 [Danio rerio]	17.6691	6.0856	1.5378	Up	2.81e-45	3.4e-44	GO:0045596//negative regulation of cell differentiation;GO:0008354//germ cell migration;GO:0007160//cell-matrix adhesion;GO:0055007//cardiac muscle cell differentiation;GO:0042074//cell migration involved in gastrulation;GO:0001708//cell fate specification;GO:0045214//sarcomere organization;GO:0031175//neuron projection development;GO:0007229//integrin-mediated signaling pathway;GO:0070121//Kupff…	GO:0005178//integrin binding;GO:0046982//protein heterodimerization activity;GO:0001968//fibronectin binding;GO:0004872//receptor activity		gi|77993308|ref|NP_001030143.1|	1127.8	0
CL107.C3	957	Zgc:161969 protein [Danio rerio]	5.0672	1.3308	1.9289	Up	1.94e-10	6.71e-10	-	GO:0005488//binding		gi|115527819|gb|AAI24676.1|	354.8	3e-96
CL10703.C1	1317	protein FAM84A [Danio rerio] >gi|34783787|gb|AAH56807.1| Family with sequence similarity 84, member A [Danio rerio] >gi|55251055|emb|CAH68951.1| novel protein similar to human and mouse NSE1 (zgc:63724) [Danio rerio]	26.0473	297.883	-3.5155	Down	0	0	-	-		gi|41053826|ref|NP_956912.1|	516.5	9e-145
CL10704.C2	1885	baculoviral IAP repeat-containing protein 4 [Danio rerio] >gi|124481639|gb|AAI33127.1| X-linked inhibitor of apoptosis [Danio rerio]	1.2069	2.7296	-1.1774	Down	7.39e-06	1.64e-05	GO:0019222//regulation of metabolic process;GO:0043524//negative regulation of neuron apoptosis;GO:0051716//cellular response to stimulus	GO:0030414//protease inhibitor activity;GO:0046872//metal ion binding;GO:0097110;GO:0002020//protease binding		gi|125630294|ref|NP_919377.2|	605.5	2e-171
CL10705.C1	2139	protein kinase C iota type [Danio rerio] >gi|54037714|sp|Q90XF2.2|KPCI_DANRE RecName: Full=Protein kinase C iota type; AltName: Full=Atypical protein kinase C-lambda/iota; Short=aPKC-lambda/iota; AltName: Full=Heart and soul protein; AltName: Full=nPKC-iota >gi|28502762|gb|AAH47164.1| Prkci protein [Danio rerio] >gi|169154556|emb|CAQ13907.1| protein kinase C, iota [Danio rerio]	11.6713	5.5254	1.0788	Up	8.51e-21	5.23e-20	GO:0043524//negative regulation of neuron apoptosis;GO:0034351//negative regulation of glial cell apoptosis;GO:0035089//establishment of apical/basal cell polarity;GO:0060042//retina morphogenesis in camera-type eye;GO:0007015//actin filament organization;GO:0007502//gut mesoderm development;GO:0070555//response to interleukin-1;GO:0000132//establishment of mitotic spindle orientation;GO:0001841/…	GO:0005543//phospholipid binding;GO:0004697//protein kinase C activity;GO:0019904//protein domain specific binding;GO:0008270//zinc ion binding;GO:0005524//ATP binding		gi|133778963|ref|NP_571930.2|	1187.2	0
CL10707.C1	1004	PREDICTED: hypothetical protein LOC100006440 [Danio rerio]	5.9033	0.7611	2.9554	Up	9.51e-20	5.58e-19	-	GO:0005488//binding		gi|326674941|ref|XP_001345180.3|	313.9	6e-84
CL10709.C2	1559	novel protein similar to vertebrate phosphate cytidylyltransferase 1, choline, alpha (PCYT1A, zgc:110237) [Danio rerio]	27.9178	8.8554	1.6566	Up	2.28e-66	3.86e-65	GO:0009628//response to abiotic stimulus;GO:0006657//CDP-choline pathway	GO:0004105//choline-phosphate cytidylyltransferase activity;GO:0008289//lipid binding		gi|157886033|emb|CAP09330.1|	733.8	0
CL10710.C5	726	PREDICTED: bifunctional apoptosis regulator-like [Oreochromis niloticus]	1.4019	0.2105	2.7355	Up	0.000405	0.000691	GO:0006916//anti-apoptosis	GO:0005198//structural molecule activity		gi|348539005|ref|XP_003456980.1|	233.4	6e-60
CL10711.C1	4261	novel protein similar to vertebrate ankyrin repeat domain 12 (ANKRD12) [Danio rerio] >gi|220673021|emb|CAX13334.1| novel protein similar to vertebrate ankyrin repeat domain 12 (ANKRD12) [Danio rerio]	26.0069	2.8454	3.1922	Up	0	0	-	-		gi|220672679|emb|CAX14674.1|	2231.4	0
CL10712.C2	768	histone H2A [Carassius gibelio]	404.965	4614.98	-3.5105	Down	0	0	GO:0007283//spermatogenesis;GO:0000724//double-strand break repair via homologous recombination;GO:0000077//DNA damage checkpoint;GO:0010212//response to ionizing radiation;GO:0006334//nucleosome assembly;GO:0045739//positive regulation of DNA repair	GO:0042393//histone binding;GO:0003684//damaged DNA binding;GO:0019899//enzyme binding		gi|12667274|gb|AAK01370.1|	249.6	9e-65
CL10713.C1	841	uncharacterized protein LOC447868 [Danio rerio] >gi|51859403|gb|AAH81668.1| Zgc:92599 [Danio rerio] >gi|123227638|emb|CAM16312.1| novel protein similar to vertebrate peroxisomal membrane protein 2, 22kDa (PXMP2) [Danio rerio]	9.8949	1.1509	3.1039	Up	1.9e-28	1.54e-27	-	GO:0005515//protein binding		gi|52219060|ref|NP_001004607.1|	315.5	1e-84
CL10715.C1	2952	Per1a protein [Danio rerio]	32.2053	2.8647	3.4908	Up	0	0	GO:0009648//photoperiodism;GO:0009266//response to temperature stimulus;GO:0032922//circadian regulation of gene expression;GO:0000122//negative regulation of transcription from RNA polymerase II promoter;GO:0007165//signal transduction;GO:0042542//response to hydrogen peroxide	GO:0004871//signal transducer activity;GO:0005515//protein binding;GO:0070888//E-box binding;GO:0000988;GO:0000978		gi|190339177|gb|AAI63543.1|	1457.6	0
CL10716.C3	1703	PREDICTED: suppressor of tumorigenicity 14 protein homolog [Danio rerio]	2.5663	16.5123	-2.6858	Down	2.97e-76	5.72e-75	GO:0006508//proteolysis	GO:0008236//serine-type peptidase activity		gi|326680465|ref|XP_685356.5|	778.1	0
CL10723.C2	3581	zinc finger and BTB domain-containing protein 11 [Danio rerio]	21.0649	9.3037	1.179	Up	2.21e-68	3.84e-67	-	GO:0005488//binding		gi|319996747|ref|NP_997815.2|	1929.1	0
CL10726.C1	624	PREDICTED: retrotransposable element Tf2 155 kDa protein type 1-like [Danio rerio]	13.24	0.2449	5.7566	Up	1.84e-42	2.1e-41	-	-		gi|326666824|ref|XP_003198387.1|	202.2	1e-50
CL10728.C2	482	PREDICTED: voltage-dependent L-type calcium channel subunit alpha-1F-like [Anolis carolinensis]	3.9746	0.5285	2.9108	Up	3.83e-07	9.77e-07	GO:0007605//sensory perception of sound;GO:0007188//G-protein signaling, coupled to cAMP nucleotide second messenger	GO:0008331//high voltage-gated calcium channel activity		gi|327264251|ref|XP_003216928.1|	304.7	8e-82
CL1073.C2	2287	novel protein similar to vertebrate MYST histone acetyltransferase (monocytic leukemia) 4 (MYST4) [Danio rerio]	26.8057	3.7199	2.8492	Up	1.08e-182	4.8e-181	GO:0006355//regulation of transcription, DNA-dependent;GO:0048856//anatomical structure development;GO:0006325//chromatin organization	GO:0016747//transferase activity, transferring acyl groups other than amino-acyl groups;GO:0005488//binding		gi|220678042|emb|CAX13123.1|	1436.4	0
CL10733.C1	1567	homeobox protein Nkx-3.2 [Danio rerio] >gi|28273598|gb|AAO33928.1| bagpipe homeobox transcription factor Bapx1 [Danio rerio] >gi|190336857|gb|AAI62299.1| NK3 homeobox 2 [Danio rerio] >gi|190337902|gb|AAI62289.1| NK3 homeobox 2 [Danio rerio]	0.8405	0	9.7151	Up	3.46e-08	9.85e-08	GO:0042474//middle ear morphogenesis;GO:0060576;GO:0006355//regulation of transcription, DNA-dependent;GO:0031016//pancreas development;GO:0048536//spleen development;GO:0007368//determination of left/right symmetry;GO:0048645//organ formation;GO:0032331//negative regulation of chondrocyte differentiation;GO:0043066//negative regulation of apoptosis;GO:0006366//transcription from RNA polymerase I…	GO:0043565//sequence-specific DNA binding;GO:0003700//transcription factor activity		gi|30023832|ref|NP_835233.1|	438.7	3e-121
CL10734.C2	2293	PREDICTED: amyloid beta A4 precursor protein-binding family A member 1 [Danio rerio]	1.7232	0.3777	2.1898	Up	4.49e-10	1.5e-09	GO:0014051//gamma-aminobutyric acid secretion;GO:0035264//multicellular organism growth;GO:0007626//locomotory behavior;GO:0014047//glutamate secretion;GO:0008088//axon cargo transport;GO:0006461//protein complex assembly;GO:0007399//nervous system development;GO:0007155//cell adhesion;GO:0007268//synaptic transmission;GO:0006886//intracellular protein transport	GO:0032403//protein complex binding;GO:0001540//beta-amyloid binding;GO:0005546//phosphatidylinositol-4,5-bisphosphate binding;GO:0030165//PDZ domain binding		gi|326671580|ref|XP_003199465.1|	1085.1	0
CL10735.C3	2929	Otul protein [Danio rerio]	0.2453	1.6349	-2.7366	Down	2.05e-14	9.25e-14	GO:0009953//dorsal/ventral pattern formation;GO:0006487//protein amino acid N-linked glycosylation	-		gi|124481878|gb|AAI33109.1|	1479.2	0
CL10737.C3	1041	PREDICTED: protein LYRIC [Danio rerio]	8.2814	19.9661	-1.2696	Down	7.65e-22	4.92e-21	-	-		gi|189530010|ref|XP_001923099.1|	127.9	7e-28
CL10738.C2	1157	alkylated DNA repair protein alkB homolog 1 [Danio rerio] >gi|63102531|gb|AAH95784.1| Zgc:112365 [Danio rerio] >gi|182890576|gb|AAI64762.1| Zgc:112365 [Danio rerio]	1.811	28.3555	-3.9688	Down	6.14e-126	1.89e-124	GO:0001764//neuron migration;GO:0006307//DNA dealkylation;GO:0070989;GO:0031175//neuron projection development;GO:0001890//placenta development;GO:0042245;GO:0048589//developmental growth;GO:0043526//neuroprotection;GO:0001701//in utero embryonic development;GO:0080111//DNA demethylation	GO:0008198//ferrous iron binding;GO:0003906//DNA-(apurinic or apyrimidinic site) lyase activity;GO:0005515//protein binding;GO:0070579//methylcytosine dioxygenase activity;GO:0042056//chemoattractant activity		gi|66472360|ref|NP_001018527.1|	645.2	0
CL10739.C3	1400	PREDICTED: cytohesin-2 [Oreochromis niloticus]	12.1019	2.4744	2.2901	Up	1.34e-40	1.48e-39	GO:0030155//regulation of cell adhesion;GO:0016358//dendrite development;GO:0032012//regulation of ARF protein signal transduction;GO:0030036//actin cytoskeleton organization;GO:0006897//endocytosis;GO:0050790//regulation of catalytic activity	GO:0005086//ARF guanyl-nucleotide exchange factor activity;GO:0005543//phospholipid binding;GO:0005515//protein binding		gi|348527090|ref|XP_003451052.1|	312.8	2e-83
CL1074.C1	707	uncharacterized protein LOC553461 [Danio rerio] >gi|126540955|emb|CAM46952.1| novel protein [Danio rerio]	2.371	0	11.2113	Up	3.26e-10	1.11e-09	GO:0030163//protein catabolic process	-		gi|227496199|ref|NP_001153111.1|	92	1e-42
CL10740.C2	677	PREDICTED: multidrug resistance-associated protein 1 [Danio rerio]	11.1423	0.903	3.6252	Up	1.23e-29	1.03e-28	GO:0015911//plasma membrane long-chain fatty acid transport;GO:0043526//neuroprotection;GO:0006855//multidrug transport;GO:0034775//glutathione transmembrane transport;GO:0060326//cell chemotaxis;GO:0033700//phospholipid efflux;GO:0046618//drug export;GO:0006200//ATP catabolic process;GO:0030335//positive regulation of cell migration;GO:0043215//daunorubicin transport;GO:0006979//response to oxid…	GO:0034040//lipid-transporting ATPase activity;GO:0005324//long-chain fatty acid transporter activity;GO:0046624//sphingolipid transporter activity;GO:0015562//efflux transmembrane transporter activity;GO:0034634//glutathione transmembrane transporter activity;GO:0008559//xenobiotic-transporting ATPase activity;GO:0015431//glutathione S-conjugate-exporting ATPase activity		gi|292611901|ref|XP_002661247.1|	382.1	9e-105
CL10742.C2	2381	novel protein (zgc:55857) [Danio rerio]	81.8185	39.4963	1.0507	Up	2.69e-144	9.4e-143	GO:0000079//regulation of cyclin-dependent protein kinase activity	GO:0019901//protein kinase binding		gi|220675949|emb|CAX14430.1|	733	0
CL10744.C3	4520	PREDICTED: RING finger protein 213-like [Danio rerio]	21.8279	0.5861	5.2189	Up	0	0	GO:0016567//protein ubiquitination	GO:0003824//catalytic activity		gi|326672540|ref|XP_001920078.3|	1251.9	0
CL10745.C1	1335	platelet glycoprotein 4 [Danio rerio] >gi|49902834|gb|AAH76048.1| CD36 antigen [Danio rerio] >gi|56207686|emb|CAI21114.1| CD36 antigen [Danio rerio]	4.1257	8.4714	-1.038	Down	1.68e-09	5.35e-09	GO:0032755//positive regulation of interleukin-6 production;GO:0006641//triglyceride metabolic process;GO:0071447;GO:0032735//positive regulation of interleukin-12 production;GO:0016525//negative regulation of angiogenesis;GO:0050830//defense response to Gram-positive bacterium;GO:0019395//fatty acid oxidation;GO:0015911//plasma membrane long-chain fatty acid transport;GO:0043123//positive regula…	GO:0008289//lipid binding;GO:0070892;GO:0070053//thrombospondin receptor activity;GO:0051636//Gram-negative bacterial cell surface binding;GO:0030169//low-density lipoprotein binding;GO:0051637//Gram-positive bacterial cell surface binding;GO:0050431//transforming growth factor beta binding;GO:0008035//high-density lipoprotein binding;GO:0005041//low-density lipoprotein receptor activity		gi|50539794|ref|NP_001002363.1|	600.1	6e-170
CL10746.C3	571	novel protein similar to mouse and human discoidin, CUB and LCCL domain containing (zgc:114082) [Danio rerio]	1.1533	6.9589	-2.5931	Down	1.44e-11	5.42e-11	GO:0007155//cell adhesion	-		gi|123281071|emb|CAM16825.1|	262.3	7e-69
CL10749.C1	265	PREDICTED: hypermethylated in cancer 2 protein [Cricetulus griseus]	1.5814	10.9575	-2.7926	Down	2.17e-09	6.89e-09	GO:0006355//regulation of transcription, DNA-dependent	GO:0003677//DNA binding;GO:0008022//protein C-terminus binding;GO:0008270//zinc ion binding		gi|354481360|ref|XP_003502869.1|	99.8	3e-20
CL10752.C1	2570	unnamed protein product [Tetraodon nigroviridis]	16.1433	0.9911	4.0258	Up	1.26e-169	5.19e-168	-	GO:0017137//Rab GTPase binding		gi|47230646|emb|CAF99839.1|	1345.5	0
CL10753.C1	1684	PREDICTED: hypothetical protein LOC565378 [Danio rerio]	1.4576	6.6553	-2.1909	Down	4.64e-25	3.36e-24	GO:0007049//cell cycle	-		gi|292620818|ref|XP_693746.4|	585.5	2e-165
CL10756.C1	999	calcium-regulated heat stable protein 1 [Danio rerio] >gi|33989487|gb|AAH56576.1| Calcium regulated heat stable protein 1 [Danio rerio]	4.1949	10.8107	-1.3658	Down	2.65e-13	1.12e-12	GO:0006355//regulation of transcription, DNA-dependent;GO:0043488//regulation of mRNA stability;GO:0019722//calcium-mediated signaling	GO:0003730//mRNA 3'-UTR binding;GO:0003677//DNA binding;GO:0019902//phosphatase binding		gi|41056167|ref|NP_956856.1|	278.5	3e-73
CL10757.C1	1993	H2A histone family, member Y-like [Danio rerio] >gi|66911347|gb|AAH97115.1| Zgc:114051 [Danio rerio] >gi|220673120|emb|CAX14684.1| novel protein similar to vertebrate H2A histone family, member Y (H2AFY, zgc:114051) [Danio rerio] >gi|291220348|gb|ADD84748.1| histone variant macroH2A2 [Cyprinus carpio]	480.985	193.854	1.311	Up	0	0	GO:0016568//chromatin modification;GO:0006334//nucleosome assembly;GO:0007549//dosage compensation	GO:0044212		gi|70887615|ref|NP_001020673.1|	681.8	0
CL1076.C2	2574	PREDICTED: zinc finger E-box-binding homeobox 1 [Danio rerio]	25.8404	0.851	4.9243	Up	0	0	-	GO:0005488//binding		gi|292610973|ref|XP_001344107.3|	102.1	1e-19
CL10761.C1	2570	PREDICTED: cullin-5-like [Oreochromis niloticus]	16.0735	4.1032	1.9699	Up	8.4e-80	1.69e-78	GO:0007050//cell cycle arrest;GO:0006511//ubiquitin-dependent protein catabolic process;GO:0070588//calcium ion transmembrane transport;GO:0008285//negative regulation of cell proliferation;GO:0006970//response to osmotic stress;GO:0016567//protein ubiquitination;GO:0008629//induction of apoptosis by intracellular signals;GO:0000082//G1/S transition of mitotic cell cycle;GO:0044419//interspecies …	GO:0005262//calcium channel activity;GO:0031625//ubiquitin protein ligase binding;GO:0004872//receptor activity		gi|348537903|ref|XP_003456432.1|	1510.7	0
CL10762.C4	1209	zinc finger, DHHC-type containing 18 [Danio rerio] >gi|115313204|gb|AAI24361.1| Zinc finger, DHHC-type containing 18 [Danio rerio]	9.9532	2.8653	1.7965	Up	1.03e-21	6.57e-21	GO:0034613//cellular protein localization	GO:0016409//palmitoyltransferase activity;GO:0008270//zinc ion binding		gi|117606137|ref|NP_001071031.1|	597.8	3e-169
CL10765.C1	804	uncharacterized protein LOC557812 [Danio rerio]	4.6911	0.3802	3.6251	Up	1.78e-15	8.51e-15	-	-		gi|320089605|ref|NP_001188459.1|	391	2e-107
CL10768.C1	347	PREDICTED: hypothetical protein LOC100147904 [Danio rerio]	2.933	0.2936	3.3205	Up	0.000102	0.000193	-	-		gi|189521202|ref|XP_001921732.1|	84.7	1e-15
CL10769.C1	2159	PREDICTED: oxysterol-binding protein-related protein 8 [Oreochromis niloticus]	76.45	1.0146	6.2355	Up	0	0	GO:0006869//lipid transport	GO:0005543//phospholipid binding		gi|348524612|ref|XP_003449817.1|	967.6	0
CL1077.C2	202	PREDICTED: synaptojanin-1 [Oreochromis niloticus]	3.5565	0	11.7962	Up	8.2e-05	0.000158	GO:0046549//retinal cone cell development;GO:0016311//dephosphorylation;GO:0009584//detection of visible light;GO:0007268//synaptic transmission;GO:0050808//synapse organization;GO:0046854//phosphoinositide phosphorylation	GO:0003676//nucleic acid binding;GO:0034595//phosphoinositide 5-phosphatase activity;GO:0034596;GO:0000166//nucleotide binding		gi|348518816|ref|XP_003446927.1|	137.9	1e-31
CL10777.C1	314	PREDICTED: collagen alpha-6(IV) chain-like [Danio rerio]	1.144	5.0294	-2.1363	Down	0.000182	0.000329	GO:0001525//angiogenesis;GO:0006351//transcription, DNA-dependent	-		gi|326669585|ref|XP_003199046.1|	53.9	2e-06
CL10782.C1	926	josephin-1 [Ictalurus punctatus] >gi|308322887|gb|ADO28581.1| josephin-1 [Ictalurus punctatus]	6.1419	13.3134	-1.1161	Down	2.49e-11	9.2e-11	GO:0006508//proteolysis	GO:0008242//omega peptidase activity		gi|318053989|ref|NP_001187389.1|	81.3	6e-14
CL10784.C8	2372	protein Mdm4 [Danio rerio] >gi|28839755|gb|AAH47801.1| Transformed 3T3 cell double minute 4 homolog (mouse) [Danio rerio]	19.9391	6.1209	1.7038	Up	7.49e-75	1.42e-73	GO:0071157;GO:0043066//negative regulation of apoptosis	GO:0008270//zinc ion binding		gi|47086581|ref|NP_997897.1|	35.4	0
CL10788.C4	2535	la-related protein 6 [Danio rerio] >gi|33991775|gb|AAH56595.1| Zgc:66107 [Danio rerio]	1.6059	219.005	-7.0914	Down	0	0	GO:0006396//RNA processing;GO:0001756//somitogenesis	GO:0003723//RNA binding;GO:0000166//nucleotide binding		gi|41054017|ref|NP_956197.1|	855.5	0
CL1079.C2	2982	PREDICTED: protein Smaug homolog 2-like [Danio rerio]	0.4417	0.0683	2.6931	Up	5.98e-05	0.000117	-	-		gi|326674545|ref|XP_003200154.1|	1241.1	0
CL10791.C2	2289	Yes-associated protein 1 [Danio rerio]	7.2971	2.2701	1.6846	Up	4.15e-27	3.22e-26	GO:0006367//transcription initiation from RNA polymerase II promoter;GO:0090263;GO:0006974//response to DNA damage stimulus;GO:0030857//negative regulation of epithelial cell differentiation;GO:0043066//negative regulation of apoptosis;GO:0010837//regulation of keratinocyte proliferation;GO:0051216//cartilage development;GO:0030903//notochord development;GO:0035019//somatic stem cell maintenance;…	GO:0003714//transcription corepressor activity;GO:0001076;GO:0070064//proline-rich region binding;GO:0044212;GO:0003713//transcription coactivator activity;GO:0003682//chromatin binding		gi|120538133|gb|AAI29217.1|	858.6	0
CL10796.C6	1516	coiled-coil domain-containing protein 126 [Danio rerio] >gi|112418966|gb|AAI22383.1| Coiled-coil domain containing 126 [Danio rerio]	4.265	21.4727	-2.3319	Down	3.54e-75	6.73e-74	-	-		gi|113679068|ref|NP_001038868.1|	280.4	1e-73
CL10797.C2	428	PREDICTED: hypothetical protein LOC100334441 [Danio rerio]	5.735	2.2615	1.3425	Up	0.000517	0.000875	-	-		gi|326673887|ref|XP_002664539.2|	72	7e-12
CL10798.C1	1634	Adaptor-related protein complex 3, mu 1 subunit [Danio rerio] >gi|220679234|emb|CAX13479.1| adaptor-related protein complex 3, mu 1 subunit [Danio rerio]	15.9745	3.6477	2.1307	Up	1.98e-56	2.88e-55	GO:0006622//protein targeting to lysosome;GO:0016192//vesicle-mediated transport	GO:0005515//protein binding		gi|161612224|gb|AAI55778.1|	807	0
CL10800.C1	1198	PREDICTED: leucine-rich repeat-containing protein 10B-like [Danio rerio]	8.5454	0.085	6.6515	Up	7.92e-55	1.13e-53	-	-		gi|125854389|ref|XP_001338775.1|	655.2	0
CL10802.C2	1159	desmoglein 2 precursor [Danio rerio] >gi|373222445|gb|AEY64278.1| desmocollin a [Danio rerio]	6.5085	0.6154	3.4027	Up	3.95e-28	3.17e-27	GO:0055113//epiboly involved in gastrulation with mouth forming second;GO:0002159;GO:0007156//homophilic cell adhesion;GO:0060027//convergent extension involved in gastrulation	GO:0005509//calcium ion binding		gi|375298767|ref|NP_001243566.1|	518.9	1e-145
CL10803.C2	1938	connective tissue growth factor precursor [Danio rerio] >gi|56207801|emb|CAI21100.1| connective tissue growth factor [Danio rerio] >gi|92097990|gb|AAI15210.1| Connective tissue growth factor [Danio rerio] >gi|126540703|emb|CAM46907.1| novel protein similar to vertebrate connective tissue growth factor (CTGF) [Danio rerio]	23.2922	1.7086	3.769	Up	3.11e-175	1.33e-173	GO:0030903//notochord development;GO:0001558//regulation of cell growth	GO:0005520//insulin-like growth factor binding		gi|62632756|ref|NP_001015041.1|	719.5	0
CL10808.C1	580	chemokine CCL-C25ab precursor [Danio rerio] >gi|164604885|dbj|BAF98246.1| chemokine CCL-C25ab [Danio rerio] >gi|164604887|dbj|BAF98247.1| chemokine CCL-C25ac [Danio rerio]	8.4641	18.0935	-1.096	Down	1.31e-09	4.24e-09	GO:0006955//immune response	GO:0008009//chemokine activity		gi|193794858|ref|NP_001123366.1|	150.2	4e-35
CL10809.C1	437	uncharacterized protein C1orf198 homolog [Danio rerio]	7.2609	1.5155	2.2604	Up	1.26e-08	3.72e-08	-	-		gi|319803101|ref|NP_001188382.1|	131.7	8e-30
CL1081.C7	4091	THO complex subunit 2 [Danio rerio] >gi|49619103|gb|AAT68136.1| Tho2 [Danio rerio]	1.5073	0.5479	1.46	Up	3.93e-09	1.22e-08	GO:0008380//RNA splicing;GO:0046784//intronless viral mRNA export from host nucleus;GO:0006397//mRNA processing	GO:0003723//RNA binding;GO:0005515//protein binding		gi|51467924|ref|NP_001003847.1|	2217.2	0
CL10810.C2	1155	uncharacterized protein LOC393333 [Danio rerio]	67.7465	10.0563	2.752	Up	3.81e-224	2.07e-222	-	-		gi|319738601|ref|NP_956656.2|	422.9	1e-116
CL10813.C2	1691	homer protein homolog 3 [Danio rerio] >gi|28278879|gb|AAH45383.1| Zgc:55557 [Danio rerio] >gi|182890132|gb|AAI64401.1| Zgc:55557 protein [Danio rerio]	13.7013	5.513	1.3134	Up	5.47e-26	4.1e-25	-	-		gi|41056177|ref|NP_957407.1|	618.6	2e-175
CL10817.C1	775	PREDICTED: hypothetical protein LOC100708806 [Oreochromis niloticus]	19.3122	72.109	-1.9007	Down	4.68e-99	1.16e-97	-	-		gi|348521234|ref|XP_003448131.1|	223.8	5e-57
CL10819.C2	1474	cytochrome P450-like [Danio rerio] >gi|133778794|gb|AAI34104.1| Zgc:162815 protein [Danio rerio]	13.85	2.6266	2.3986	Up	2.64e-51	3.55e-50	GO:0055114//oxidation reduction	GO:0009055//electron carrier activity;GO:0020037//heme binding;GO:0070330//aromatase activity		gi|146135027|ref|NP_001036243.2|	840.9	0
CL1082.C1	1135	PREDICTED: glucokinase regulatory protein-like [Danio rerio]	1.1604	6.1939	-2.4162	Down	4.4e-18	2.39e-17	GO:0009750//response to fructose stimulus;GO:0046415//urate metabolic process;GO:0033132;GO:0015758//glucose transport;GO:0000060//protein import into nucleus, translocation;GO:0070328//triglyceride homeostasis	GO:0070095//fructose-6-phosphate binding;GO:0019904//protein domain specific binding;GO:0019899//enzyme binding;GO:0004857//enzyme inhibitor activity		gi|326675421|ref|XP_002665191.2|	25.4	5e-61
CL10821.C2	1603	gp130 [Danio rerio]	24.1264	4.3538	2.4703	Up	5.32e-99	1.31e-97	GO:0045669//positive regulation of osteoblast differentiation;GO:0070106//interleukin-27-mediated signaling pathway;GO:0070104;GO:0038165;GO:0070120//ciliary neurotrophic factor-mediated signaling pathway;GO:0042517//positive regulation of tyrosine phosphorylation of Stat3 protein;GO:0048861//leukemia inhibitory factor signaling pathway;GO:0042511//positive regulation of tyrosine phosphorylation …	GO:0005138//interleukin-6 receptor binding;GO:0004924//oncostatin-M receptor activity;GO:0004915//interleukin-6 receptor activity;GO:0005127//ciliary neurotrophic factor receptor binding;GO:0004923//leukemia inhibitory factor receptor activity;GO:0019981//interleukin-6 binding		gi|226237496|dbj|BAH47260.1|	682.6	0
CL10824.C1	2277	phosphatidylinositide phosphatase SAC1-A [Danio rerio] >gi|167016539|sp|A1L244.1|SAC1A_DANRE RecName: Full=Phosphatidylinositide phosphatase SAC1-A; AltName: Full=Suppressor of actin mutations 1-like protein A >gi|120538670|gb|AAI29345.1| Zgc:158642 [Danio rerio] >gi|182892016|gb|AAI65691.1| Zgc:158642 protein [Danio rerio]	11.2269	4.9891	1.1701	Up	5.07e-24	3.54e-23	GO:0046856//phosphoinositide dephosphorylation	GO:0016791//phosphatase activity		gi|123706731|ref|NP_001074093.1|	62	0
CL10827.C2	1415	glia-derived nexin precursor [Danio rerio] >gi|28277755|gb|AAH45498.1| Serine (or cysteine) proteinase inhibitor, clade E (nexin, plasminogen activator inhibitor type 1), member 2 [Danio rerio] >gi|182888596|gb|AAI63961.1| Serpine2 protein [Danio rerio]	6.6849	47.7028	-2.8351	Down	3.45e-191	1.6e-189	GO:0045879//negative regulation of smoothened signaling pathway;GO:0061108;GO:0014067//negative regulation of phosphoinositide 3-kinase cascade;GO:0033363//secretory granule organization;GO:0021683;GO:0042177//negative regulation of protein catabolic process;GO:0048505//regulation of timing of cell differentiation;GO:0010544//negative regulation of platelet activation;GO:0045861//negative regulat…	GO:0008201//heparin binding;GO:0004867//serine-type endopeptidase inhibitor activity;GO:0005102//receptor binding		gi|41055724|ref|NP_956478.1|	642.5	0
CL10829.C2	650	novel protein similar to vertebrate protein tyrosine phosphatase, non-receptor type 9 (PTPN9) [Danio rerio]	13.7235	2.8998	2.2426	Up	1.39e-21	8.85e-21	-	-		gi|220678246|emb|CAX14658.1|	343.6	3e-93
CL10830.C1	1662	PREDICTED: phosphatidylinositol-binding clathrin assembly protein-like [Oreochromis niloticus]	14.0124	1.5939	3.1361	Up	1.33e-77	2.6e-76	-	-		gi|348519070|ref|XP_003447054.1|	194.1	4e-108
CL10832.C1	532	leucine-rich repeat-containing protein 69 [Xenopus laevis] >gi|123900545|sp|Q3KQF4.1|LRC69_XENLA RecName: Full=Leucine-rich repeat-containing protein 69 >gi|76779449|gb|AAI06236.1| LOC496073 protein [Xenopus laevis]	3.4885	0	11.7684	Up	3.17e-11	1.16e-10	-	-		gi|148224098|ref|NP_001088805.1|	69.7	5e-11
CL10833.C1	1618	PREDICTED: insulin receptor substrate 1-B-like [Danio rerio]	5.1062	0.8186	2.641	Up	4.53e-24	3.17e-23	GO:0007169//transmembrane receptor protein tyrosine kinase signaling pathway;GO:0044238//primary metabolic process;GO:0032869//cellular response to insulin stimulus;GO:0031323//regulation of cellular metabolic process;GO:0090276;GO:0048523//negative regulation of cellular process;GO:0048522//positive regulation of cellular process;GO:0008283//cell proliferation;GO:0009893//positive regulation of …	GO:0019899//enzyme binding		gi|326669309|ref|XP_001920152.3|	730.3	0
CL10838.C1	2155	FYVE, RhoGEF and PH domain-containing protein 6 [Danio rerio] >gi|148725355|emb|CAI20775.2| novel protein similar to human and mouse FYVE, RhoGEF and PH domain containing 6 (FGD6) [Danio rerio] >gi|148726547|emb|CAN88575.1| novel protein similar to human and mouse FYVE, RhoGEF and PH domain containing 6 (FGD6) [Danio rerio]	15.1128	1.7493	3.1109	Up	5.27e-107	1.39e-105	GO:0008360//regulation of cell shape;GO:0046847//filopodium assembly;GO:0030036//actin cytoskeleton organization;GO:0043088//regulation of Cdc42 GTPase activity	GO:0005089//Rho guanyl-nucleotide exchange factor activity;GO:0046872//metal ion binding;GO:0005543//phospholipid binding;GO:0031267//small GTPase binding		gi|153792522|ref|NP_001093450.1|	1301.2	0
CL10841.C1	871	G patch domain-containing protein 3 [Danio rerio] >gi|120538229|gb|AAI29500.1| Zgc:158863 [Danio rerio]	2.4744	9.5335	-1.9459	Down	1.72e-16	8.69e-16	-	GO:0003676//nucleic acid binding		gi|123708207|ref|NP_001074099.1|	431	2e-119
CL10842.C3	1682	PREDICTED: hypothetical protein LOC100332117 [Danio rerio]	48.2644	1.4841	5.0233	Up	0	0	-	-		gi|326679823|ref|XP_003201388.1|	57	2e-06
CL10843.C2	667	baculoviral IAP repeat-containing protein 5 [Danio rerio] >gi|16508146|gb|AAL18250.1| survivin 1 [Danio rerio] >gi|68085121|gb|AAH56739.2| Baculoviral IAP repeat-containing 5a [Danio rerio]	20.7338	10.0053	1.0512	Up	9.59e-12	3.64e-11	GO:0007507//heart development;GO:0045766//positive regulation of angiogenesis;GO:0006355//regulation of transcription, DNA-dependent;GO:0051301//cell division;GO:0010564//regulation of cell cycle process;GO:0006916//anti-apoptosis;GO:0051384//response to glucocorticoid stimulus;GO:0051179//localization;GO:0006996//organelle organization;GO:0043434//response to peptide hormone stimulus;GO:0042493/…	GO:0046983//protein dimerization activity;GO:0046872//metal ion binding;GO:0042802//identical protein binding;GO:0015631//tubulin binding;GO:0004869//cysteine-type endopeptidase inhibitor activity;GO:0019899//enzyme binding		gi|35902992|ref|NP_919378.1|	273.1	6e-72
CL10846.C1	788	kinesin-associated protein 3 [Danio rerio] >gi|51593635|gb|AAH80842.1| Zgc:101095 [Danio rerio]	5.5461	1.9395	1.5158	Up	3.55e-07	9.14e-07	GO:0072383;GO:0008285//negative regulation of cell proliferation;GO:0006461//protein complex assembly;GO:0046587//positive regulation of calcium-dependent cell-cell adhesion;GO:0007266//Rho protein signal transduction;GO:0008104//protein localization;GO:0007596//blood coagulation	GO:0005089//Rho guanyl-nucleotide exchange factor activity;GO:0019894//kinesin binding		gi|57524466|ref|NP_001004644.1|	393.3	5e-108
CL10848.C2	1424	PREDICTED: lisH domain-containing protein ARMC9-like [Danio rerio]	40.5705	3.7921	3.4194	Up	6.12e-206	3.05e-204	-	-		gi|326678841|ref|XP_002666420.2|	323.2	1e-86
CL1085.C1	247	PREDICTED: NACHT, LRR and PYD domains-containing protein 14-like [Danio rerio]	5.5747	1.0312	2.4346	Up	0.000104	0.000195	-	-		gi|326664541|ref|XP_002660707.2|	141	1e-32
CL10852.C2	1418	RNA polymerase II subunit A C-terminal domain phosphatase SSU72 [Danio rerio] >gi|82187008|sp|Q6PC19.1|SSU72_DANRE RecName: Full=RNA polymerase II subunit A C-terminal domain phosphatase SSU72; Short=CTD phosphatase SSU72 >gi|37589826|gb|AAH59504.1| Zgc:73143 [Danio rerio]	64.6809	185.845	-1.5227	Down	0	0	GO:0016311//dephosphorylation;GO:0006397//mRNA processing	GO:0004721//phosphoprotein phosphatase activity		gi|41152271|ref|NP_957022.1|	396.4	1e-108
CL10859.C5	598	PREDICTED: serine/threonine-protein kinase SBK1-like [Danio rerio]	1.5017	0	10.5524	Up	7.96e-06	1.76e-05	-	-		gi|326679845|ref|XP_688256.4|	94.7	2e-18
CL10860.C2	3329	PREDICTED: Lebercilin [Danio rerio]	30.5364	1.4079	4.4389	Up	0	0	-	-		gi|189536116|ref|XP_001919911.1|	1189.1	0
CL10866.C1	1871	PREDICTED: hypothetical protein LOC100034482 [Danio rerio]	3.6477	1.3886	1.3934	Up	2.23e-09	7.08e-09	-	-		gi|326676068|ref|XP_003200498.1|	288.5	6e-76
CL10867.C1	400	novel protein similar to vertebrate ADAM metallopeptidase with thrombospondin type 1 motif, 8 (ADAMTS8) [Danio rerio]	0.5987	3.566	-2.5744	Down	7.57e-05	0.000147	GO:0006508//proteolysis	GO:0004222//metalloendopeptidase activity;GO:0008201//heparin binding;GO:0008270//zinc ion binding		gi|122890933|emb|CAM14445.1|	251.9	5e-66
CL10872.C2	740	PREDICTED: prefoldin subunit 4 isoform 1 [Danio rerio]	18.0413	7.4349	1.2789	Up	4.68e-15	2.2e-14	GO:0051084//'de novo' posttranslational protein folding	GO:0051087//chaperone binding;GO:0051082//unfolded protein binding		gi|292627192|ref|XP_002666565.1|	248.8	1e-64
CL10874.C1	2156	PREDICTED: pumilio domain-containing protein KIAA0020 homolog [Danio rerio]	0.3332	1.4413	-2.1129	Down	1.32e-07	3.55e-07	-	GO:0003723//RNA binding		gi|326671111|ref|XP_003199363.1|	1098.6	0
CL10875.C1	1578	hemK methyltransferase family member 1 [Danio rerio] >gi|161611486|gb|AAI55790.1| Hemk1 protein [Danio rerio]	11.0782	28.9258	-1.3846	Down	2.43e-52	3.33e-51	GO:0006479//protein amino acid methylation	GO:0003676//nucleic acid binding;GO:0008276//protein methyltransferase activity		gi|167555081|ref|NP_001107891.1|	513.8	8e-144
CL10878.C1	601	protein-L-isoaspartate (D-aspartate) O-methyltransferase domain containing 2 [Danio rerio] >gi|89130493|gb|AAI14316.1| Zgc:136935 [Danio rerio]	4.8811	0.5933	3.0404	Up	1.07e-10	3.77e-10	GO:0006479//protein amino acid methylation	GO:0004719//protein-L-isoaspartate (D-aspartate) O-methyltransferase activity		gi|90093322|ref|NP_001035010.1|	379.8	3e-104
CL10880.C3	1830	nuclear casein kinase and cyclin-dependent kinase substrate 1b [Danio rerio] >gi|148921665|gb|AAI46721.1| Zgc:165430 protein [Danio rerio]	7.2299	1.2527	2.5289	Up	6.8e-36	6.71e-35	-	-		gi|198282133|ref|NP_001092709.1|	513.1	1e-143
CL10881.C3	877	PREDICTED: cystatin-F-like, partial [Danio rerio]	0	20.9116	-14.352	Down	5.94e-97	1.44e-95	GO:0006955//immune response;GO:0010951//negative regulation of endopeptidase activity	GO:0004866//endopeptidase inhibitor activity		gi|292619963|ref|XP_002664142.1|	70.1	6e-42
CL10885.C1	2341	uncharacterized protein LOC767754 [Danio rerio] >gi|115313515|gb|AAI24177.1| Zgc:152925 [Danio rerio]	36.1099	3.6559	3.3041	Up	3.65e-291	2.59e-289	GO:0051641//cellular localization;GO:0033043//regulation of organelle organization;GO:0007067//mitosis;GO:0007059//chromosome segregation;GO:0007018//microtubule-based movement;GO:0008152//metabolic process	GO:0000166//nucleotide binding		gi|115529315|ref|NP_001070189.1|	352.8	3e-95
CL10886.C1	1570	secernin-2 [Danio rerio] >gi|82079428|sp|Q5TYS5.1|SCRN2_DANRE RecName: Full=Secernin-2 >gi|55251278|emb|CAH68895.1| novel protein [Danio rerio] >gi|117168020|gb|AAI24747.1| Si:ch211-184m19.2 [Danio rerio]	7.5883	41.6954	-2.458	Down	8.03e-159	3.09e-157	-	-		gi|71834398|ref|NP_001025287.1|	774.6	0
CL10888.C1	1756	voltage gated chloride channel domain-containing protein [Toxoplasma gondii ME49] >gi|211966343|gb|EEB01539.1| voltage gated chloride channel domain-containing protein [Toxoplasma gondii ME49]	1.1592	0.058	4.3209	Up	6.28e-10	2.09e-09	-	-		gi|237838763|ref|XP_002368679.1|	26.6	8e-06
CL10895.C2	683	uncharacterized protein LOC767701 [Danio rerio] >gi|115313794|gb|AAI24212.1| Zgc:153018 [Danio rerio]	19.8099	1.4172	3.8051	Up	4.71e-54	6.63e-53	-	-		gi|115495719|ref|NP_001070107.1|	246.9	4e-64
CL10897.C3	1706	nuclease-sensitive element-binding protein 1 isoform 2 [Danio rerio] >gi|3695368|gb|AAC62774.1| zfY1 [Danio rerio] >gi|169642049|gb|AAI60650.1| Y box binding protein 1 [Danio rerio]	627.419	241.964	1.3746	Up	0	0	GO:0070934//CRD-mediated mRNA stabilization;GO:0048856//anatomical structure development;GO:0000398//nuclear mRNA splicing, via spliceosome;GO:0045892//negative regulation of transcription, DNA-dependent;GO:0006366//transcription from RNA polymerase II promoter	GO:0003723//RNA binding;GO:0003690//double-stranded DNA binding;GO:0005515//protein binding;GO:0003700//transcription factor activity;GO:0003697//single-stranded DNA binding		gi|18859137|ref|NP_571695.1|	594.7	4e-168
CL10898.C1	1274	novel protein (zgc:113396) [Danio rerio]	2.5846	57.9806	-4.4876	Down	9e-306	6.76e-304	-	-		gi|94733786|emb|CAK04632.1|	562.4	1e-158
CL109.C1	1456	clock 1a [Phreatichthys andruzzii]	6.1677	0.8747	2.8179	Up	7.75e-28	6.17e-27	GO:0009648//photoperiodism;GO:0009266//response to temperature stimulus;GO:0032922//circadian regulation of gene expression;GO:0007165//signal transduction;GO:0045893//positive regulation of transcription, DNA-dependent	GO:0004871//signal transducer activity;GO:0003677//DNA binding;GO:0003700//transcription factor activity;GO:0046982//protein heterodimerization activity		gi|302745166|gb|ADL62686.1|	886.3	0
CL1090.C8	1587	nucleolar and coiled-body phosphoprotein 1 [Danio rerio] >gi|220679355|emb|CAX13565.1| nucleolar and coiled-body phosphoprotein 1-like [Danio rerio]	1.0563	2.4075	-1.1885	Down	0.000103	0.000195	GO:0048701//embryonic cranial skeleton morphogenesis;GO:0033979//box H/ACA snoRNA metabolic process;GO:0006970//response to osmotic stress;GO:0008284//positive regulation of cell proliferation;GO:0042306//regulation of protein import into nucleus;GO:0045893//positive regulation of transcription, DNA-dependent	GO:0008139//nuclear localization sequence binding;GO:0034512//box C/D snoRNA binding;GO:0019904//protein domain specific binding;GO:0034513//box H/ACA snoRNA binding;GO:0003677//DNA binding;GO:0003700//transcription factor activity;GO:0008134//transcription factor binding		gi|375331898|ref|NP_001243581.1|	124.4	1e-26
CL10901.C1	1424	otoconin-90 precursor [Danio rerio] >gi|83702258|gb|AAX37320.1| PLA2-like otoconin [Danio rerio]	5.3393	1.6814	1.667	Up	5.56e-13	2.3e-12	GO:0048840//otolith development	-		gi|122114598|ref|NP_001073661.1|	405.6	2e-111
CL10906.C2	416	PREDICTED: DNA polymerase kappa [Danio rerio]	5.3248	1.4695	1.8574	Up	3.01e-05	6.16e-05	-	-		gi|326668001|ref|XP_691219.4|	166.4	3e-40
CL10907.C2	2369	ETS translocation variant 5 [Danio rerio] >gi|169154639|emb|CAQ14811.1| ets variant gene 5 (ets-related molecule) [Danio rerio]	33.7625	5.5695	2.5998	Up	4.8e-215	2.51e-213	GO:0006355//regulation of transcription, DNA-dependent;GO:0034599//cellular response to oxidative stress;GO:0035108//limb morphogenesis	GO:0044212;GO:0043565//sequence-specific DNA binding;GO:0003700//transcription factor activity		gi|187608042|ref|NP_001119933.1|	1031.9	0
CL10909.C1	1009	PREDICTED: tripartite motif-containing protein 16-like [Danio rerio]	9.7307	0.4544	4.4205	Up	5.52e-44	6.49e-43	-	-		gi|68394483|ref|XP_686669.1|	500.7	3e-140
CL1091.C3	2463	A-kinase anchor protein 8-like [Danio rerio] >gi|46249910|gb|AAH68435.1| A kinase (PRKA) anchor protein 8-like [Danio rerio]	5.5177	1.3858	1.9933	Up	8.8e-28	7e-27	GO:0016310//phosphorylation	GO:0003677//DNA binding;GO:0016301//kinase activity;GO:0005515//protein binding;GO:0008270//zinc ion binding		gi|47086023|ref|NP_998384.1|	961.1	0
CL10910.C1	759	RecName: Full=Tetraspanin-31; Short=Tspan-31; AltName: Full=Sarcoma-amplified sequence homolog >gi|37681933|gb|AAQ97844.1| sarcoma amplified sequence [Danio rerio]	5.5214	0.7383	2.9028	Up	4.01e-14	1.78e-13	GO:0008284//positive regulation of cell proliferation	-		gi|62900859|sp|Q7ZUB3.2|TSN31_DANRE	302.8	9e-81
CL10912.C1	1780	zinc finger protein 438 [Danio rerio] >gi|115313662|gb|AAI24163.1| Zgc:152875 [Danio rerio]	26.8733	6.6111	2.0232	Up	2.16e-95	5.15e-94	-	GO:0008270//zinc ion binding;GO:0003676//nucleic acid binding		gi|116004543|ref|NP_001070629.1|	959.9	0
CL10913.C1	453	Glutamate receptor, ionotropic, AMPA 2a [Danio rerio]	3.1718	0	11.6311	Up	7.3e-09	2.22e-08	GO:0034220//ion transmembrane transport;GO:0035235//ionotropic glutamate receptor signaling pathway	GO:0005234//extracellular-glutamate-gated ion channel activity;GO:0004970//ionotropic glutamate receptor activity		gi|190339462|gb|AAI62655.1|	309.3	2e-83
CL10914.C3	1064	PREDICTED: hypothetical protein LOC100698734 [Oreochromis niloticus]	11.3659	2.2024	2.3676	Up	1.38e-30	1.19e-29	-	-		gi|348507769|ref|XP_003441428.1|	101.7	5e-20
CL10915.C2	2101	PREDICTED: similar to LReO_3 [Strongylocentrotus purpuratus]	1.1398	0.2182	2.3851	Up	3.47e-07	8.96e-07	-	-		gi|115937223|ref|XP_001192407.1|	77.8	7e-61
CL10916.C1	2094	novel laminin EGF-like (Domains III and V) containing protein [Danio rerio]	12.4081	2.2625	2.4553	Up	1.28e-66	2.17e-65	-	-		gi|123232875|emb|CAM15473.1|	934.1	0
CL10917.C2	714	novel protein similar to vertebrate IQ motif and Sec7 domain 1 (IQSEC1) [Danio rerio]	3.9409	0.3567	3.4657	Up	1.82e-11	6.78e-11	-	-		gi|169154688|emb|CAQ13638.1|	350.5	3e-95
CL10920.C1	1444	PREDICTED: mitogen-activated protein kinase kinase kinase 3 [Danio rerio]	12.5208	1.0937	3.517	Up	3.07e-67	5.25e-66	-	-		gi|125812677|ref|XP_688694.2|	507.3	6e-142
CL10922.C2	1311	lysine-specific demethylase 7B [Danio rerio]	13.9737	1.36	3.361	Up	1.86e-65	3.1e-64	-	-		gi|320203001|ref|NP_001189348.1|	428.7	2e-118
CL10923.C1	729	PREDICTED: transmembrane protein 121-like [Danio rerio]	7.5553	0.0699	6.7561	Up	4.2e-30	3.57e-29	-	-		gi|326673655|ref|XP_003199951.1|	370.5	3e-101
CL10924.C1	2813	tudor domain-containing protein 3 [Danio rerio] >gi|82185924|sp|Q6NYG6.1|TDRD3_DANRE RecName: Full=Tudor domain-containing protein 3 >gi|42744562|gb|AAH66604.1| Zgc:77174 [Danio rerio]	0.4895	0.0905	2.4353	Up	0.000104	0.000195	-	GO:0003713//transcription coactivator activity;GO:0003682//chromatin binding;GO:0035064//methylated histone residue binding		gi|49227351|ref|NP_001001823.1|	213.8	3e-53
CL10926.C1	691	PREDICTED: polypeptide N-acetylgalactosaminyltransferase 10 [Oreochromis niloticus]	9.8769	4.8658	1.0214	Up	3.01e-06	6.99e-06	GO:0016266//O-glycan processing;GO:0043687//post-translational protein modification	GO:0004653//polypeptide N-acetylgalactosaminyltransferase activity;GO:0046872//metal ion binding;GO:0030246//carbohydrate binding		gi|348533011|ref|XP_003453999.1|	240.3	4e-62
CL10927.C2	714	disabled homolog 2 [Danio rerio] >gi|32442448|gb|AAP82282.1| Dab2 [Danio rerio]	3.5216	59.7189	-4.0839	Down	1.48e-166	5.97e-165	GO:0007219//Notch signaling pathway;GO:0006898//receptor-mediated endocytosis	-		gi|45544644|ref|NP_991320.1|	313.2	6e-84
CL10930.C2	2651	PREDICTED: N-acetyl-beta-glucosaminyl-glycoprotein 4-beta-N-acetylgalactosaminyltransferase 1-like [Oreochromis niloticus]	15.1984	0.442	5.1037	Up	3.26e-191	1.51e-189	-	GO:0008376//acetylgalactosaminyltransferase activity		gi|348505976|ref|XP_003440536.1|	837.4	0
CL10933.C1	1057	PREDICTED: hypothetical protein LOC557268 [Danio rerio]	1.0195	0	9.9936	Up	7.74e-07	1.92e-06	-	-		gi|326673957|ref|XP_003200037.1|	57	1e-06
CL10934.C1	553	polyadenylate-binding protein 4 [Danio rerio] >gi|31419252|gb|AAH53126.1| Poly(A) binding protein, cytoplasmic 4 (inducible form) [Danio rerio]	3.3561	0.6448	2.3799	Up	7.94e-06	1.76e-05	-	GO:0000166//nucleotide binding;GO:0003723//RNA binding		gi|41152034|ref|NP_958453.1|	55.8	9e-07
CL10943.C1	294	PREDICTED: hypothetical protein LOC100007727 [Danio rerio]	4.6835	0.3466	3.7562	Up	1.61e-06	3.87e-06	-	-		gi|292611386|ref|XP_001346108.3|	55.1	1e-06
CL10949.C1	1234	dehydrogenase/reductase SDR family member 4 [Danio rerio] >gi|33991766|gb|AAH56583.1| Zgc:65987 [Danio rerio]	2.8624	102.051	-5.1559	Down	0	0	GO:0042574//retinal metabolic process;GO:0055114//oxidation reduction	GO:0004090//carbonyl reductase (NADPH) activity;GO:0000166//nucleotide binding;GO:0001758//retinal dehydrogenase activity		gi|41056013|ref|NP_956861.1|	458	3e-127
CL1095.C2	1742	regulator of nonsense transcripts 3B [Danio rerio] >gi|33416419|gb|AAH55632.1| UPF3 regulator of nonsense transcripts homolog B (yeast) [Danio rerio] >gi|240248227|emb|CAX18773.1| UPF3 regulator of nonsense transcripts homolog B (yeast) [Danio rerio]	35.6733	13.1305	1.4419	Up	7e-77	1.36e-75	GO:0006369//termination of RNA polymerase II transcription;GO:0031124//mRNA 3'-end processing;GO:0045727//positive regulation of translation;GO:0000398//nuclear mRNA splicing, via spliceosome;GO:0006406//mRNA export from nucleus;GO:0000184//nuclear-transcribed mRNA catabolic process, nonsense-mediated decay	GO:0003729//mRNA binding;GO:0005487//nucleocytoplasmic transporter activity;GO:0005515//protein binding;GO:0000166//nucleotide binding		gi|41055672|ref|NP_957248.1|	798.9	0
CL10951.C1	804	PREDICTED: phosphatidylinositol-4-phosphate 5-kinase type-1 gamma [Danio rerio]	20.1049	1.6474	3.6093	Up	1.32e-61	2.09e-60	GO:0046488//phosphatidylinositol metabolic process;GO:0007409//axonogenesis;GO:0016310//phosphorylation;GO:0006897//endocytosis	GO:0016308//1-phosphatidylinositol-4-phosphate 5-kinase activity;GO:0000166//nucleotide binding		gi|292626348|ref|XP_002666296.1|	505.8	8e-142
CL10952.C1	686	cytochrome c oxidase subunit VIb-like [Danio rerio] >gi|49901074|gb|AAH76119.1| Zgc:92631 [Danio rerio]	2.9672	0.8911	1.7354	Up	0.000137	0.000255	GO:0034220//ion transmembrane transport;GO:0015992//proton transport;GO:0055114//oxidation reduction	GO:0004129//cytochrome-c oxidase activity		gi|50540462|ref|NP_001002695.1|	185.3	1e-45
CL10956.C1	626	ArfGAP with SH3 domain, ankyrin repeat and PH domain 2b [Danio rerio] >gi|120537581|gb|AAI29210.1| ArfGAP with SH3 domain, ankyrin repeat and PH domain 2b [Danio rerio]	4.973	0.8138	2.6114	Up	8.3e-10	2.72e-09	GO:0032312//regulation of ARF GTPase activity;GO:0046847//filopodium assembly;GO:0043547//positive regulation of GTPase activity	GO:0008060//ARF GTPase activator activity;GO:0008270//zinc ion binding;GO:0005543//phospholipid binding;GO:0008093//cytoskeletal adaptor activity;GO:0017124//SH3 domain binding		gi|148540190|ref|NP_001038398.2|	392.5	6e-108
CL10958.C3	1181	PREDICTED: stAR-related lipid transfer protein 13 [Danio rerio]	9.3781	1.3372	2.8101	Up	6.93e-34	6.52e-33	GO:0007165//signal transduction	-		gi|292618394|ref|XP_683100.4|	747.7	0
CL10959.C2	790	Rho-related GTP-binding protein RhoG precursor [Salmo salar]	8.2602	2.128	1.9567	Up	8.39e-14	3.65e-13	GO:0032863//activation of Rac GTPase activity;GO:0030036//actin cytoskeleton organization;GO:0060326//cell chemotaxis;GO:0090004//positive regulation of establishment of protein localization to plasma membrane;GO:0016601//Rac protein signal transduction;GO:0045893//positive regulation of transcription, DNA-dependent	GO:0005525//GTP binding;GO:0003924//GTPase activity		gi|223649366|gb|ACN11441.1|	343.6	5e-93
CL10961.C2	2298	PREDICTED: DDB1- and CUL4-associated factor 15 [Danio rerio]	9.3006	3.2588	1.513	Up	1.67e-29	1.4e-28	-	-		gi|189515119|ref|XP_682800.2|	1115.1	0
CL10963.C1	452	PREDICTED: eukaryotic initiation factor 4A-III-like [Oreochromis niloticus]	113.378	231.272	-1.0285	Down	2.85e-74	5.36e-73	GO:0000184//nuclear-transcribed mRNA catabolic process, nonsense-mediated decay;GO:0006413//translational initiation;GO:0017148//negative regulation of translation;GO:0051028//mRNA transport;GO:0045727//positive regulation of translation;GO:0019221//cytokine-mediated signaling pathway;GO:0000398//nuclear mRNA splicing, via spliceosome;GO:0000289//nuclear-transcribed mRNA poly(A) tail shortening;G…	GO:0005515//protein binding;GO:0008143//poly(A) RNA binding;GO:0003743//translation initiation factor activity;GO:0004004//ATP-dependent RNA helicase activity;GO:0005524//ATP binding		gi|348544709|ref|XP_003459823.1|	182.6	4e-45
CL10964.C2	588	uncharacterized LOC563012 [Danio rerio]	11.9125	46.5244	-1.9655	Down	1.57e-51	2.11e-50	-	-		gi|312032366|ref|NP_001185678.1|	212.6	7e-54
CL10965.C2	1561	protein PRRC1 [Danio rerio] >gi|160017979|sp|Q5XJA3.2|PRRC1_DANRE RecName: Full=Protein PRRC1; AltName: Full=Proline-rich and coiled-coil-containing protein 1; AltName: Full=Protein misty somites	14.1136	4.6341	1.6067	Up	5.09e-33	4.68e-32	-	GO:0042802//identical protein binding		gi|212549742|ref|NP_001007061.2|	700.3	0
CL10967.C2	276	Matrix metalloproteinase 2 [Danio rerio]	3.6875	12.3666	-1.7457	Down	1.07e-06	2.6e-06	GO:0001957//intramembranous ossification;GO:0001666//response to hypoxia;GO:0060325//face morphogenesis;GO:0001955//blood vessel maturation;GO:0006508//proteolysis;GO:0071230;GO:0030574//collagen catabolic process;GO:0060346//bone trabecula formation	GO:0008270//zinc ion binding;GO:0004222//metalloendopeptidase activity		gi|49900524|gb|AAH76545.1|	186.8	2e-46
CL10968.C2	730	post-GPI attachment to proteins factor 2 [Danio rerio] >gi|82178672|sp|Q5BL33.1|PGAP2_DANRE RecName: Full=Post-GPI attachment to proteins factor 2; AltName: Full=FGF receptor-activating protein 1 >gi|60552505|gb|AAH90817.1| FGF receptor activating protein 1 [Danio rerio]	5.9868	21.6333	-1.8534	Down	2.96e-28	2.39e-27	GO:0006506//GPI anchor biosynthetic process;GO:0050794//regulation of cellular process;GO:0015031//protein transport;GO:0006974//response to DNA damage stimulus	GO:0008565//protein transporter activity		gi|61806661|ref|NP_001013562.1|	361.3	2e-98
CL10970.C2	319	m-calpain [Oncorhynchus mykiss] >gi|56541423|dbj|BAD77825.1| m-calpain [Oncorhynchus mykiss]	8.8207	1.7567	2.328	Up	4.97e-08	1.39e-07	GO:0006508//proteolysis	GO:0004198//calcium-dependent cysteine-type endopeptidase activity;GO:0005509//calcium ion binding		gi|185132124|ref|NP_001117701.1|	202.2	5e-51
CL10974.C1	1038	PREDICTED: osteocrin-like [Danio rerio]	4.9025	0.2454	4.3203	Up	4.25e-23	2.86e-22	GO:0045668//negative regulation of osteoblast differentiation	-		gi|292621641|ref|XP_002664707.1|	55.8	3e-06
CL10977.C1	1373	p80-coilin [Cyprinus carpio]	12.2962	50.4606	-2.0369	Down	7.76e-134	2.52e-132	-	GO:0005515//protein binding		gi|146236013|gb|AAS94096.2|	580.9	4e-164
CL10978.C1	2050	proteophosphoglycan ppg4 [Leishmania braziliensis MHOM/BR/75/M2904] >gi|134065503|emb|CAM43270.1| proteophosphoglycan ppg4 [Leishmania braziliensis MHOM/BR/75/M2904]	0.2628	212.494	-9.6592	Down	0	0	GO:0009987//cellular process;GO:0008152//metabolic process	GO:0003824//catalytic activity		gi|154344449|ref|XP_001568166.1|	73.2	5e-11
CL10979.C3	223	Fanconi anemia, complementation group C [Danio rerio]	5.9062	0	12.528	Up	3.46e-08	9.85e-08	GO:0006281//DNA repair	-		gi|169159001|emb|CAQ14801.1|	104.8	1e-21
CL10983.C2	750	novel protein similar to vertebrate TBC1 domain family proteins [Danio rerio]	13.57	2.8528	2.25	Up	1.66e-24	1.18e-23	-	GO:0030165//PDZ domain binding		gi|220678579|emb|CAX12860.1|	287	5e-76
CL10987.C1	445	transcription factor HES-1 [Danio rerio] >gi|1279398|emb|CAA65998.1| HER-6 protein [Danio rerio]	5.5159	2.1751	1.3425	Up	0.000517	0.000875	GO:0001757//somite specification;GO:0045664//regulation of neuron differentiation;GO:0006355//regulation of transcription, DNA-dependent;GO:0021794//thalamus development;GO:0007219//Notch signaling pathway	GO:0003677//DNA binding		gi|18858799|ref|NP_571154.1|	192.6	3e-48
CL1099.C1	590	cGMP-dependent protein kinase 1 [Danio rerio] >gi|32451646|gb|AAH54581.1| Protein kinase, cGMP-dependent, type I [Danio rerio] >gi|220678196|emb|CAX14833.1| protein kinase, cGMP-dependent, type I [Danio rerio] >gi|220678377|emb|CAX12991.1| protein kinase, cGMP-dependent, type I [Danio rerio]	10.7559	1.4678	2.8734	Up	1.75e-20	1.06e-19	GO:0006468//protein amino acid phosphorylation	GO:0005524//ATP binding;GO:0004692//cGMP-dependent protein kinase activity		gi|41054123|ref|NP_957324.1|	393.3	3e-108
CL10990.C2	1384	PREDICTED: membrane-associated guanylate kinase, WW and PDZ domain-containing protein 2-like [Oreochromis niloticus]	1.2545	0.0368	5.0913	Up	2.58e-09	8.16e-09	GO:0051291//protein heterooligomerization;GO:0030336//negative regulation of cell migration;GO:0072015;GO:0071850;GO:0008285//negative regulation of cell proliferation;GO:0032516//positive regulation of phosphoprotein phosphatase activity;GO:0032926//negative regulation of activin receptor signaling pathway;GO:0060395//SMAD protein signal transduction;GO:0003094//glomerular filtration;GO:0002092/…	GO:0004871//signal transducer activity;GO:0030165//PDZ domain binding;GO:0031697;GO:0030159//receptor signaling complex scaffold activity;GO:0019902//phosphatase binding;GO:0032403//protein complex binding;GO:0046332//SMAD binding;GO:0070699		gi|348506066|ref|XP_003440581.1|	55.5	6e-06
CL10991.C2	1091	transmembrane protein 9 [Danio rerio]	1.9755	18.0705	-3.1933	Down	6.38e-64	1.04e-62	GO:0006810//transport	-		gi|169154669|emb|CAQ13632.1|	341.7	3e-92
CL10993.C1	272	PREDICTED: beta-2-syntrophin-like isoform 2 [Danio rerio]	4.1819	0.5619	2.8958	Up	0.000112	0.00021	-	GO:0005516//calmodulin binding;GO:0003779//actin binding;GO:0005543//phospholipid binding		gi|292628435|ref|XP_002666959.1|	110.5	1e-23
CL10998.C2	1637	PREDICTED: hypothetical protein LOC100001051 [Danio rerio]	0.3657	0	8.5145	Up	0.000388	0.000676	-	-		gi|326666003|ref|XP_001922493.2|	626.3	1e-177
CL11000.C3	1044	RecName: Full=5&apos; exonuclease Apollo; AltName: Full=DNA cross-link repair 1B protein; AltName: Full=SNM1 homolog B >gi|169145639|emb|CAQ15298.1| novel protein (zgc:154089) [Danio rerio]	21.6189	7.4658	1.5339	Up	1.14e-31	1.01e-30	GO:0090305;GO:0000075//cell cycle checkpoint;GO:0006281//DNA repair;GO:0031848//protection from non-homologous end joining at telomere;GO:0031860//telomeric 3' overhang formation;GO:0031627//telomeric loop formation	GO:0008409//5'-3' exonuclease activity;GO:0005515//protein binding		gi|306755663|sp|B0V2S2.1|DCR1B_DANRE	486.9	5e-136
CL11003.C2	5219	PREDICTED: telomerase-binding protein EST1A-like [Danio rerio]	28.6778	2.6257	3.4492	Up	0	0	GO:0000723//telomere maintenance;GO:0035303//regulation of dephosphorylation;GO:0006406//mRNA export from nucleus;GO:0010467//gene expression;GO:0000184//nuclear-transcribed mRNA catabolic process, nonsense-mediated decay	GO:0042162//telomeric DNA binding;GO:0004521//endoribonuclease activity;GO:0005515//protein binding		gi|326671361|ref|XP_002663657.2|	2522.3	0
CL11006.C1	488	PREDICTED: ephexin-1-like [Oreochromis niloticus]	4.4165	0.8351	2.4029	Up	1.23e-06	2.98e-06	-	-		gi|348523734|ref|XP_003449378.1|	144.1	1e-33
CL11007.C1	2645	PREDICTED: mitogen-activated protein kinase kinase kinase 2-like [Oreochromis niloticus]	1.0638	0	10.055	Up	1.26e-16	6.44e-16	-	GO:0005488//binding		gi|348543127|ref|XP_003459035.1|	149.4	7e-34
CL11008.C3	2740	nuclear receptor subfamily 1, group D, member 2a [Danio rerio] >gi|190339108|gb|AAI62908.1| Nr1d2a protein [Danio rerio]	28.47	12.8101	1.1522	Up	3.7e-68	6.42e-67	GO:0043401;GO:0030522//intracellular receptor-mediated signaling pathway;GO:0006357//regulation of transcription from RNA polymerase II promoter;GO:0006367//transcription initiation from RNA polymerase II promoter	GO:0008270//zinc ion binding;GO:0004887//thyroid hormone receptor activity;GO:0043565//sequence-specific DNA binding;GO:0003707//steroid hormone receptor activity		gi|194578847|ref|NP_001124064.1|	790	0
CL11009.C1	730	WD repeat and SOCS box-containing protein 2-like [Danio rerio] >gi|220673393|emb|CAX13671.1| novel protein similar to vertebrate WD repeat and SOCS box-containing 2 (WSB2) [Danio rerio]	2.0503	4.536	-1.1456	Down	0.000456	0.000775	GO:0035556	-		gi|343432573|ref|NP_001230313.1|	369.8	5e-101
CL11010.C2	990	PREDICTED: cyclic nucleotide-gated cation channel alpha-3-like [Danio rerio]	0.6047	0	9.2401	Up	0.000388	0.000676	GO:0050896//response to stimulus;GO:0046549//retinal cone cell development;GO:0007601//visual perception	GO:0030552//cAMP binding;GO:0005221//intracellular cyclic nucleotide activated cation channel activity		gi|292609515|ref|XP_002660423.1|	54.7	7e-06
CL11014.C1	681	ATPase, H+ transporting, lysosomal V1 subunit B2 [Danio rerio]	0.967	2.9922	-1.6296	Down	0.000362	0.000633	GO:0033572;GO:0008286//insulin receptor signaling pathway;GO:0006879//cellular iron ion homeostasis;GO:0015991//ATP hydrolysis coupled proton transport;GO:0006200//ATP catabolic process	GO:0046961//proton-transporting ATPase activity, rotational mechanism;GO:0046933//hydrogen ion transporting ATP synthase activity, rotational mechanism;GO:0005524//ATP binding		gi|133777410|gb|AAI15215.1|	379.4	6e-104
CL11018.C3	3538	PREDICTED: ral GTPase-activating protein subunit alpha-2-like [Danio rerio]	12.4203	0.4752	4.708	Up	2.56e-199	1.24e-197	GO:0032859	GO:0046982//protein heterodimerization activity;GO:0017123//Ral GTPase activator activity		gi|189531127|ref|XP_001920508.1|	2087.8	0
CL11019.C1	3112	PREDICTED: zinc finger protein 295 [Danio rerio]	22.7582	1.0477	4.4411	Up	0	0	GO:0045892//negative regulation of transcription, DNA-dependent	GO:0005515//protein binding;GO:0008327//methyl-CpG binding		gi|326671332|ref|XP_695193.5|	1751.1	0
CL11021.C1	671	NADH dehydrogenase 1 alpha [Epinephelus bruneus]	14.8108	45.5526	-1.6209	Down	1.93e-44	2.29e-43	GO:0006120//mitochondrial electron transport, NADH to ubiquinone;GO:0044281;GO:0006810//transport	GO:0008137//NADH dehydrogenase (ubiquinone) activity		gi|343459105|gb|AEM37711.1|	40.8	3e-34
CL11022.C1	967	plasminogen receptor (KT) [Danio rerio] >gi|71679675|gb|AAI00008.1| Zgc:110385 [Danio rerio]	12.506	36.1922	-1.5331	Down	7.33e-47	9.12e-46	GO:0006935//chemotaxis;GO:0006954//inflammatory response;GO:0010756//positive regulation of plasminogen activation	-		gi|74315922|ref|NP_001028270.1|	246.5	1e-63
CL11025.C7	3047	fermitin family homolog 2 [Danio rerio]	1.9059	0.2173	3.1327	Up	1.9e-20	1.15e-19	GO:0008360//regulation of cell shape;GO:0030036//actin cytoskeleton organization;GO:0007155//cell adhesion;GO:0034329	GO:0005543//phospholipid binding		gi|371940942|ref|NP_001243144.1|	1377.1	0
CL11028.C2	1064	novel protein similar to human and mouse CASK interacting protein 2 (CASKIN2) [Danio rerio]	7.0333	2.2982	1.6137	Up	2.79e-12	1.11e-11	-	-		gi|55962742|emb|CAI11564.1|	394.8	3e-108
CL11030.C2	973	exocyst complex component 6 [Danio rerio] >gi|46362517|gb|AAH68986.1| Exocyst complex component 6 [Danio rerio]	3.8148	0.3665	3.3797	Up	1.94e-14	8.77e-14	GO:0006904//vesicle docking during exocytosis	-		gi|47086931|ref|NP_998465.1|	562	1e-158
CL11036.C1	1012	syntaxin 3B, partial [Carassius auratus]	1.4789	0.1007	3.8764	Up	3.95e-07	1e-06	GO:0031175//neuron projection development;GO:0034599//cellular response to oxidative stress;GO:0006944//membrane fusion;GO:0016081//synaptic vesicle docking during exocytosis;GO:0006886//intracellular protein transport	GO:0005484//SNAP receptor activity;GO:0050544//arachidonic acid binding		gi|298200358|gb|ADI60061.1|	497.7	3e-139
CL11039.C2	1296	PREDICTED: envoplakin, partial [Danio rerio]	4.6656	0.3538	3.7211	Up	1.61e-24	1.14e-23	GO:0030216//keratinocyte differentiation;GO:0018149//peptide cross-linking	GO:0030674//protein binding, bridging;GO:0005198//structural molecule activity		gi|326665669|ref|XP_001922073.3|	636.3	0
CL1104.C2	1228	inositol hexaphosphate kinase 2 [Danio rerio] >gi|77046146|gb|AAH76496.2| Zgc:92046 [Danio rerio]	8.3854	1.9498	2.1046	Up	6.88e-23	4.6e-22	GO:0045880//positive regulation of smoothened signaling pathway;GO:0016310//phosphorylation;GO:0007227	GO:0008440//inositol trisphosphate 3-kinase activity		gi|77404257|ref|NP_001002389.2|	520	8e-146
CL11040.C1	427	PREDICTED: protein NLRC3-like [Danio rerio]	3.3649	0.2386	3.8179	Up	7.99e-07	1.96e-06	GO:0032088//negative regulation of NF-kappaB transcription factor activity;GO:0007249//I-kappaB kinase/NF-kappaB cascade;GO:0042110//T cell activation	GO:0005524//ATP binding		gi|326679847|ref|XP_002666753.2|	57.8	1e-07
CL11042.C1	1251	polypeptide N-acetylgalactosaminyltransferase 2 [Danio rerio] >gi|169159080|emb|CAQ15398.1| novel protein simiar to human and murine UDP-N-acetyl-alpha-D-galactosamine:polypeptide N-acetylgalactosaminyltransferase 2 (GalNAc-T2) (GALNT2) [Danio rerio]	1.2921	14.1305	-3.451	Down	1.68e-61	2.65e-60	GO:0018242//protein amino acid O-linked glycosylation via serine;GO:0018243//protein amino acid O-linked glycosylation via threonine;GO:0002378//immunoglobulin biosynthetic process;GO:0043687//post-translational protein modification;GO:0016266//O-glycan processing	GO:0030145//manganese ion binding;GO:0004653//polypeptide N-acetylgalactosaminyltransferase activity;GO:0030246//carbohydrate binding		gi|190358441|ref|NP_001121823.1|	689.5	0
CL11044.C1	2941	probable ATP-dependent RNA helicase DDX11 [Danio rerio] >gi|55250690|gb|AAH85645.1| Zgc:92172 [Danio rerio]	26.4428	8.4356	1.6483	Up	2.64e-116	7.53e-115	GO:0032508//DNA duplex unwinding;GO:0006200//ATP catabolic process	GO:0004003//ATP-dependent DNA helicase activity;GO:0003677//DNA binding;GO:0005524//ATP binding		gi|55925522|ref|NP_001007320.1|	1632.1	0
CL11046.C2	1169	heterogeneous nuclear ribonucleoprotein A/B [Danio rerio] >gi|44890703|gb|AAH66681.1| Zgc:77052 [Danio rerio]	24.2237	98.574	-2.0248	Down	1.2e-219	6.4e-218	-	GO:0003676//nucleic acid binding;GO:0005515//protein binding;GO:0000166//nucleotide binding		gi|47086935|ref|NP_998467.1|	542	1e-152
CL1105.C1	2702	PREDICTED: cell adhesion molecule with homology to L1CAM (close homolog of L1) b, partial [Danio rerio]	0.5761	0.0377	3.9337	Up	1.94e-07	5.13e-07	-	-		gi|326668800|ref|XP_002662564.2|	106.7	5e-21
CL11050.C2	246	novel protein [Danio rerio]	12.4116	3.9346	1.6574	Up	5.77e-06	1.29e-05	GO:0006396//RNA processing	GO:0003723//RNA binding;GO:0000166//nucleotide binding		gi|148725525|emb|CAN88640.1|	125.6	6e-28
CL11051.C2	521	PREDICTED: thiamine transporter 2-like [Danio rerio]	4.3666	0.6845	2.6734	Up	1.16e-07	3.12e-07	GO:0015884//folic acid transport;GO:0071934;GO:0042723//thiamin and derivative metabolic process	GO:0008517//folic acid transporter activity;GO:0005542//folic acid binding;GO:0008518//reduced folate carrier activity;GO:0015403		gi|189529033|ref|XP_686091.3|	65.5	8e-30
CL11053.C2	1937	PREDICTED: monocarboxylate transporter 2 [Oreochromis niloticus]	4.2034	0.4208	3.3204	Up	1.29e-29	1.09e-28	GO:0006848//pyruvate transport;GO:0055085//transmembrane transport	GO:0015355//secondary active monocarboxylate transmembrane transporter activity;GO:0005477//pyruvate secondary active transmembrane transporter activity;GO:0015293//symporter activity		gi|348515125|ref|XP_003445090.1|	760.8	0
CL11054.C3	1644	PREDICTED: tight junction protein ZO-3-like [Oreochromis niloticus]	3.0954	12.4259	-2.0052	Down	7.1e-40	7.67e-39	GO:0042592//homeostatic process	-		gi|348504385|ref|XP_003439742.1|	104.4	1e-20
CL11056.C1	785	PREDICTED: coiled-coil domain-containing protein 148-like [Oreochromis niloticus]	2.2879	0.0649	5.1397	Up	1.22e-09	3.98e-09	-	-		gi|348519890|ref|XP_003447462.1|	155.2	2e-36
CL11057.C3	991	PREDICTED: zinc finger and BTB domain-containing protein 5-like [Danio rerio]	2.5373	6.9398	-1.4516	Down	1.08e-09	3.53e-09	-	GO:0005488//binding		gi|189514583|ref|XP_001337764.2|	517.7	2e-145
CL1106.C4	1590	Si:ch73-314g15.3 protein [Danio rerio]	8.0953	2.9797	1.4419	Up	3.23e-17	1.69e-16	GO:0055114//oxidation reduction	GO:0051537//2 iron, 2 sulfur cluster binding;GO:0016491//oxidoreductase activity;GO:0046914//transition metal ion binding		gi|66910357|gb|AAH96959.1|	351.3	7e-95
CL11061.C1	1026	serine/threonine-protein kinase N2 [Danio rerio] >gi|115529135|gb|AAI24773.1| Zgc:153916 [Danio rerio]	9.2778	2.5323	1.8733	Up	1.92e-18	1.07e-17	GO:0010631//epithelial cell migration;GO:0007155//cell adhesion;GO:0045931//positive regulation of mitotic cell cycle;GO:0006355//regulation of transcription, DNA-dependent;GO:0071777;GO:0043297//apical junction assembly;GO:0006468//protein amino acid phosphorylation;GO:0007165//signal transduction;GO:2000145	GO:0042826//histone deacetylase binding;GO:0005524//ATP binding;GO:0004697//protein kinase C activity		gi|121583946|ref|NP_001073501.1|	363.2	9e-99
CL11064.C1	1367	charged multivesicular body protein 4b [Danio rerio] >gi|73917750|sp|Q7ZVC4.1|CHM4B_DANRE RecName: Full=Charged multivesicular body protein 4b; AltName: Full=Chromatin-modifying protein 4b; Short=CHMP4b >gi|28277855|gb|AAH45919.1| Zgc:56112 [Danio rerio] >gi|182891708|gb|AAI65046.1| Zgc:56112 protein [Danio rerio]	31.3573	9.1302	1.7801	Up	3.05e-72	5.59e-71	GO:0016197//endosome transport;GO:0016044//membrane organization;GO:0015031//protein transport	GO:0005515//protein binding		gi|41055660|ref|NP_956489.1|	397.1	9e-109
CL11066.C1	411	PREDICTED: probable G-protein coupled receptor 156 [Monodelphis domestica]	2.7676	0	11.4344	Up	3.56e-07	9.16e-07	-	-		gi|126325847|ref|XP_001370654.1|	73.9	2e-12
CL11067.C1	1264	nonhistone chromosomal protein HMG-14A-like [Danio rerio] >gi|118763911|gb|AAI28864.1| Zgc:158409 [Danio rerio] >gi|157423553|gb|AAI53522.1| Zgc:158409 [Danio rerio]	18.1403	6.5291	1.4742	Up	2.14e-30	1.84e-29	GO:0009987//cellular process	GO:0003677//DNA binding		gi|121582362|ref|NP_001073502.1|	184.9	6e-45
CL11070.C3	925	mediator of RNA polymerase II transcription subunit 6 [Danio rerio] >gi|82184956|sp|Q6IQ63.1|MED6_DANRE RecName: Full=Mediator of RNA polymerase II transcription subunit 6; AltName: Full=Mediator complex subunit 6 >gi|48735172|gb|AAH71547.1| Mediator complex subunit 6 [Danio rerio] >gi|220678843|emb|CAX13702.1| novel protein similar to H.sapiens MED6, mediator of RNA polymerase II transcription, …	13.9152	33.4847	-1.2668	Down	1.12e-31	9.92e-31	GO:0006367//transcription initiation from RNA polymerase II promoter;GO:0045944//positive regulation of transcription from RNA polymerase II promoter;GO:0019827//stem cell maintenance	GO:0003677//DNA binding;GO:0001104;GO:0008134//transcription factor binding;GO:0003713//transcription coactivator activity		gi|50344822|ref|NP_001002084.1|	497.7	2e-139
CL11074.C1	907	unnamed protein product [Tetraodon nigroviridis]	22.8382	1.348	4.0826	Up	2.19e-86	4.73e-85	GO:0001578//microtubule bundle formation;GO:0046785//microtubule polymerization;GO:0032273//positive regulation of protein polymerization	GO:0008017//microtubule binding;GO:0005509//calcium ion binding		gi|47225488|emb|CAG11971.1|	354.8	2e-96
CL11076.C3	2033	insulin receptor tyrosine kinase substrate [Danio rerio]	3.9755	41.7717	-3.3933	Down	4.71e-285	3.28e-283	GO:2000251;GO:0009617//response to bacterium;GO:0046847//filopodium assembly;GO:0016310//phosphorylation;GO:0007165//signal transduction;GO:0030838//positive regulation of actin filament polymerization	GO:0070064//proline-rich region binding;GO:0004872//receptor activity;GO:0016301//kinase activity;GO:0008093//cytoskeletal adaptor activity;GO:0017124//SH3 domain binding		gi|37681867|gb|AAQ97811.1|	750.4	0
CL11077.C1	1588	novel protein (wu:fi34c02) [Danio rerio]	7.6531	19.7613	-1.3686	Down	6.75e-36	6.66e-35	-	-		gi|148725467|emb|CAN88628.1|	572	2e-161
CL1108.C1	607	PREDICTED: myosin-XVIIIa [Danio rerio]	5.1287	0.3357	3.9333	Up	9.3e-14	4.04e-13	-	-		gi|189524496|ref|XP_695256.3|	85.5	1e-15
CL11080.C1	2012	PREDICTED: f-box only protein 15-like [Danio rerio]	1.1307	0.0253	5.4819	Up	3.04e-12	1.2e-11	-	-		gi|292627533|ref|XP_689154.4|	728.4	0
CL11085.C1	1217	novel protein similar to H.sapiens NSMCE4A, non-SMC element 4 homolog A (S. cerevisiae) (NSMCE4A, zgc:109897) [Danio rerio]	33.0577	129.011	-1.9644	Down	4.62e-287	3.24e-285	GO:2001022	GO:0005515//protein binding		gi|220673125|emb|CAX13273.1|	616.3	8e-175
CL1109.C1	728	PREDICTED: coiled-coil domain-containing protein 165-like [Oreochromis niloticus]	4.7697	0.2099	4.5061	Up	1.52e-16	7.73e-16	-	-		gi|348522094|ref|XP_003448561.1|	338.6	1e-91
CL11090.C1	1164	Syngr2b protein [Danio rerio]	5.9148	63.6787	-3.4284	Down	2.82e-251	1.72e-249	GO:0006605//protein targeting	-		gi|62204645|gb|AAH93282.1|	419.5	1e-115
CL11093.C1	1282	PREDICTED: mitogen-activated protein kinase 13 [Danio rerio]	23.6763	5.0863	2.2188	Up	1.06e-68	1.84e-67	GO:0018105//peptidyl-serine phosphorylation;GO:0007265//Ras protein signal transduction;GO:0007049//cell cycle;GO:0006355//regulation of transcription, DNA-dependent;GO:0048011//nerve growth factor receptor signaling pathway;GO:0050729//positive regulation of inflammatory response;GO:0032755//positive regulation of interleukin-6 production;GO:0006970//response to osmotic stress;GO:0000165//MAPKKK…	GO:0004707//MAP kinase activity;GO:0005524//ATP binding;GO:0005515//protein binding		gi|189522202|ref|XP_001337833.2|	694.1	0
CL11094.C1	596	FXYD domain containing ion transport regulator 6 like isoform 2 [Danio rerio] >gi|319738673|ref|NP_001188348.1| FXYD domain containing ion transport regulator 6 like isoform 2 [Danio rerio]	8.3373	2.3933	1.8006	Up	7.86e-10	2.58e-09	-	-		gi|319738671|ref|NP_001188347.1|	156	8e-37
CL11098.C2	1326	PREDICTED: translational activator of cytochrome c oxidase 1-like [Danio rerio]	0.7224	11.1414	-3.947	Down	2.63e-57	3.89e-56	-	-		gi|326681263|ref|XP_003201765.1|	23.1	3e-128
CL111.C2	4057	ubiquitin-protein ligase E3A [Danio rerio] >gi|55250378|gb|AAH85646.1| Ubiquitin protein ligase E3A [Danio rerio]	5.0025	1.2557	1.9942	Up	1.02e-40	1.13e-39	GO:0001541//ovarian follicle development;GO:0014068//positive regulation of phosphoinositide 3-kinase cascade;GO:0070936//protein K48-linked ubiquitination;GO:0042787//protein ubiquitination during ubiquitin-dependent protein catabolic process;GO:0030521//androgen receptor signaling pathway;GO:0060736//prostate gland growth;GO:0007420//brain development;GO:0035037//sperm entry;GO:0045944//positiv…	GO:0005515//protein binding;GO:0004842//ubiquitin-protein ligase activity;GO:0003713//transcription coactivator activity		gi|55925524|ref|NP_001007319.1|	1657.9	0
CL1110.C21	2317	UPF0469 protein KIAA0907 homolog [Danio rerio] >gi|28277613|gb|AAH45375.1| KIAA0907 protein [Danio rerio]	2.7647	0.3518	2.9743	Up	2.32e-21	1.46e-20	-	-		gi|47086845|ref|NP_997758.1|	89.4	7e-16
CL11100.C1	391	etoposide induced 2.4 [Danio rerio] >gi|62202356|gb|AAH92948.1| Zgc:110605 [Danio rerio] >gi|160774348|gb|AAI55240.1| Zgc:110605 [Danio rerio] >gi|182891238|gb|AAI64145.1| Zgc:110605 protein [Danio rerio]	3.5216	0.7817	2.1715	Up	0.000291	0.000517	GO:0006917//induction of apoptosis;GO:0042493//response to drug;GO:0030308//negative regulation of cell growth	-		gi|62955767|ref|NP_001017898.1|	133.7	2e-30
CL11103.C2	2277	uncharacterized protein LOC404607 [Danio rerio] >gi|42542875|gb|AAH66369.1| Zgc:77197 [Danio rerio]	8.5187	21.8135	-1.3565	Down	4.06e-55	5.81e-54	-	-		gi|46309513|ref|NP_996958.1|	305.1	9e-81
CL11105.C1	4854	topoisomerase (DNA) II binding protein 1 [Danio rerio]	18.1306	7.0737	1.3579	Up	8.73e-99	2.15e-97	GO:0006259//DNA metabolic process;GO:0010212//response to ionizing radiation;GO:0006974//response to DNA damage stimulus	GO:0008022//protein C-terminus binding		gi|315075308|ref|NP_001186667.1|	2650.9	0
CL11106.C2	1118	cAMP-regulated phosphoprotein 19 [Danio rerio] >gi|28838744|gb|AAH47838.1| CAMP-regulated phosphoprotein 19b [Danio rerio]	16.4396	38.1844	-1.2158	Down	1.8e-40	1.97e-39	GO:0046579//positive regulation of Ras protein signal transduction;GO:0000086//G2/M transition of mitotic cell cycle;GO:0046326//positive regulation of glucose import;GO:0051301//cell division;GO:0045722//positive regulation of gluconeogenesis;GO:0007067//mitosis;GO:0007212//dopamine receptor signaling pathway	GO:0008601//protein phosphatase type 2A regulator activity;GO:0051721//protein phosphatase 2A binding;GO:0004864//phosphoprotein phosphatase inhibitor activity;GO:0015459//potassium channel regulator activity;GO:0005102//receptor binding		gi|41055770|ref|NP_957266.1|	209.5	2e-52
CL11107.C1	1341	myeloid/lymphoid or mixed-lineage leukemia [Danio rerio]	5.9823	0.4559	3.7139	Up	4.91e-32	4.39e-31	GO:0035556;GO:0032259//methylation	GO:0003677//DNA binding;GO:0008270//zinc ion binding;GO:0008168//methyltransferase activity		gi|133902336|gb|ABO41859.1|	742.7	0
CL1111.C1	970	Her5 protein [Danio rerio] >gi|120538402|gb|AAI29316.1| Her5 protein [Danio rerio]	0	9.4533	-13.2066	Down	8.01e-49	1.03e-47	GO:0007492//endoderm development;GO:0030917//midbrain-hindbrain boundary development;GO:0048562//embryonic organ morphogenesis;GO:0006355//regulation of transcription, DNA-dependent;GO:0045737//positive regulation of cyclin-dependent protein kinase activity;GO:0050768//negative regulation of neurogenesis	GO:0046982//protein heterodimerization activity;GO:0003677//DNA binding;GO:0003700//transcription factor activity;GO:0042803//protein homodimerization activity		gi|92097220|gb|AAI15168.1|	300.4	7e-80
CL11111.C2	500	hypothetical protein LOC548854 [Xenopus (Silurana) tropicalis]	1.796	7.132	-1.9895	Down	5.14e-08	1.43e-07	-	-		gi|171846937|gb|AAI61504.1|	117.1	2e-25
CL11112.C2	393	PREDICTED: BTB/POZ domain-containing protein 2 [Gallus gallus]	34.4278	9.3331	1.8831	Up	9.62e-26	7.16e-25	-	-		gi|363743758|ref|XP_418200.3|	65.1	9e-10
CL11113.C1	1567	histone deacetylase 9-B [Danio rerio] >gi|82186899|sp|Q6PBI4.1|HDA9B_DANRE RecName: Full=Histone deacetylase 9-B >gi|37590922|gb|AAH59696.1| Hdac9b protein [Danio rerio]	13.5629	2.4708	2.4566	Up	7.76e-55	1.11e-53	GO:0006355//regulation of transcription, DNA-dependent;GO:0016575//histone deacetylation	GO:0032041//NAD-dependent histone deacetylase activity (H3-K14 specific);GO:0046970//NAD-dependent histone deacetylase activity (H4-K16 specific);GO:0046969//NAD-dependent histone deacetylase activity (H3-K9 specific)		gi|167860124|ref|NP_957110.2|	846.3	0
CL11114.C1	415	PREDICTED: dedicator of cytokinesis protein 9-like, partial [Danio rerio]	5.1934	1.8413	1.496	Up	0.00042	0.000715	-	-		gi|326670443|ref|XP_002663342.2|	252.3	4e-66
CL11123.C3	2105	PREDICTED: hypothetical protein LOC100003955 [Danio rerio]	13.7653	68.1498	-2.3077	Down	0	0	-	-		gi|326678918|ref|XP_001338247.4|	528.9	3e-148
CL11124.C1	1564	DMbeta2b [Danio rerio]	39.8098	4.3321	3.2	Up	1.48e-208	7.5e-207	GO:0001764//neuron migration;GO:0003407;GO:0007416//synapse assembly;GO:0070588//calcium ion transmembrane transport;GO:0048863//stem cell differentiation;GO:0048812//neuron projection morphogenesis;GO:0051491//positive regulation of filopodium assembly	GO:0005262//calcium channel activity		gi|18175537|gb|AAL59890.1|	521.5	3e-146
CL11126.C1	1304	unnamed protein product [Tetraodon nigroviridis]	26.3529	4.9615	2.4091	Up	1.26e-85	2.7e-84	-	-		gi|47213155|emb|CAF93845.1|	236.9	1e-60
CL11129.C1	2395	nuclear protein localization protein 4 homolog [Danio rerio] >gi|28277776|gb|AAH45845.1| Nuclear protein localization 4 homolog (S. cerevisiae) [Danio rerio] >gi|182889954|gb|AAI65856.1| Nploc4 protein [Danio rerio]	40.5451	16.2932	1.3153	Up	1.2e-103	3.08e-102	GO:0030433//ER-associated protein catabolic process;GO:0006944//membrane fusion;GO:0007030//Golgi organization	GO:0008270//zinc ion binding;GO:0031625//ubiquitin protein ligase binding;GO:0043130//ubiquitin binding;GO:0032403//protein complex binding		gi|41054207|ref|NP_956101.1|	1228	0
CL1113.C4	1478	l-isoaspartyl protein carboxyl methyltransferase [Danio rerio]	51.7261	3.5502	3.8649	Up	1.65e-301	1.22e-299	GO:0006479//protein amino acid methylation	GO:0004719//protein-L-isoaspartate (D-aspartate) O-methyltransferase activity		gi|55963448|emb|CAI11745.1|	43.5	2e-131
CL11131.C6	205	zinc finger C2HC domain-containing protein 1A [Danio rerio] >gi|82187663|sp|Q7SXT7.1|ZC21A_DANRE RecName: Full=Zinc finger C2HC domain-containing protein 1A >gi|32766437|gb|AAH55250.1| Family with sequence similarity 164, member A [Danio rerio]	6.1328	0	12.5823	Up	7.52e-08	2.07e-07	-	-		gi|41054429|ref|NP_955974.1|	113.6	2e-24
CL11133.C1	1124	atp6v0c-like protein [Danio rerio] >gi|41351048|gb|AAH65849.1| Zgc:77708 [Danio rerio] >gi|62202585|gb|AAH93130.1| Zgc:77708 protein [Danio rerio]	30.36	3.5352	3.1023	Up	9.85e-112	2.7e-110	GO:0070588//calcium ion transmembrane transport;GO:0060059//embryonic retina morphogenesis in camera-type eye;GO:0015991//ATP hydrolysis coupled proton transport;GO:0051925//regulation of calcium ion transport via voltage-gated calcium channel activity	GO:0008553//hydrogen-exporting ATPase activity, phosphorylative mechanism;GO:0005245//voltage-gated calcium channel activity		gi|60678280|ref|NP_991117.1|	283.5	1e-74
CL11135.C3	1114	dehydrogenase/reductase SDR family member 7B [Danio rerio] >gi|82193364|sp|Q566S6.1|DRS7B_DANRE RecName: Full=Dehydrogenase/reductase SDR family member 7B >gi|62202844|gb|AAH93357.1| Dehydrogenase/reductase (SDR family) member 7B [Danio rerio]	0.9136	2.881	-1.6569	Down	5.17e-06	1.16e-05	GO:0055114//oxidation reduction	GO:0016491//oxidoreductase activity;GO:0000166//nucleotide binding		gi|62955489|ref|NP_001017758.1|	496.5	8e-139
CL11136.C1	3136	PREDICTED: LOW QUALITY PROTEIN: sterile alpha motif domain-containing protein 11 [Danio rerio]	13.4588	1.4133	3.2514	Up	3.96e-144	1.38e-142	-	-		gi|326679128|ref|XP_001920185.2|	1700.6	0
CL1114.C3	1423	unnamed protein product [Tetraodon nigroviridis]	14.136	6.1217	1.2074	Up	3.82e-20	2.28e-19	-	-		gi|47228433|emb|CAG05253.1|	427.2	8e-118
CL11140.C1	1139	geminin, DNA replication inhibitor [Danio rerio]	3.837	78.7626	-4.3595	Down	0	0	GO:0008156//negative regulation of DNA replication	GO:0005515//protein binding		gi|94732374|emb|CAK05004.1|	374	6e-102
CL11147.C1	3167	protein SMG7 [Danio rerio] >gi|190339636|gb|AAI62970.1| Smg-7 homolog, nonsense mediated mRNA decay factor (C. elegans) [Danio rerio]	50.8508	6.1286	3.0526	Up	0	0	GO:0035303//regulation of dephosphorylation;GO:0006406//mRNA export from nucleus;GO:0010467//gene expression;GO:0000184//nuclear-transcribed mRNA catabolic process, nonsense-mediated decay;GO:0009790//embryonic development	GO:0051721//protein phosphatase 2A binding;GO:0016740//transferase activity		gi|191961835|ref|NP_001038548.2|	719.9	0
CL11152.C2	1256	PREDICTED: beta-1,3-galactosyltransferase 1-like [Danio rerio]	2.1449	129.466	-5.9155	Down	0	0	GO:0006486//protein amino acid glycosylation	GO:0008378//galactosyltransferase activity		gi|326678644|ref|XP_003201125.1|	491.5	3e-137
CL11153.C1	1853	suppressor of tumorigenicity 7 protein homolog [Danio rerio] >gi|123910002|sp|Q1RLU8.1|ST7_DANRE RecName: Full=Suppressor of tumorigenicity 7 protein homolog >gi|92098306|gb|AAI15281.1| Suppression of tumorigenicity 7 [Danio rerio]	30.467	10.392	1.5518	Up	6.28e-78	1.24e-76	GO:0007165//signal transduction;GO:0040008//regulation of growth;GO:0006897//endocytosis	GO:0005041//low-density lipoprotein receptor activity;GO:0005515//protein binding		gi|94536916|ref|NP_001035426.1|	1010.4	0
CL11154.C2	1055	novel protein [Danio rerio]	13.2787	0.0966	7.1029	Up	8.02e-76	1.54e-74	-	-		gi|220678778|emb|CAX13309.1|	322	2e-86
CL11157.C2	1788	RNA-binding protein 12 [Danio rerio] >gi|31324618|gb|AAP48571.1| swan [Danio rerio] >gi|190336635|gb|AAI62473.1| RNA binding motif protein 12 [Danio rerio] >gi|190337822|gb|AAI62102.1| RNA binding motif protein 12 [Danio rerio]	29.3312	12.4793	1.2329	Up	1.65e-51	2.22e-50	-	GO:0003676//nucleic acid binding;GO:0000166//nucleotide binding		gi|51467948|ref|NP_001003856.1|	65.5	9e-09
CL1116.C7	3500	PREDICTED: inositol hexakisphosphate and diphosphoinositol-pentakisphosphate kinase 2 [Danio rerio]	16.0617	0.9461	4.0855	Up	1.01e-231	5.7e-230	GO:0016310//phosphorylation;GO:0006020//inositol metabolic process	GO:0052723;GO:0003993//acid phosphatase activity;GO:0000832//inositol hexakisphosphate 5-kinase activity;GO:0000827//inositol 1,3,4,5,6-pentakisphosphate kinase activity;GO:0016301//kinase activity;GO:0052724;GO:0005524//ATP binding;GO:0033857//diphosphoinositol-pentakisphosphate kinase activity		gi|292618030|ref|XP_002663536.1|	1995.3	0
CL11160.C2	1762	SPRY domain-containing SOCS box protein 4 [Danio rerio] >gi|169154316|emb|CAQ14226.1| novel protein similar to vertebrate splA/ryanodine receptor domain and SOCS box containing 4 (SPSB4) [Danio rerio] >gi|169154907|emb|CAQ14862.1| novel protein similar to vertebrate splA/ryanodine receptor domain and SOCS box containing 4 (SPSB4) [Danio rerio]	8.5623	1.4745	2.5378	Up	7.29e-41	8.05e-40	GO:0016567//protein ubiquitination;GO:0035556	GO:0004872//receptor activity;GO:0005515//protein binding		gi|375331874|ref|NP_001243571.1|	564.3	6e-159
CL11161.C1	1097	proteasome subunit beta type-7 [Danio rerio] >gi|141796175|gb|AAI35051.1| Proteasome (prosome, macropain) subunit, beta type, 7 [Danio rerio] >gi|157888630|emb|CAE30392.2| proteasome (prosome, macropain) subunit, beta type, 7 [Danio rerio] >gi|190340004|gb|AAI63781.1| Proteasome (prosome, macropain) subunit, beta type, 7 [Danio rerio]	123.338	263.306	-1.0941	Down	5.59e-223	3.01e-221	GO:0051603//proteolysis involved in cellular protein catabolic process	GO:0004298//threonine-type endopeptidase activity		gi|157909841|ref|NP_001039029.2|	537.3	4e-151
CL11165.C1	424	U6 snRNA-associated Sm-like protein LSm5 [Salmo salar] >gi|221220780|gb|ACM09051.1| U6 snRNA-associated Sm-like protein LSm5 [Salmo salar] >gi|221222120|gb|ACM09721.1| U6 snRNA-associated Sm-like protein LSm5 [Salmo salar] >gi|225715330|gb|ACO13511.1| U6 snRNA-associated Sm-like protein LSm5 [Esox lucius]	31.0635	11.1738	1.4751	Up	3.85e-18	2.1e-17	GO:0008380//RNA splicing;GO:0043928//exonucleolytic nuclear-transcribed mRNA catabolic process involved in deadenylation-dependent decay;GO:0006397//mRNA processing	GO:0003723//RNA binding;GO:0046982//protein heterodimerization activity		gi|261245080|ref|NP_001140132.1|	25.8	1e-25
CL11168.C1	1095	novel protein [Danio rerio] >gi|56207668|emb|CAI21157.1| novel protein [Danio rerio]	1.3122	86.6263	-6.0447	Down	0	0	GO:0006886//intracellular protein transport	GO:0017137//Rab GTPase binding		gi|55962433|emb|CAI11599.1|	183.7	1e-44
CL11170.C1	1079	GTP-binding protein Rit1 [Danio rerio] >gi|190338484|gb|AAI63608.1| Si:ch211-93a2.3 [Danio rerio] >gi|190339452|gb|AAI63607.1| Si:ch211-93a2.3 [Danio rerio]	4.6607	18.2243	-1.9672	Down	1.54e-37	1.59e-36	GO:0048011//nerve growth factor receptor signaling pathway;GO:0043066//negative regulation of apoptosis;GO:0010837//regulation of keratinocyte proliferation;GO:0031077//post-embryonic camera-type eye development;GO:0007409//axonogenesis;GO:0003382;GO:0006184//GTP catabolic process;GO:0008285//negative regulation of cell proliferation;GO:0003334;GO:0019216//regulation of lipid metabolic process;GO…	GO:0001077;GO:0008270//zinc ion binding;GO:0000978;GO:0005525//GTP binding;GO:0003924//GTPase activity;GO:0005516//calmodulin binding		gi|192453550|ref|NP_001122253.1|	405.6	1e-111
CL11174.C2	2228	eukaryotic translation initiation factor 2-alpha kinase 1 [Danio rerio] >gi|115528587|gb|AAI24655.1| Eukaryotic translation initiation factor 2-alpha kinase 1 [Danio rerio]	30.7938	8.7801	1.8103	Up	3.35e-117	9.64e-116	GO:0010999//regulation of eIF2 alpha phosphorylation by heme;GO:0046501//protoporphyrinogen IX metabolic process;GO:0046986//negative regulation of hemoglobin biosynthetic process;GO:0008285//negative regulation of cell proliferation	GO:0003743//translation initiation factor activity;GO:0004674//protein serine/threonine kinase activity;GO:0005524//ATP binding;GO:0020037//heme binding;GO:0042803//protein homodimerization activity		gi|117606141|ref|NP_001071035.1|	1056.2	0
CL11175.C1	951	novel protein (zgc:113440) [Danio rerio] >gi|126540708|emb|CAM47022.1| novel protein (zgc:113440) [Danio rerio]	6.0434	0.4285	3.818	Up	7.96e-24	5.52e-23	GO:0006468//protein amino acid phosphorylation	GO:0005524//ATP binding;GO:0004674//protein serine/threonine kinase activity		gi|123231748|emb|CAM15348.1|	194.1	6e-48
CL1118.C2	571	gonadotropin-releasing hormone receptor-4 [Danio rerio]	3.5648	0.6245	2.513	Up	1.33e-06	3.21e-06	GO:0097211;GO:0007186//G-protein coupled receptor protein signaling pathway	GO:0004968//gonadotropin-releasing hormone receptor activity		gi|156254302|gb|ABU62659.1|	241.5	1e-62
CL11182.C3	309	ras family protein [Capsaspora owczarzaki ATCC 30864]	5.2312	0.3297	3.9879	Up	9.56e-08	2.6e-07	-	-		gi|320168875|gb|EFW45774.1|	60.1	3e-08
CL11183.C2	1388	Phosphoserine phosphatase [Osmerus mordax]	0.3019	5.6889	-4.236	Down	9.45e-33	8.62e-32	GO:0016311//dephosphorylation;GO:0006564//L-serine biosynthetic process	GO:0000287//magnesium ion binding;GO:0004647//phosphoserine phosphatase activity		gi|225708360|gb|ACO10026.1|	414.1	7e-114
CL11184.C2	573	junctophilin 1b [Danio rerio] >gi|108742040|gb|AAI17664.1| Junctophilin 1b [Danio rerio]	4.8061	1.0669	2.1714	Up	2.4e-07	6.25e-07	GO:0007517//muscle development	GO:0008307//structural constituent of muscle		gi|113195560|ref|NP_001037813.1|	366.3	3e-100
CL11187.C1	1392	protein odr-4 homolog [Danio rerio]	4.6879	12.4064	-1.4041	Down	3.33e-21	2.08e-20	-	-		gi|321267502|ref|NP_956910.3|	707.2	0
CL11190.C1	601	PREDICTED: hypothetical protein LOC386940 [Danio rerio]	3.5861	0.4238	3.081	Up	2.86e-08	8.21e-08	-	-		gi|292619152|ref|XP_002663886.1|	192.6	8e-48
CL11193.C3	389	novel protein similar to vertebrate pim-1 oncogene (PIM1) [Danio rerio]	1.3851	28.4181	-4.3587	Down	3.71e-46	4.56e-45	-	-		gi|94732214|emb|CAK11049.1|	70.5	2e-11
CL11194.C1	1771	PREDICTED: zinc finger and BTB domain-containing protein 39-like [Danio rerio]	12.0682	1.956	2.6252	Up	2.09e-59	3.21e-58	-	-		gi|326679261|ref|XP_693418.2|	932.9	0
CL1120.C1	1662	uncharacterized protein LOC100004439 [Danio rerio] >gi|169159065|emb|CAQ14189.1| novel protein similar to vertebrate zinc finger and BTB domain containing 34 (ZBTB34) [Danio rerio]	25.035	3.9847	2.6514	Up	2.85e-115	8.06e-114	-	GO:0005488//binding		gi|170016015|ref|NP_001116183.1|	915.2	0
CL11201.C1	1927	Zgc:152785 protein [Danio rerio]	8.2641	23.4491	-1.5046	Down	1.97e-58	2.97e-57	-	-		gi|58701993|gb|AAH90165.1|	775.8	0
CL11202.C1	1430	novel protein similar to vertebrate phosphate cytidylyltransferase 2, ethanolamine (PCYT2, zgc:103434) [Danio rerio]	29.3059	4.0612	2.8512	Up	1.45e-125	4.44e-124	GO:0006646//phosphatidylethanolamine biosynthetic process	GO:0004306//ethanolamine-phosphate cytidylyltransferase activity		gi|157886282|emb|CAP09433.1|	768.8	0
CL11203.C1	421	unnamed protein product [Tetraodon nigroviridis]	5.8304	1.9361	1.5904	Up	8.11e-05	0.000156	GO:0006396//RNA processing	GO:0003723//RNA binding;GO:0000166//nucleotide binding		gi|47229541|emb|CAG06737.1|	250.8	1e-65
CL11204.C1	1359	zinc finger protein 410 [Danio rerio] >gi|41351189|gb|AAH65642.1| Zgc:77303 [Danio rerio]	0.6608	0.0375	4.1393	Up	7.68e-05	0.000149	-	GO:0046872//metal ion binding;GO:0003676//nucleic acid binding		gi|45387729|ref|NP_991216.1|	73.6	2e-11
CL11205.C2	749	novel protein similar to vertebrate cyclin-dependent kinase-like 1 (CDC2-related kinase) (CDKL1, zgc:101002) [Danio rerio]	5.1155	0.204	4.6482	Up	1.9e-18	1.05e-17	GO:0007049//cell cycle;GO:0006468//protein amino acid phosphorylation;GO:0007507//heart development	GO:0005524//ATP binding;GO:0004693//cyclin-dependent protein kinase activity		gi|220678987|emb|CAX14692.1|	475.3	1e-132
CL11206.C3	2004	F-box and leucine-rich repeat protein 14a [Danio rerio] >gi|66911816|gb|AAH96775.1| F-box and leucine-rich repeat protein 14a [Danio rerio] >gi|157423043|gb|AAI53540.1| Fbxl14a protein [Danio rerio] >gi|182891432|gb|AAI64514.1| Fbxl14a protein [Danio rerio]	10.1572	24.5563	-1.2736	Down	9.55e-50	1.25e-48	GO:0042787//protein ubiquitination during ubiquitin-dependent protein catabolic process	GO:0005515//protein binding;GO:0004842//ubiquitin-protein ligase activity		gi|41393121|ref|NP_958890.1|	809.7	0
CL11208.C2	2283	la-related protein 4B [Danio rerio] >gi|116284239|gb|AAI24490.1| Zgc:153918 [Danio rerio] >gi|134024932|gb|AAI34835.1| Zgc:153918 [Danio rerio]	53.4693	8.0331	2.7347	Up	0	0	-	GO:0003676//nucleic acid binding;GO:0000166//nucleotide binding		gi|117606133|ref|NP_001071030.1|	1030.4	0
CL1121.C3	3517	PREDICTED: protein FAM178A [Danio rerio]	25.0229	4.4903	2.4784	Up	9.68e-224	5.24e-222	-	-		gi|326672896|ref|XP_002664169.2|	1206.8	0
CL11210.C1	664	PREDICTED: ephrin type-B receptor 5-like [Oreochromis niloticus]	1.4426	8.7462	-2.6	Down	2.34e-16	1.17e-15	GO:0048013//ephrin receptor signaling pathway	GO:0004872//receptor activity;GO:0004672//protein kinase activity;GO:0000166//nucleotide binding		gi|348526331|ref|XP_003450673.1|	290.8	2e-77
CL11212.C3	903	Notch2 [Salpingoeca sp. ATCC 50818]	5.1713	0.2257	4.518	Up	7.11e-22	4.58e-21	-	-		gi|326431726|gb|EGD77296.1|	59.7	1e-07
CL11215.C1	3125	PREDICTED: dipeptidyl aminopeptidase-like protein 6-like [Oreochromis niloticus]	12.4717	0.326	5.2576	Up	8.98e-188	4.1e-186	GO:0043268//positive regulation of potassium ion transport;GO:0019228//regulation of action potential in neuron;GO:0008219//cell death;GO:0006508//proteolysis	GO:0008239//dipeptidyl-peptidase activity;GO:0008236//serine-type peptidase activity		gi|348503341|ref|XP_003439223.1|	1328.9	0
CL11216.C5	2526	heat shock cognate 70 kDa protein [Carassius gibelio]	421.089	1384.33	-1.717	Down	0	0	GO:0006950//response to stress	GO:0005524//ATP binding		gi|28569550|gb|AAO43731.1|	1277.3	0
CL11217.C1	565	PREDICTED: thrombospondin type-1 domain-containing protein 7A-like, partial [Danio rerio]	0	6.1312	-12.582	Down	7.1e-19	4.01e-18	GO:0001525//angiogenesis;GO:0043534//blood vessel endothelial cell migration	-		gi|326675258|ref|XP_001341484.4|	53.9	3e-06
CL1122.C2	713	succinate dehydrogenase complex, subunit C, integral membrane protein [Danio rerio]	0.1679	1.6433	-3.2909	Down	5.77e-05	0.000113	GO:0006099//tricarboxylic acid cycle	GO:0000104//succinate dehydrogenase activity;GO:0009055//electron carrier activity		gi|169153945|emb|CAQ14310.1|	290.8	3e-77
CL11224.C2	696	hypothetical protein EAG_06933 [Camponotus floridanus]	4.6449	1.4639	1.6658	Up	2.81e-06	6.51e-06	-	-		gi|307173986|gb|EFN64704.1|	55.8	1e-06
CL11226.C1	1347	tetraspanin-5 [Danio rerio] >gi|53733855|gb|AAH83361.1| Zgc:103404 [Danio rerio] >gi|182889082|gb|AAI64621.1| Zgc:103404 protein [Danio rerio]	7.3779	2.307	1.6772	Up	1.18e-16	6.04e-16	GO:0007155//cell adhesion;GO:0008283//cell proliferation	-		gi|54400596|ref|NP_001006047.1|	557.8	4e-157
CL11227.C3	2844	Si:dkey-81n9.1 protein [Danio rerio] >gi|157886361|emb|CAM47023.2| novel protein [Danio rerio] >gi|157886440|emb|CAP09399.1| novel protein [Danio rerio]	36.5859	0.5911	5.9517	Up	0	0	-	GO:0008270//zinc ion binding		gi|126631519|gb|AAI33912.1|	377.5	1e-102
CL11228.C1	625	PREDICTED: liprin-alpha-2 [Oreochromis niloticus]	11.4946	1.2226	3.2329	Up	1.09e-25	8.12e-25	GO:0048172//regulation of short-term neuronal synaptic plasticity;GO:0007269//neurotransmitter secretion	GO:0005515//protein binding		gi|348508044|ref|XP_003441565.1|	76.3	8e-71
CL11230.C1	246	phosphatase and tensin-like protein B long splice variant [Danio rerio]	2.4337	0	11.2489	Up	0.000388	0.000676	-	-		gi|37813127|gb|AAR04346.1|	52	8e-06
CL11231.C1	738	novel protein similar to vertebrate neuron navigator family [Danio rerio]	5.0295	0.4832	3.3797	Up	1.94e-14	8.77e-14	GO:0031016//pancreas development;GO:0072576;GO:0008152//metabolic process	GO:0003779//actin binding;GO:0005524//ATP binding;GO:0017111//nucleoside-triphosphatase activity		gi|56207577|emb|CAI20642.1|	457.6	2e-127
CL11232.C1	794	PREDICTED: hypothetical protein LOC100537995 [Danio rerio]	3.5438	0	11.7911	Up	1.26e-16	6.43e-16	-	-		gi|326681336|ref|XP_003201791.1|	114.4	5e-24
CL11234.C1	2095	COP9 signalosome complex subunit 1 [Danio rerio] >gi|117167929|gb|AAI24806.1| G protein pathway suppressor 1 [Danio rerio] >gi|182889764|gb|AAI65606.1| Gps1 protein [Danio rerio]	9.6589	1.9453	2.3119	Up	1.03e-48	1.32e-47	GO:0007254//JNK cascade;GO:0000188//inactivation of MAPK activity;GO:0007049//cell cycle;GO:0010388//cullin deneddylation	GO:0005095//GTPase inhibitor activity;GO:0005515//protein binding		gi|118150528|ref|NP_001071227.1|	944.5	0
CL11235.C2	2752	serine/threonine-protein phosphatase 2A 56 kDa regulatory subunit delta isoform [Danio rerio] >gi|40353002|gb|AAH64705.1| Zgc:77529 protein [Danio rerio] >gi|45501158|gb|AAH67382.1| Zgc:77529 [Danio rerio]	32.9143	5.9976	2.4563	Up	8.13e-228	4.49e-226	GO:0007399//nervous system development;GO:0007165//signal transduction;GO:0050790//regulation of catalytic activity	GO:0008601//protein phosphatase type 2A regulator activity;GO:0005515//protein binding		gi|50726892|ref|NP_998483.1|	1180.6	0
CL11236.C1	2056	ankyrin repeat domain-containing protein 13A [Danio rerio] >gi|123227306|emb|CAM15571.1| novel protein similar to human ankyrin repeat domain 13 (ANKRD13) [Danio rerio]	14.5011	4.7078	1.623	Up	1.01e-44	1.2e-43	-	-		gi|187607844|ref|NP_001119859.1|	1102.4	0
CL11237.C1	1817	chromobox protein homolog 1 [Danio rerio] >gi|28278373|gb|AAH45443.1| Chromobox homolog 1a (HP1 beta homolog Drosophila) [Danio rerio] >gi|49902655|gb|AAH75782.1| Chromobox homolog 1a (HP1 beta homolog Drosophila) [Danio rerio] >gi|182889382|gb|AAI65019.1| Cbx1a protein [Danio rerio]	0.4283	0.028	3.9351	Up	0.000323	0.000571	GO:0045892//negative regulation of transcription, DNA-dependent	GO:0042802//identical protein binding;GO:0019899//enzyme binding;GO:0003682//chromatin binding		gi|41054315|ref|NP_956040.1|	376.3	2e-102
CL11238.C2	2853	RNA-binding protein 5 [Danio rerio]	2.0145	0.9821	1.0365	Up	1.45e-05	3.09e-05	GO:0000381//regulation of alternative nuclear mRNA splicing, via spliceosome;GO:0000245//spliceosome assembly;GO:0043065//positive regulation of apoptosis;GO:0008285//negative regulation of cell proliferation	GO:0003729//mRNA binding;GO:0046872//metal ion binding;GO:0003677//DNA binding;GO:0005515//protein binding		gi|301129190|ref|NP_001093608.2|	1491.1	0
CL1124.C3	2337	retinoid X receptor alpha [Carassius auratus]	1.3577	0	10.4069	Up	1.19e-18	6.67e-18	GO:0043065//positive regulation of apoptosis;GO:0006954//inflammatory response;GO:0060528//secretory columnal luminar epithelial cell differentiation involved in prostate glandular acinus development;GO:0007494//midgut development;GO:0035357;GO:0010269//response to selenium ion;GO:0031103//axon regeneration;GO:0051384//response to glucocorticoid stimulus;GO:0060038//cardiac muscle cell proliferat…	GO:0044323;GO:0070644//vitamin D response element binding;GO:0003690//double-stranded DNA binding;GO:0004886//retinoid-X receptor activity;GO:0003707//steroid hormone receptor activity;GO:0003713//transcription coactivator activity;GO:0008270//zinc ion binding;GO:0042809//vitamin D receptor binding;GO:0046982//protein heterodimerization activity;GO:0043565//sequence-specific DNA binding;GO:001989…		gi|27819113|gb|AAO22211.1|	550.8	9e-155
CL11240.C2	650	Rorab protein [Danio rerio]	10.4078	5.0943	1.0307	Up	2.81e-06	6.52e-06	-	-		gi|166797033|gb|AAI59204.1|	29.3	5e-07
CL11242.C2	611	PREDICTED: NAD-dependent deacetylase sirtuin-7 [Danio rerio]	2.5476	7.3371	-1.5261	Down	3.52e-07	9.07e-07	GO:0009303//rRNA transcription;GO:0007072//positive regulation of transcription on exit from mitosis	GO:0046872//metal ion binding;GO:0005515//protein binding		gi|326678887|ref|XP_001336438.3|	320.9	2e-86
CL11243.C2	836	Flavin reductase [Salmo salar]	1.4322	7.1905	-2.3279	Down	4.74e-15	2.22e-14	-	-		gi|209734450|gb|ACI68094.1|	357.5	3e-97
CL11254.C1	740	tumor necrosis factor, alpha-induced protein 8-like protein 2 A [Danio rerio] >gi|123886555|sp|Q1ECV8.1|TPL2A_DANRE RecName: Full=Tumor necrosis factor, alpha-induced protein 8-like protein 2 A; Short=TIPE2 A; Short=TNF alpha-induced protein 8-like protein 2 A; Short=TNFAIP8-like protein 2 A >gi|108742034|gb|AAI17653.1| Zgc:136816 [Danio rerio] >gi|220672923|emb|CAX13646.1| novel protein similar …	7.2812	2.1341	1.7705	Up	2.47e-10	8.46e-10	GO:0045087//innate immune response	GO:0005515//protein binding		gi|113674181|ref|NP_001038766.1|	333.6	4e-90
CL11255.C2	1033	ankyrin repeat domain-containing protein 46 [Danio rerio] >gi|82203658|sp|Q6TNT2.1|ANR46_DANRE RecName: Full=Ankyrin repeat domain-containing protein 46	7.8819	1.5781	2.3204	Up	1.29e-20	7.88e-20	-	-		gi|45387619|ref|NP_991159.1|	449.1	1e-124
CL11258.C1	364	PREDICTED: extracellular matrix protein 1-like [Danio rerio]	3.4539	15.5348	-2.1692	Down	3.47e-13	1.45e-12	GO:0048731;GO:0048518//positive regulation of biological process;GO:0048583//regulation of response to stimulus;GO:0007165//signal transduction	GO:0005515//protein binding		gi|326676541|ref|XP_003200603.1|	182.6	4e-45
CL11259.C1	1086	PREDICTED: adenylate cyclase type 3 isoform 1 [Oreochromis niloticus]	1.3782	0.0469	4.8771	Up	5.05e-08	1.41e-07	GO:0048011//nerve growth factor receptor signaling pathway;GO:0006457//protein folding;GO:0006833//water transport;GO:0007193//inhibition of adenylate cyclase activity by G-protein signaling pathway;GO:0007202//activation of phospholipase C activity;GO:0007143//female meiosis;GO:0006112//energy reserve metabolic process;GO:0007173//epidermal growth factor receptor signaling pathway;GO:0034199//ac…	GO:0008294//calcium- and calmodulin-responsive adenylate cyclase activity;GO:0005525//GTP binding;GO:0031072//heat shock protein binding;GO:0046872//metal ion binding;GO:0051082//unfolded protein binding;GO:0005516//calmodulin binding;GO:0005524//ATP binding		gi|348534829|ref|XP_003454904.1|	79	4e-13
CL1126.C1	1276	autophagy protein 5 isoform 2 [Danio rerio] >gi|37681731|gb|AAQ97743.1| APG5 autophagy 5-like protein [Danio rerio]	2.0644	0.3194	2.6923	Up	9.77e-09	2.93e-08	GO:0048840//otolith development;GO:0000045//autophagic vacuole formation;GO:0043687//post-translational protein modification;GO:0055015//ventricular cardiac muscle cell development;GO:0001974//blood vessel remodeling;GO:0060047//heart contraction;GO:0031397//negative regulation of protein ubiquitination;GO:0042493//response to drug;GO:0043066//negative regulation of apoptosis;GO:0042311//vasodila…	-		gi|45387661|ref|NP_991181.1|	545	2e-153
CL11263.C1	3046	double-stranded RNA-binding protein Staufen homolog 2 [Danio rerio]	34.5527	14.8848	1.215	Up	3.09e-99	7.64e-98	-	GO:0003725//double-stranded RNA binding		gi|350606381|ref|NP_957219.2|	1289.6	0
CL11264.C2	1112	H1m protein, partial [Danio rerio]	1.8305	158.006	-6.4316	Down	0	0	GO:0006334//nucleosome assembly	GO:0003677//DNA binding		gi|53733932|gb|AAH83463.1|	381.7	2e-104
CL11272.C1	278	solute carrier family 25, member 1 [Danio rerio] >gi|34783774|gb|AAH56787.1| Solute carrier family 25 (mitochondrial carrier; citrate transporter), member 1 [Danio rerio]	7.1066	29.8694	-2.0714	Down	9.37e-18	5.02e-17	GO:0006810//transport	-		gi|41055086|ref|NP_956901.1|	114	1e-24
CL11273.C1	1439	PREDICTED: retrotransposable element Tf2 155 kDa protein type 1-like [Danio rerio]	14.3949	0.1062	7.0826	Up	1.74e-111	4.76e-110	-	-		gi|326673500|ref|XP_003199901.1|	316.2	2e-84
CL11274.C1	372	unnamed protein product [Tetraodon nigroviridis]	8.5296	3.6975	1.2059	Up	0.000278	0.000494	GO:0048011//nerve growth factor receptor signaling pathway;GO:0030168//platelet activation;GO:0007202//activation of phospholipase C activity;GO:0006112//energy reserve metabolic process;GO:0050796//regulation of insulin secretion;GO:0007173//epidermal growth factor receptor signaling pathway;GO:0001666//response to hypoxia;GO:0044281;GO:0071320;GO:0070588//calcium ion transmembrane transport;GO:…	GO:0035091//phosphoinositide binding;GO:0005220//inositol 1,4,5-trisphosphate-sensitive calcium-release channel activity		gi|47219802|emb|CAG03429.1|	176	3e-43
CL11279.C1	1604	sphingosine 1-phosphate receptor 2 [Danio rerio] >gi|42559013|sp|Q9I8K8.1|S1PR2_DANRE RecName: Full=Sphingosine 1-phosphate receptor 2; Short=S1P receptor 2; Short=S1P2; AltName: Full=Sphingosine 1-phosphate receptor Edg-5; Short=S1P receptor Edg-5 >gi|9502147|gb|AAF88001.1| EDG-5-related protein [Danio rerio]	11.7944	4.1288	1.5143	Up	2.49e-26	1.89e-25	GO:0008078//mesodermal cell migration;GO:0030336//negative regulation of cell migration;GO:0003376;GO:0003007//heart morphogenesis;GO:0061035;GO:0008284//positive regulation of cell proliferation;GO:0007610//behavior;GO:0000187//activation of MAPK activity;GO:0060027//convergent extension involved in gastrulation	GO:0038036;GO:0008289//lipid binding		gi|229577190|ref|NP_001153442.1|	655.2	0
CL11280.C1	1328	PREDICTED: ELMO domain-containing protein 1-like [Oreochromis niloticus]	10.3687	0.1918	5.7565	Up	5.98e-70	1.06e-68	GO:0006909//phagocytosis	-		gi|348532534|ref|XP_003453761.1|	200.7	1e-49
CL11283.C2	327	NCC receptor 1 like protein [Cyprinus carpio]	0.9154	9.1915	-3.3278	Down	3.39e-11	1.24e-10	GO:0030163//protein catabolic process	GO:0004872//receptor activity		gi|51014273|dbj|BAD35013.1|	147.9	1e-34
CL11286.C1	386	novel protein similar to vertebrate human immunodeficiency virus type I enhancer binding protein 1 (HIVEP1) [Danio rerio]	3.7224	0.6599	2.4959	Up	5.68e-05	0.000112	GO:0000122//negative regulation of transcription from RNA polymerase II promoter	GO:0008270//zinc ion binding;GO:0003677//DNA binding		gi|148726311|emb|CAN88660.1|	88.6	7e-17
CL11288.C2	806	PREDICTED: poliovirus receptor-related protein 2-like [Oreochromis niloticus]	0.9656	0	9.9153	Up	3.77e-05	7.6e-05	-	-		gi|348534327|ref|XP_003454653.1|	67.4	7e-10
CL11296.C1	480	Zgc:162319 protein [Danio rerio]	6.361	1.592	1.9984	Up	2.49e-07	6.47e-07	GO:0035335	GO:0004725//protein tyrosine phosphatase activity;GO:0005515//protein binding		gi|141796230|gb|AAI39567.1|	302.8	3e-81
CL11298.C1	1548	PREDICTED: hypothetical protein LOC794378 [Danio rerio]	1.547	0.0658	4.5552	Up	7.98e-12	3.04e-11	-	-		gi|292614815|ref|XP_001334318.3|	36.2	1e-65
CL113.C1	1010	PKZ [Gobiocypris rarus]	2.0154	0.0504	5.3215	Up	6.13e-11	2.21e-10	GO:0006468//protein amino acid phosphorylation	GO:0003692//left-handed Z-DNA binding;GO:0003723//RNA binding;GO:0004672//protein kinase activity;GO:0000166//nucleotide binding		gi|164372413|gb|ABV26701.1|	396.7	7e-109
CL1130.C1	492	guanylate cyclase soluble subunit beta-1 [Danio rerio] >gi|353228402|emb|CCD30519.1| soluble guanylate cyclase small subunit beta 1 [Danio rerio]	5.7191	0.4142	3.7874	Up	3.12e-12	1.23e-11	GO:0007263//nitric oxide mediated signal transduction;GO:0008015//blood circulation;GO:0007596//blood coagulation;GO:0006182//cGMP biosynthetic process	GO:0004383//guanylate cyclase activity;GO:0004872//receptor activity;GO:0020037//heme binding;GO:0005525//GTP binding		gi|354459052|ref|NP_001238874.1|	329.7	2e-89
CL11300.C3	751	Electron transfer flavoprotein-ubiquinone oxidoreductase, mitochondrial precursor [Salmo salar]	5.2614	12.6849	-1.2696	Down	8.6e-11	3.05e-10	GO:0006979//response to oxidative stress;GO:0006810//transport;GO:0033539//fatty acid beta-oxidation using acyl-CoA dehydrogenase;GO:0022904//respiratory electron transport chain	GO:0004174//electron-transferring-flavoprotein dehydrogenase activity;GO:0048039//ubiquinone binding;GO:0046872//metal ion binding;GO:0009055//electron carrier activity;GO:0051539//4 iron, 4 sulfur cluster binding		gi|209155822|gb|ACI34143.1|	374.8	1e-102
CL11303.C1	632	PREDICTED: mucin-17-like [Danio rerio]	13.0724	0.5642	4.5342	Up	8.33e-38	8.6e-37	-	-		gi|189521195|ref|XP_706380.3|	263.1	5e-69
CL11309.C2	1341	Protein tweety homolog 2-like [Dicentrarchus labrax]	13.7058	0.9497	3.8512	Up	1.47e-73	2.74e-72	GO:0034220//ion transmembrane transport;GO:0006821//chloride transport	GO:0005254//chloride channel activity		gi|317419598|emb|CBN81635.1|	596.7	7e-169
CL1131.C2	413	ataxin-2-like protein [Danio rerio] >gi|34785809|gb|AAH57536.1| Ataxin 2-like [Danio rerio]	2.8992	0	11.5014	Up	1.64e-07	4.37e-07	-	-		gi|47086673|ref|NP_997849.1|	129	5e-29
CL11313.C1	621	PREDICTED: hypothetical protein LOC100148910 [Danio rerio]	0.2892	11.1566	-5.2697	Down	2.08e-32	1.88e-31	-	-		gi|189517215|ref|XP_001923871.1|	238.4	1e-61
CL11316.C1	1071	Hsf1 protein [Danio rerio] >gi|148725243|emb|CAK04777.2| heat shock transcription factor 1 [Danio rerio] >gi|148726511|emb|CAN87880.1| heat shock transcription factor 1 [Danio rerio]	26.0489	3.0918	3.0747	Up	7.25e-91	1.64e-89	GO:0002088//lens development in camera-type eye;GO:0009408//response to heat;GO:0006355//regulation of transcription, DNA-dependent	GO:0003700//transcription factor activity;GO:0043565//sequence-specific DNA binding		gi|134026298|gb|AAI34899.1|	218.4	4e-55
CL11317.C1	628	solute carrier family 22 member 18 [Danio rerio] >gi|81097774|gb|AAI09452.1| Solute carrier family 22 (organic cation transporter), member 18 [Danio rerio]	3.9086	11.6001	-1.5694	Down	3.01e-11	1.11e-10	GO:0015695//organic cation transport;GO:0006855//multidrug transport;GO:0007588//excretion	GO:0031625//ubiquitin protein ligase binding;GO:0015238//drug transporter activity		gi|82658256|ref|NP_001032462.1|	237.3	3e-61
CL11318.C2	5028	Baz1a protein [Danio rerio]	39.2808	8.6222	2.1877	Up	0	0	GO:0006355//regulation of transcription, DNA-dependent;GO:0006261//DNA-dependent DNA replication;GO:0006338//chromatin remodeling	GO:0005515//protein binding;GO:0004402//histone acetyltransferase activity		gi|66911295|gb|AAH96971.1|	1814.3	0
CL11319.C1	581	novel protein similar to polo-like kinase 2 (Drosophila) (PLK2, zgc:165644) [Danio rerio]	12.6743	2.192	2.5316	Up	1.15e-20	7e-20	GO:0032486//Rap protein signal transduction;GO:0007613//memory;GO:0043066//negative regulation of apoptosis;GO:0007052//mitotic spindle organization;GO:0046599//regulation of centriole replication;GO:0060292//long term synaptic depression;GO:0060291//long-term synaptic potentiation;GO:0043123//positive regulation of I-kappaB kinase/NF-kappaB cascade;GO:0006468//protein amino acid phosphorylation;…	GO:0004871//signal transducer activity;GO:0005515//protein binding;GO:0004674//protein serine/threonine kinase activity;GO:0005524//ATP binding		gi|159570066|emb|CAP19522.1|	305.4	8e-82
CL11323.C2	1747	PREDICTED: actin-binding protein anillin [Danio rerio]	27.0039	6.736	2.0032	Up	6.78e-93	1.57e-91	-	-		gi|292623558|ref|XP_687779.4|	755.4	0
CL11324.C1	354	pleiomorphic adenoma gene 1 [Danio rerio] >gi|61971471|gb|AAX58122.1| pleomorphic adenoma gene 1 [Danio rerio]	5.4118	0.2878	4.233	Up	2.66e-09	8.38e-09	GO:0022612//gland morphogenesis;GO:0060252//positive regulation of glial cell proliferation;GO:0035264//multicellular organism growth;GO:0035265//organ growth;GO:0010629//negative regulation of gene expression;GO:0010628//positive regulation of gene expression;GO:0060736//prostate gland growth	GO:0008270//zinc ion binding;GO:0003676//nucleic acid binding		gi|89886299|ref|NP_001034903.1|	163.7	1e-39
CL11326.C1	2523	gametogenetin-binding protein 2 [Danio rerio] >gi|115313309|gb|AAI24096.1| Gametogenetin binding protein 2 [Danio rerio]	8.0915	24.1086	-1.5751	Down	2.65e-83	5.56e-82	GO:0007275//multicellular organismal development;GO:0030154//cell differentiation;GO:0007283//spermatogenesis	GO:0005515//protein binding		gi|121582318|ref|NP_001073430.1|	1131.3	0
CL11327.C3	530	protein tweety homolog 3 [Danio rerio] >gi|123898852|sp|Q32LT7.1|TTYH3_DANRE RecName: Full=Protein tweety homolog 3 >gi|81097669|gb|AAI09435.1| Zgc:123242 [Danio rerio]	6.5516	2.3069	1.5059	Up	6.42e-06	1.43e-05	GO:0034220//ion transmembrane transport;GO:0006821//chloride transport	GO:0005254//chloride channel activity		gi|82658260|ref|NP_001032464.1|	201.8	1e-50
CL11328.C1	2500	PREDICTED: hypothetical protein LOC100002545 [Danio rerio]	4.4063	77.3926	-4.1346	Down	0	0	GO:0048519;GO:0009987//cellular process	GO:0019899//enzyme binding		gi|326671379|ref|XP_001342303.3|	789.6	0
CL1133.C2	2556	PREDICTED: neurabin-2-like [Danio rerio]	16.2552	1.4549	3.4819	Up	5.09e-151	1.86e-149	GO:0016358//dendrite development;GO:0046847//filopodium assembly;GO:0042127//regulation of cell proliferation;GO:0071315;GO:0007050//cell cycle arrest;GO:0007096//regulation of exit from mitosis;GO:0001932//regulation of protein amino acid phosphorylation;GO:2000474;GO:0007015//actin filament organization;GO:0008380//RNA splicing;GO:0030308//negative regulation of cell growth;GO:0019722//calcium-…	GO:0003779//actin binding;GO:0004864//phosphoprotein phosphatase inhibitor activity;GO:0008157//protein phosphatase 1 binding		gi|326665920|ref|XP_686514.3|	1124.8	0
CL11332.C1	738	novel protein similar to vertebrate tumor necrosis factor receptor superfamily, member 21 (TNFRSF21) [Danio rerio] >gi|55962777|emb|CAI11770.1| novel protein similar to vertebrate tumor necrosis factor receptor superfamily, member 21 (TNFRSF21) [Danio rerio] >gi|56207297|emb|CAI20626.1| novel protein similar to vertebrate tumor necrosis factor receptor superfamily, member 21 (TNFRSF21) [Danio rer…	11.9249	5.5913	1.0927	Up	2.06e-08	5.98e-08	GO:0014045//establishment of endothelial blood-brain barrier;GO:0051402//neuron apoptosis;GO:0007165//signal transduction;GO:0002040//sprouting angiogenesis	GO:0004872//receptor activity		gi|55251226|emb|CAH68976.1|	234.6	2e-60
CL11336.C2	476	novel protein similar to vertebrate aftiphilin protein (AFTIPHILIN) [Danio rerio]	1.5093	4.602	-1.6084	Down	0.000244	0.000435	GO:0015031//protein transport	GO:0030276//clathrin binding		gi|94732937|emb|CAK04164.1|	145.6	6e-34
CL11337.C1	1564	RecName: Full=TATA box-binding protein-like protein 1; Short=TBP-like protein 1; AltName: Full=TATA box-binding protein-related factor 2; Short=TBP-related factor 2; AltName: Full=TBP-like factor >gi|55250384|gb|AAH85661.1| TBP-like 1 [Danio rerio]	32.7283	10.0322	1.7059	Up	5.33e-81	1.09e-79	GO:0006367//transcription initiation from RNA polymerase II promoter;GO:0006355//regulation of transcription, DNA-dependent;GO:0006235//dTTP biosynthetic process;GO:0001675//acrosome assembly;GO:0007289//spermatid nucleus differentiation;GO:0009790//embryonic development	GO:0003677//DNA binding;GO:0005515//protein binding;GO:0003713//transcription coactivator activity		gi|82179859|sp|Q5U385.1|TBPL1_DANRE	355.9	2e-96
CL1134.C3	3015	transforming, acidic coiled-coil containing protein 3 [Danio rerio]	47.0206	13.4496	1.8057	Up	3.15e-239	1.83e-237	GO:0050794//regulation of cellular process	GO:0005515//protein binding		gi|220678678|emb|CAX14192.1|	1298.5	0
CL11340.C2	578	unnamed protein product [Tetraodon nigroviridis]	5.6968	1.7627	1.6924	Up	1.74e-06	4.11e-06	-	GO:0016772//transferase activity, transferring phosphorus-containing groups		gi|47218675|emb|CAG12399.1|	282.3	7e-75
CL11342.C2	1183	rhotekin [Danio rerio] >gi|123231433|emb|CAM16081.1| novel protein similar to vertebrate rhotekin (RTKN) [Danio rerio]	14.8784	1.2058	3.6252	Up	3.46e-67	5.92e-66	GO:0007266//Rho protein signal transduction;GO:0045767//regulation of anti-apoptosis	GO:0005543//phospholipid binding;GO:0017049//GTP-Rho binding;GO:0005095//GTPase inhibitor activity		gi|187607932|ref|NP_001119887.1|	664.5	0
CL11345.C1	622	Cacna1d protein [Danio rerio]	4.3313	0.819	2.4029	Up	5.47e-08	1.52e-07	GO:0050910//detection of mechanical stimulus involved in sensory perception of sound;GO:0051925//regulation of calcium ion transport via voltage-gated calcium channel activity;GO:0050885//neuromuscular process controlling balance;GO:0070588//calcium ion transmembrane transport	GO:0005245//voltage-gated calcium channel activity		gi|190337315|gb|AAI63679.1|	423.7	2e-117
CL11346.C1	1274	PREDICTED: hypothetical protein LOC100334727 [Danio rerio]	24.2479	3.9187	2.6294	Up	2.97e-85	6.33e-84	-	-		gi|326676391|ref|XP_002664081.2|	319.7	1e-85
CL11348.C1	2200	glutamate [NMDA] receptor-associated protein 1 [Danio rerio] >gi|108742072|gb|AAI17621.1| Zgc:136572 [Danio rerio]	52.4932	3.9597	3.7287	Up	0	0	-	GO:0005261//cation channel activity		gi|113671354|ref|NP_001038775.1|	666	0
CL11349.C3	2285	PREDICTED: inositol-trisphosphate 3-kinase C isoform 1 [Danio rerio]	3.6419	16.2973	-2.1619	Down	2.46e-78	4.86e-77	GO:0046579//positive regulation of Ras protein signal transduction;GO:0046638//positive regulation of alpha-beta T cell differentiation;GO:0007166//cell surface receptor linked signal transduction;GO:0045059//positive thymic T cell selection;GO:0000165//MAPKKK cascade	GO:0008440//inositol trisphosphate 3-kinase activity		gi|189533862|ref|XP_686458.2|	727.2	0
CL11352.C1	1572	GDP-fucose protein O-fucosyltransferase 1 [Danio rerio]	7.3502	22.4253	-1.6093	Down	1.71e-50	2.26e-49	GO:0001525//angiogenesis;GO:0036066;GO:0007507//heart development;GO:0007219//Notch signaling pathway;GO:0007399//nervous system development;GO:0006004//fucose metabolic process;GO:0001756//somitogenesis	GO:0046922//peptide-O-fucosyltransferase activity		gi|33386575|emb|CAE18459.1|	775	0
CL11353.C2	499	PREDICTED: succinate dehydrogenase assembly factor 1, mitochondrial [Danio rerio]	2.3995	32.6688	-3.7671	Down	5.95e-61	9.34e-60	GO:0034553//mitochondrial respiratory chain complex II assembly	-		gi|292625447|ref|XP_002665987.1|	157.5	1e-37
CL11360.C2	307	PREDICTED: oxysterol-binding protein-related protein 1 [Oreochromis niloticus]	7.6054	1.1616	2.7109	Up	6.23e-08	1.73e-07	GO:0006869//lipid transport	GO:0005543//phospholipid binding		gi|348504498|ref|XP_003439798.1|	202.6	3e-51
CL11361.C2	2732	RecName: Full=Tax1-binding protein 1 homolog B	45.5364	11.2067	2.0227	Up	6.45e-245	3.84e-243	GO:0006915//apoptosis	-		gi|251757437|sp|Q6P132.3|TXB1B_DANRE	1502.3	0
CL11365.C2	1377	transmembrane emp24 domain-containing protein 2 precursor [Danio rerio] >gi|29477153|gb|AAH50165.1| Transmembrane emp24 domain trafficking protein 2 [Danio rerio] >gi|41107615|gb|AAH65441.1| Transmembrane emp24 domain trafficking protein 2 [Danio rerio]	32.6947	76.8399	-1.2328	Down	8.15e-100	2.03e-98	GO:0010628//positive regulation of gene expression;GO:0072661;GO:0001892//embryonic placenta development;GO:0001947//heart looping;GO:0007030//Golgi organization;GO:0001893//maternal placenta development;GO:0001843//neural tube closure;GO:0048208;GO:0032525//somite rostral/caudal axis specification;GO:0035121//tail morphogenesis;GO:0035264//multicellular organism growth;GO:0034260//negative regul…	GO:0005515//protein binding		gi|41054687|ref|NP_955842.1|	396.7	1e-108
CL11367.C3	3185	PREDICTED: AT-rich interactive domain-containing protein 1B [Danio rerio]	17.8946	1.5355	3.5427	Up	1.22e-209	6.2e-208	GO:0006351//transcription, DNA-dependent	GO:0005515//protein binding		gi|326676953|ref|XP_698079.3|	1997.2	0
CL1137.C2	6723	PREDICTED: hypothetical protein LOC565521 [Danio rerio]	34.747	4.4176	2.9756	Up	0	0	-	-		gi|326674712|ref|XP_003200190.1|	1475.7	0
CL11370.C1	1319	PREDICTED: dnaJ homolog subfamily B member 12-like [Oreochromis niloticus]	1.4071	0.3862	1.8653	Up	0.000131	0.000245	GO:0006457//protein folding	GO:0051082//unfolded protein binding;GO:0031072//heat shock protein binding		gi|348528985|ref|XP_003451995.1|	490	9e-137
CL11373.C3	2182	C13orf22 homolog (H. sapiens), like [Danio rerio]	4.9936	2.4047	1.0542	Up	1.36e-09	4.4e-09	-	-		gi|159155870|gb|AAI54416.1|	851.3	0
CL11375.C1	2626	EH domain-containing protein 2 [Danio rerio] >gi|39794606|gb|AAH63963.1| EH-domain containing 2 [Danio rerio] >gi|122891279|emb|CAM13016.1| novel protein (zgc:77671) [Danio rerio]	21.1566	5.0245	2.0741	Up	4.24e-114	1.19e-112	GO:0032456//endocytic recycling;GO:0051260//protein homooligomerization;GO:0006184//GTP catabolic process;GO:0030866//cortical actin cytoskeleton organization;GO:0006897//endocytosis;GO:0007596//blood coagulation	GO:0003676//nucleic acid binding;GO:0005509//calcium ion binding;GO:0005524//ATP binding;GO:0019904//protein domain specific binding;GO:0003924//GTPase activity;GO:0005525//GTP binding		gi|41056039|ref|NP_956357.1|	1065.5	0
CL11381.C1	1769	PREDICTED: hypothetical protein LOC492696 [Danio rerio]	12.6572	2.6206	2.272	Up	1.28e-52	1.76e-51	-	-		gi|292623351|ref|XP_002665267.1|	497.7	6e-139
CL11382.C2	1663	polymerase (DNA directed), delta 2, regulatory subunit [Danio rerio]	5.184	25.9463	-2.3234	Down	1.16e-98	2.85e-97	GO:0000084//S phase of mitotic cell cycle;GO:0006283//transcription-coupled nucleotide-excision repair;GO:0006284//base-excision repair;GO:0006297//nucleotide-excision repair, DNA gap filling;GO:0006271//DNA strand elongation during DNA replication;GO:0032201//telomere maintenance via semi-conservative replication;GO:0000722//telomere maintenance via recombination	GO:0003887//DNA-directed DNA polymerase activity;GO:0003677//DNA binding;GO:0005515//protein binding		gi|169145958|emb|CAQ15575.1|	862.1	0
CL11389.C1	2416	acyl-CoA synthetase family member 2, mitochondrial precursor [Danio rerio] >gi|218749805|ref|NP_001132910.1| acyl-CoA synthetase family member 2, mitochondrial precursor [Danio rerio]	0.7434	0.0211	5.1388	Up	1.22e-09	3.98e-09	GO:0006631//fatty acid metabolic process	GO:0016874//ligase activity;GO:0005524//ATP binding		gi|218563680|ref|NP_001038884.2|	63.9	0
CL1139.C2	1388	pre-mRNA-splicing factor 38B [Danio rerio] >gi|82186562|sp|Q6P7Y3.1|PR38B_DANRE RecName: Full=Pre-mRNA-splicing factor 38B >gi|38181860|gb|AAH61448.1| PRP38 pre-mRNA processing factor 38 (yeast) domain containing B [Danio rerio]	4.7877	0.8809	2.4423	Up	4.41e-18	2.4e-17	GO:0006397//mRNA processing;GO:0008380//RNA splicing	-		gi|47087297|ref|NP_998654.1|	563.9	5e-159
CL11393.C2	1602	peroxisomal membrane protein PEX13 [Danio rerio] >gi|34784083|gb|AAH57464.1| Peroxisome biogenesis factor 13 [Danio rerio]	14.5746	80.2622	-2.4613	Down	0	0	GO:0001764//neuron migration;GO:0060152//microtubule-based peroxisome localization;GO:0007626//locomotory behavior;GO:0001561//fatty acid alpha-oxidation;GO:0016560//protein import into peroxisome matrix, docking;GO:0021795//cerebral cortex cell migration;GO:0001967//suckling behavior	GO:0005515//protein binding		gi|41055287|ref|NP_956939.1|	707.2	0
CL11395.C2	277	unnamed protein product [Tetraodon nigroviridis]	3.4581	0	11.7558	Up	3.66e-06	8.43e-06	-	GO:0001540//beta-amyloid binding		gi|47215525|emb|CAG06255.1|	75.1	9e-13
CL11397.C1	1781	complement component 1 Q subcomponent-binding protein, mitochondrial [Danio rerio]	1.4118	17.0477	-3.594	Down	4.15e-108	1.1e-106	GO:0006955//immune response	GO:0001849//complement component C1q binding;GO:0005080//protein kinase C binding		gi|324021711|ref|NP_001017858.2|	434.9	5e-120
CL11398.C1	1309	RecName: Full=Serine/threonine-protein kinase tousled-like 2; AltName: Full=PKU-alpha; AltName: Full=Tousled-like kinase 2	18.6601	7.9002	1.24	Up	4.27e-25	3.1e-24	GO:0006468//protein amino acid phosphorylation	GO:0005524//ATP binding;GO:0004674//protein serine/threonine kinase activity		gi|229558608|sp|Q1ECX4.2|TLK2_DANRE	493.8	6e-138
CL11400.C1	1080	PREDICTED: arrestin domain-containing protein 2-like isoform 2 [Oreochromis niloticus]	4.8227	24.8111	-2.3631	Down	3.85e-63	6.21e-62	-	-		gi|348523137|ref|XP_003449080.1|	62.4	3e-08
CL11401.C1	2002	PREDICTED: hypothetical protein LOC569844 [Danio rerio]	0.6878	0	9.4258	Up	1.59e-08	4.68e-08	-	-		gi|68436559|ref|XP_698346.1|	159.5	3e-160
CL11402.C2	597	Her6 protein [Danio rerio] >gi|169158177|emb|CAQ13541.1| hairy-related 6 [Danio rerio]	3.1087	10.6665	-1.7787	Down	1.18e-11	4.46e-11	GO:2000978;GO:0006461//protein complex assembly;GO:0061008;GO:0001757//somite specification;GO:0008284//positive regulation of cell proliferation;GO:0048715//negative regulation of oligodendrocyte differentiation;GO:0072028;GO:0021794//thalamus development;GO:0060037//pharyngeal system development;GO:0042491//auditory receptor cell differentiation;GO:0007262//STAT protein nuclear translocation;GO…	GO:0042803//protein homodimerization activity;GO:0043425//bHLH transcription factor binding;GO:0001078;GO:0071820;GO:0046982//protein heterodimerization activity;GO:0043565//sequence-specific DNA binding;GO:0042826//histone deacetylase binding		gi|37590864|gb|AAH59551.1|	398.3	9e-110
CL11404.C4	2297	PREDICTED: LOW QUALITY PROTEIN: wu:fl04e06 [Danio rerio]	13.0839	1.996	2.7126	Up	7.18e-86	1.54e-84	GO:0048518//positive regulation of biological process;GO:0007517//muscle development;GO:0014706//striated muscle tissue development;GO:0006351//transcription, DNA-dependent	GO:0005515//protein binding		gi|292611982|ref|XP_685503.4|	1150.2	0
CL11406.C1	4487	ankyrin and armadillo repeat containing isoform 2 [Danio rerio]	23.6162	0.0114	11.0165	Up	0	0	-	-		gi|268836624|ref|NP_001035135.2|	2228.4	0
CL11409.C2	889	uncharacterized protein LOC100135331 precursor [Xenopus (Silurana) tropicalis] >gi|156230058|gb|AAI52207.1| Thy1 protein [Danio rerio] >gi|163916563|gb|AAI57630.1| LOC100135331 protein [Xenopus (Silurana) tropicalis]	3.3671	710.05	-7.7203	Down	0	0	-	-		gi|166158162|ref|NP_001107480.1|	223.4	9e-57
CL11410.C3	1657	glutaminyl-peptide cyclotransferase-like [Danio rerio] >gi|94732164|emb|CAK05164.1| novel protein similar to vertebrate glutaminyl-peptide cyclotransferase (glutaminyl cyclase) (QPCT) [Danio rerio]	0.3252	1.2298	-1.919	Down	6.6e-05	0.000129	GO:0006508//proteolysis	GO:0008233//peptidase activity;GO:0046872//metal ion binding;GO:0016746//transferase activity, transferring acyl groups		gi|113678712|ref|NP_001038418.1|	699.5	0
CL11411.C1	407	novel protein [Danio rerio]	3.2361	0.6258	2.3705	Up	0.000188	0.00034	-	-		gi|122890778|emb|CAM14227.1|	188.7	5e-47
CL11412.C1	1594	unnamed protein product [Tetraodon nigroviridis]	10.2534	0.5113	4.3258	Up	2.92e-71	5.28e-70	-	-		gi|47213833|emb|CAG00637.1|	66.6	3e-09
CL11418.C1	697	PREDICTED: sphingosine-1-phosphate phosphatase 1 [Danio rerio]	9.0188	0.804	3.4877	Up	3.65e-24	2.57e-23	GO:0006665//sphingolipid metabolic process	GO:0003824//catalytic activity		gi|125833540|ref|XP_001343219.1|	207.2	4e-52
CL11424.C2	1241	PREDICTED: hypothetical protein LOC565437 [Danio rerio]	0.5307	0	9.0518	Up	0.000178	0.000327	-	-		gi|326673124|ref|XP_693814.4|	64.3	1e-08
CL11427.C2	1365	PREDICTED: WD repeat-containing protein 11 [Danio rerio]	13.07	3.6201	1.8522	Up	1.01e-32	9.2e-32	GO:0007010//cytoskeleton organization;GO:0022604//regulation of cell morphogenesis;GO:0008286//insulin receptor signaling pathway;GO:0043066//negative regulation of apoptosis;GO:0033138//positive regulation of peptidyl-serine phosphorylation;GO:0043568//positive regulation of insulin-like growth factor receptor signaling pathway;GO:0008284//positive regulation of cell proliferation;GO:0040008//re…	GO:0005158//insulin receptor binding		gi|326672769|ref|XP_687231.3|	829.3	0
CL11428.C1	1664	adipocyte plasma membrane-associated protein [Danio rerio] >gi|82177035|sp|Q803F5.1|APMAP_DANRE RecName: Full=Adipocyte plasma membrane-associated protein >gi|27882541|gb|AAH44505.1| Bscv (C20orf3) homolog [Danio rerio]	2.6264	6.3066	-1.2638	Down	1.13e-11	4.27e-11	GO:0009058//biosynthetic process	GO:0004064//arylesterase activity;GO:0016844//strictosidine synthase activity		gi|47086817|ref|NP_997773.1|	777.7	0
CL11429.C1	2083	uncharacterized protein LOC641492 [Danio rerio]	1.1784	4.3777	-1.8933	Down	2.2e-17	1.16e-16	-	-		gi|302191667|ref|NP_001032509.2|	643.3	0
CL11432.C1	2466	PREDICTED: WD repeat-containing protein on Y chromosome-like [Danio rerio]	15.6346	0.4545	5.1043	Up	4.71e-183	2.09e-181	-	-		gi|326672166|ref|XP_002663929.2|	1110.5	0
CL11433.C2	1922	PREDICTED: amyloid beta A4 precursor protein-binding family A member 1 [Danio rerio]	7.2888	2.8095	1.3754	Up	2.03e-17	1.07e-16	GO:0014051//gamma-aminobutyric acid secretion;GO:0010468//regulation of gene expression;GO:0035264//multicellular organism growth;GO:0007626//locomotory behavior;GO:0014047//glutamate secretion;GO:0008088//axon cargo transport;GO:0006461//protein complex assembly;GO:0007399//nervous system development;GO:0007155//cell adhesion;GO:0007268//synaptic transmission;GO:0006886//intracellular protein tr…	GO:0032403//protein complex binding;GO:0001540//beta-amyloid binding;GO:0005546//phosphatidylinositol-4,5-bisphosphate binding;GO:0030165//PDZ domain binding		gi|326671101|ref|XP_693879.5|	934.1	0
CL11434.C2	965	tRNA (guanine-N(7)-)-methyltransferase B [Xenopus (Silurana) tropicalis] >gi|229891723|sp|A9UMM1.1|TRMBB_XENTR RecName: Full=tRNA (guanine-N(7)-)-methyltransferase B; AltName: Full=Methyltransferase-like protein 1 B; AltName: Full=tRNA (guanine(46)-N(7))-methyltransferase; AltName: Full=tRNA(m7G46)-methyltransferase B >gi|156230567|gb|AAI52159.1| Zgc:103636 [Danio rerio] >gi|163915851|gb|AAI57714…	7.5067	44.7137	-2.5745	Down	6.87e-111	1.87e-109	GO:0030488//tRNA methylation	GO:0005515//protein binding;GO:0008176//tRNA (guanine-N7-)-methyltransferase activity;GO:0000049//tRNA binding		gi|166157784|ref|NP_001107533.1|	441.4	2e-122
CL11435.C2	1051	cysteine/serine-rich nuclear protein 1 [Danio rerio] >gi|34784112|gb|AAH57518.1| Zgc:66340 [Danio rerio]	12.3039	5.9135	1.057	Up	3.66e-11	1.33e-10	GO:0045944//positive regulation of transcription from RNA polymerase II promoter;GO:0030901//midbrain development;GO:0043065//positive regulation of apoptosis;GO:0021536//diencephalon development	GO:0003700//transcription factor activity		gi|41054529|ref|NP_955913.1|	460.7	4e-128
CL11436.C1	1568	PREDICTED: ATP-binding cassette sub-family A member 3-like [Danio rerio]	16.1506	1.7219	3.2295	Up	1.28e-86	2.77e-85	GO:0042493//response to drug;GO:0055085//transmembrane transport	GO:0042626//ATPase activity, coupled to transmembrane movement of substances;GO:0005524//ATP binding		gi|326665789|ref|XP_002661144.2|	202.6	3e-50
CL11437.C1	1227	mannosyl (alpha-1,3-)-glycoprotein beta-1,2-N-acetylglucosaminyltransferase [Danio rerio] >gi|37194843|gb|AAH58297.1| Zgc:66030 [Danio rerio]	2.0005	14.7805	-2.8853	Down	1.63e-53	2.27e-52	GO:0006013//mannose metabolic process;GO:0006071//glycerol metabolic process;GO:0006049;GO:0006651//diacylglycerol biosynthetic process;GO:0001701//in utero embryonic development;GO:0006487//protein amino acid N-linked glycosylation	GO:0004144//diacylglycerol O-acyltransferase activity;GO:0003846//2-acylglycerol O-acyltransferase activity;GO:0046872//metal ion binding;GO:0016262//protein N-acetylglucosaminyltransferase activity;GO:0003827//alpha-1,3-mannosylglycoprotein 2-beta-N-acetylglucosaminyltransferase activity		gi|41053413|ref|NP_956970.1|	716.8	0
CL11439.C3	1087	vertebrate transmembrane 4 superfamily-like [Danio rerio] >gi|49903171|gb|AAH76407.1| Zgc:100919 [Danio rerio] >gi|68086286|gb|AAH67604.2| Zgc:100919 [Danio rerio] >gi|169145984|emb|CAQ13322.1| novel protein (zgc:100919) [Danio rerio] >gi|169146201|emb|CAQ14182.1| novel protein (zgc:100919) [Danio rerio]	2.5335	5.8582	-1.2093	Down	3.41e-07	8.82e-07	-	-		gi|50878273|ref|NP_001002748.1|	386.3	1e-105
CL1144.C1	1135	calcium-activated potassium channel subunit alpha-1 [Danio rerio] >gi|220675675|emb|CAX13266.1| novel calcium activated pottassium channel protein [Danio rerio] >gi|220675849|emb|CAX13119.1| novel calcium activated pottassium channel protein [Danio rerio] >gi|220678223|emb|CAX14059.1| novel calcium activated pottassium channel protein [Danio rerio] >gi|220679339|emb|CAX13477.1| novel calcium acti…	13.767	0.4937	4.8014	Up	1.15e-72	2.11e-71	GO:0048469//cell maturation;GO:0060087//relaxation of vascular smooth muscle;GO:0007605//sensory perception of sound;GO:0060083//smooth muscle contraction involved in micturition;GO:0045794//negative regulation of cell volume;GO:0007628//adult walking behavior;GO:0045475//locomotor rhythm;GO:0071805;GO:0034765;GO:0060082//eye blink reflex;GO:0001666//response to hypoxia;GO:0046541//saliva secreti…	GO:0005515//protein binding;GO:0000166//nucleotide binding;GO:0060072//large conductance calcium-activated potassium channel activity;GO:0046872//metal ion binding;GO:0005249//voltage-gated potassium channel activity		gi|224496094|ref|NP_001139072.1|	250	1e-64
CL11441.C1	1053	PREDICTED: tensin-3 [Danio rerio]	6.5951	2.1287	1.6314	Up	1.17e-11	4.43e-11	GO:0048286//lung alveolus development;GO:0035556;GO:0008284//positive regulation of cell proliferation;GO:0016477//cell migration	GO:0046872//metal ion binding;GO:0005515//protein binding		gi|326676965|ref|XP_700076.5|	580.9	3e-164
CL11443.C3	3126	PREDICTED: NMDA receptor-regulated protein 2 [Danio rerio]	12.6783	4.0904	1.632	Up	2.44e-59	3.74e-58	-	-		gi|189537687|ref|XP_001344451.2|	1165.2	0
CL11444.C3	2678	5&apos;-AMP-activated protein kinase catalytic subunit alpha-1 [Danio rerio] >gi|148725510|emb|CAN88774.1| novel protein similar to vertebrate protein kinase, AMP-activated, alpha 1 catalytic subunit (PRKAA1) [Danio rerio]	44.2637	12.517	1.8222	Up	6.79e-203	3.33e-201	GO:0055089//fatty acid homeostasis;GO:0006633//fatty acid biosynthetic process;GO:0016055//Wnt receptor signaling pathway;GO:0032007//negative regulation of TOR signaling pathway;GO:0010508//positive regulation of autophagy;GO:0045542//positive regulation of cholesterol biosynthetic process;GO:0045821//positive regulation of glycolysis;GO:0035404;GO:0042593//glucose homeostasis;GO:0046318//negati…	GO:0046872//metal ion binding;GO:0050321//tau-protein kinase activity;GO:0004691//cAMP-dependent protein kinase activity;GO:0005515//protein binding;GO:0005524//ATP binding;GO:0003682//chromatin binding;GO:0035174//histone serine kinase activity;GO:0004679//AMP-activated protein kinase activity		gi|160333355|ref|NP_001103756.1|	1127.1	0
CL11445.C1	976	PREDICTED: v-type proton ATPase subunit S1-like [Danio rerio]	0.4294	29.073	-6.0812	Down	1.94e-136	6.46e-135	-	-		gi|189525649|ref|XP_001340624.2|	546.2	7e-154
CL11447.C1	669	RecName: Full=Lysozyme g; AltName: Full=1,4-beta-N-acetylmuramidase >gi|20513547|dbj|BAB91437.1| lysozyme g [Cyprinus carpio]	3.7585	0.0761	5.6261	Up	1.49e-13	6.38e-13	GO:0016998//cell wall macromolecule catabolic process;GO:0009253//peptidoglycan catabolic process	GO:0003796//lysozyme activity		gi|47117021|sp|Q8JFR1.1|LYG_CYPCA	42.7	7e-22
CL11448.C1	663	PREDICTED: ataxin 1-like [Danio rerio]	2.7992	0.461	2.6022	Up	2.56e-06	5.97e-06	-	-		gi|189522107|ref|XP_001333781.2|	281.6	1e-74
CL11450.C4	1966	Lis1a [Danio rerio]	7.4302	1.0106	2.8782	Up	2.69e-45	3.26e-44	-	-		gi|75914613|gb|ABA29741.1|	62.8	6e-08
CL11451.C2	328	PREDICTED: hypothetical protein LOC568604 [Danio rerio]	1.8252	6.2126	-1.7671	Down	0.00016	0.000296	-	-		gi|125837179|ref|XP_697032.2|	204.5	1e-51
CL11454.C3	3308	multidrug resistance-associated protein 5 [Danio rerio] >gi|306440179|gb|ADM87308.1| ATP-binding cassette sub-family C member 5 [Danio rerio]	4.4883	0.2002	4.4867	Up	2.09e-66	3.54e-65	GO:0055085//transmembrane transport;GO:0015711//organic anion transport;GO:0006200//ATP catabolic process;GO:0032868//response to insulin stimulus;GO:0032496//response to lipopolysaccharide	GO:0042626//ATPase activity, coupled to transmembrane movement of substances;GO:0008514//organic anion transmembrane transporter activity;GO:0005524//ATP binding		gi|307344647|ref|NP_001182542.1|	62.4	1e-07
CL11456.C3	1046	oogenesis-related [Danio rerio] >gi|144228154|gb|ABO93606.1| oogenesis-related protein [Danio rerio] >gi|148725320|emb|CAN87963.1| novel protein [Danio rerio]	23.2947	201.775	-3.1147	Down	0	0	-	-		gi|153791642|ref|NP_001093540.1|	375.9	1e-102
CL1146.C2	1698	Transforming growth factor, beta-induced [Danio rerio] >gi|148725432|emb|CAN88454.1| transforming growth factor, beta-induced [Danio rerio]	7.4394	2.3401	1.6686	Up	1.28e-20	7.8e-20	GO:0001525//angiogenesis;GO:0002062//chondrocyte differentiation;GO:0007162//negative regulation of cell adhesion;GO:0042221//response to chemical stimulus;GO:0007601//visual perception;GO:0048747//muscle fiber development;GO:0008283//cell proliferation;GO:0030198//extracellular matrix organization	GO:0050840//extracellular matrix binding;GO:0005178//integrin binding		gi|63101245|gb|AAH95296.1|	128.6	8e-28
CL11460.C1	429	PREDICTED: GPI ethanolamine phosphate transferase 2-like [Danio rerio]	4.8843	0.8312	2.5549	Up	7.27e-07	1.81e-06	-	GO:0003824//catalytic activity		gi|326673428|ref|XP_003199883.1|	258.5	5e-68
CL11462.C2	658	PREDICTED: carbohydrate sulfotransferase 11 [Danio rerio]	9.2804	3.5614	1.3817	Up	1.92e-08	5.58e-08	GO:0007585//respiratory gaseous exchange;GO:0042733//embryonic digit morphogenesis;GO:0042127//regulation of cell proliferation;GO:0048589//developmental growth;GO:0030512//negative regulation of transforming growth factor beta receptor signaling pathway;GO:0002063//chondrocyte development;GO:0043066//negative regulation of apoptosis;GO:0009791//post-embryonic development;GO:0048703//embryonic vi…	GO:0047756//chondroitin 4-sulfotransferase activity;GO:0050659//N-acetylgalactosamine 4-sulfate 6-O-sulfotransferase activity;GO:0001537//N-acetylgalactosamine 4-O-sulfotransferase activity		gi|68402914|ref|XP_694030.1|	433.3	3e-120
CL11465.C2	1833	Golgi reassembly-stacking protein 2 [Danio rerio] >gi|37590323|gb|AAH59447.1| Golgi reassembly stacking protein 2 [Danio rerio] >gi|37681819|gb|AAQ97787.1| golgi reassembly stacking protein 2, 55kDa [Danio rerio]	20.9684	8.3654	1.3257	Up	1.3e-42	1.5e-41	GO:0007030//Golgi organization	GO:0005515//protein binding		gi|41053495|ref|NP_956997.1|	778.5	0
CL11468.C1	1266	mitochondrial dicarboxylate carrier [Danio rerio] >gi|29436517|gb|AAH49505.1| Solute carrier family 25 (mitochondrial carrier; dicarboxylate transporter), member 10 [Danio rerio]	3.6413	20.4416	-2.489	Down	9.86e-65	1.63e-63	GO:0006412//translation;GO:0015709//thiosulfate transport;GO:0006839//mitochondrial transport;GO:0071423;GO:0071422;GO:0008272//sulfate transport;GO:0070221;GO:0035435;GO:0006094//gluconeogenesis;GO:0000098	GO:0015141//succinate transmembrane transporter activity;GO:0015116//sulfate transmembrane transporter activity;GO:0015140//malate transmembrane transporter activity;GO:0003735//structural constituent of ribosome;GO:0015114//phosphate transmembrane transporter activity;GO:0015117//thiosulfate transmembrane transporter activity;GO:0005515//protein binding;GO:0015297//antiporter activity		gi|41055124|ref|NP_957466.1|	554.7	3e-156
CL1147.C1	726	uncharacterized protein LOC393573 [Danio rerio] >gi|34785086|gb|AAH56777.1| Zgc:63523 [Danio rerio]	9.3183	3.719	1.3252	Up	1.02e-08	3.04e-08	GO:0008360//regulation of cell shape;GO:0071842	-		gi|41054760|ref|NP_956895.1|	377.9	2e-103
CL11470.C2	693	immediate early response 3-interacting protein 1 precursor [Danio rerio] >gi|82226248|sp|Q4VBI2.1|IR3IP_DANRE RecName: Full=Immediate early response 3-interacting protein 1 >gi|66267509|gb|AAH95786.1| Zgc:112367 protein [Danio rerio]	7.9478	17.275	-1.1201	Down	4.25e-11	1.54e-10	GO:0042981//regulation of apoptosis	-		gi|356991159|ref|NP_001239302.1|	158.3	2e-37
CL11475.C2	1318	PREDICTED: rho GTPase-activating protein 20 [Danio rerio]	0.9539	0.0387	4.6234	Up	9.69e-07	2.37e-06	GO:0051056//regulation of small GTPase mediated signal transduction	-		gi|326670727|ref|XP_001336763.2|	644.4	0
CL11481.C1	1562	F-box only protein 30 [Danio rerio] >gi|32822895|gb|AAH55189.1| F-box protein 30 [Danio rerio]	17.3624	5.2835	1.7164	Up	4.12e-44	4.87e-43	GO:0016567//protein ubiquitination	GO:0004842//ubiquitin-protein ligase activity;GO:0008270//zinc ion binding		gi|41055929|ref|NP_957445.1|	857.1	0
CL11482.C1	1789	novel protein similat to H.sapiens AEBP1, AE binding protein 1 (AEBP1) [Danio rerio]	5.187	10.9631	-1.0797	Down	2.32e-16	1.16e-15	GO:0006355//regulation of transcription, DNA-dependent;GO:0007517//muscle development;GO:0001501//skeletal system development	GO:0005488//binding;GO:0004180//carboxypeptidase activity;GO:0003700//transcription factor activity		gi|220672925|emb|CAX12167.1|	1082.4	0
CL11483.C2	391	Tyrosine-protein kinase Lyn [Salmo salar] >gi|209155774|gb|ACI34119.1| Tyrosine-protein kinase Lyn [Salmo salar]	6.1246	0.5212	3.5547	Up	4.01e-10	1.35e-09	GO:0043299;GO:0016032//viral reproduction;GO:0030838//positive regulation of actin filament polymerization;GO:0050830//defense response to Gram-positive bacterium;GO:0008284//positive regulation of cell proliferation;GO:0007498//mesoderm development;GO:0002758//innate immune response-activating signal transduction;GO:0031663//lipopolysaccharide-mediated signaling pathway;GO:2000251;GO:0060333//in…	GO:0005515//protein binding;GO:0005524//ATP binding;GO:0004715//non-membrane spanning protein tyrosine kinase activity		gi|213515290|ref|NP_001135273.1|	264.6	8e-70
CL11484.C1	1452	invariant chain like protein 2 [Cyprinus carpio]	48.488	12.6656	1.9367	Up	1.06e-131	3.38e-130	GO:0048839//inner ear development;GO:0019882//antigen processing and presentation;GO:0048884//neuromast development;GO:0006886//intracellular protein transport;GO:0006955//immune response	GO:0042289//MHC class II protein binding		gi|27372886|dbj|BAC53768.1|	328.9	3e-88
CL11488.C2	2625	kelch-like ECH-associated protein 1 [Danio rerio] >gi|163256348|dbj|BAF95684.1| nrf2-associated protein keap1b [Danio rerio]	1.0263	0.0194	5.7253	Up	1.54e-14	7.01e-14	GO:0042221//response to chemical stimulus;GO:0042994//cytoplasmic sequestering of transcription factor;GO:0010629//negative regulation of gene expression;GO:0006355//regulation of transcription, DNA-dependent;GO:0045604//regulation of epidermal cell differentiation;GO:0001701//in utero embryonic development	GO:0005515//protein binding		gi|164698434|ref|NP_001106948.1|	1110.9	0
CL1149.C1	1171	uncharacterized protein LOC393524 [Danio rerio] >gi|33989748|gb|AAH56541.1| Zgc:65811 [Danio rerio] >gi|41107613|gb|AAH65427.1| Zgc:65811 protein [Danio rerio]	45.5016	1.1311	5.3301	Up	8.13e-258	5.09e-256	GO:0009414//response to water deprivation;GO:0030913//paranodal junction assembly;GO:0007420//brain development;GO:0008285//negative regulation of cell proliferation;GO:0007342//fusion of sperm to egg plasma membrane;GO:0014003//oligodendrocyte development	GO:0005178//integrin binding		gi|41054593|ref|NP_956846.1|	327.4	7e-88
CL11491.C1	6839	Vps13a protein [Danio rerio]	41.9749	7.3893	2.506	Up	0	0	GO:0008104//protein localization;GO:0006895//Golgi to endosome transport;GO:0007610//behavior	GO:0005515//protein binding		gi|190340261|gb|AAI63680.1|	3792.7	0
CL11497.C1	5077	PREDICTED: rho GTPase-activating protein 5 [Danio rerio]	55.3869	3.9033	3.8268	Up	0	0	GO:0007155//cell adhesion;GO:0008361//regulation of cell size;GO:0002053//positive regulation of mesenchymal cell proliferation;GO:0032321//positive regulation of Rho GTPase activity;GO:0030335//positive regulation of cell migration	GO:0005525//GTP binding;GO:0005100//Rho GTPase activator activity;GO:0042169//SH2 domain binding;GO:0003924//GTPase activity		gi|125842181|ref|XP_001336016.1|	2771.1	0
CL115.C1	1347	PREDICTED: leucine-rich repeat-containing protein 16B-like [Danio rerio]	8.0002	0.9833	3.0243	Up	1.64e-35	1.61e-34	-	-		gi|326665093|ref|XP_003197965.1|	64.7	1e-08
CL11502.C1	965	type I iodothyronine deiodinase [Danio rerio] >gi|161612206|gb|AAI55743.1| Deiodinase, iodothyronine, type I [Danio rerio]	13.5245	1.267	3.4161	Up	9.24e-48	1.17e-46	GO:0042446//hormone biosynthetic process;GO:0055114//oxidation reduction	GO:0008430//selenium binding;GO:0004800//thyroxine 5'-deiodinase activity		gi|148277097|ref|NP_001007284.2|	442.2	1e-122
CL11503.C2	1109	PREDICTED: transcriptional repressor p66-alpha-like [Oreochromis niloticus]	10.7967	4.9611	1.1219	Up	2.33e-11	8.64e-11	GO:0045892//negative regulation of transcription, DNA-dependent;GO:0009790//embryonic development	GO:0030674//protein binding, bridging		gi|348504716|ref|XP_003439907.1|	248.4	3e-64
CL11504.C1	400	PREDICTED: zinc finger protein 281-like [Danio rerio]	8.6808	1.6556	2.3905	Up	7.08e-10	2.34e-09	GO:0007276//gamete generation;GO:0045944//positive regulation of transcription from RNA polymerase II promoter	GO:0003677//DNA binding;GO:0003700//transcription factor activity		gi|326666125|ref|XP_001922388.2|	211.1	1e-53
CL11506.C3	2266	Ube2q1 protein [Danio rerio]	10.1981	21.245	-1.0588	Down	9.22e-37	9.28e-36	GO:0070936//protein K48-linked ubiquitination	GO:0005524//ATP binding;GO:0004842//ubiquitin-protein ligase activity		gi|158253876|gb|AAI54267.1|	703.7	0
CL11508.C2	2203	PREDICTED: zinc finger protein 91-like [Danio rerio]	22.3383	3.8849	2.5236	Up	1.3e-128	4.06e-127	-	-		gi|125832490|ref|XP_689880.2|	749.2	0
CL1151.C1	1376	DNA repair protein XRCC4 [Danio rerio] >gi|37589745|gb|AAH59635.1| X-ray repair complementing defective repair in Chinese hamster cells 4 [Danio rerio]	2.9586	1.0366	1.5131	Up	9.29e-07	2.27e-06	GO:0006310//DNA recombination;GO:0006302//double-strand break repair;GO:0002520//immune system development;GO:0050789//regulation of biological process	GO:0003677//DNA binding		gi|41387194|ref|NP_957080.1|	484.2	5e-135
CL11511.C1	582	RecName: Full=Coenzyme Q-binding protein COQ10 homolog, mitochondrial; Flags: Precursor	8.9493	1.2254	2.8685	Up	4.94e-17	2.56e-16	-	-		gi|90111994|sp|Q6PBN4.2|CQ10X_DANRE	263.8	2e-69
CL11512.C2	697	alanine--glyoxylate aminotransferase 2-like 2 [Danio rerio] >gi|82414840|gb|AAI10112.1| Zgc:123007 [Danio rerio]	1.8897	4.6046	-1.2849	Down	0.00016	0.000295	GO:0008152//metabolic process	GO:0030170//pyridoxal phosphate binding;GO:0008483//transaminase activity		gi|83025056|ref|NP_001032646.1|	404.8	1e-111
CL11517.C2	3590	PREDICTED: e3 ubiquitin-protein ligase RNF19A-like [Danio rerio]	53.731	13.0834	2.038	Up	0	0	GO:0016567//protein ubiquitination;GO:0000226//microtubule cytoskeleton organization	GO:0016874//ligase activity;GO:0008134//transcription factor binding;GO:0008270//zinc ion binding		gi|326676545|ref|XP_686250.4|	1723	0
CL11519.C1	725	Im:7155315 protein [Danio rerio]	9.9092	1.2648	2.9699	Up	9.48e-24	6.55e-23	GO:0001654//eye development;GO:0072657;GO:0022617//extracellular matrix disassembly;GO:0071800;GO:0006801//superoxide metabolic process;GO:0007507//heart development;GO:0030154//cell differentiation;GO:0060612//adipose tissue development;GO:0060348//bone development	GO:0010314//phosphatidylinositol-5-phosphate binding;GO:0042169//SH2 domain binding;GO:0032266//phosphatidylinositol 3-phosphate binding;GO:0080025//phosphatidylinositol-3,5-bisphosphate binding		gi|60649481|gb|AAH90430.1|	59.3	1e-07
CL11520.C2	1707	protein GPR107 precursor [Danio rerio] >gi|116487584|gb|AAI25884.1| G protein-coupled receptor 107 [Danio rerio]	1.6484	0.2984	2.4657	Up	1.68e-08	4.91e-08	-	GO:0004872//receptor activity		gi|121583928|ref|NP_001073515.1|	776.2	0
CL11521.C1	1250	LOC794166 protein [Danio rerio]	4.6936	41.3249	-3.1382	Down	3.55e-162	1.39e-160	-	-		gi|156230315|gb|AAI52014.1|	506.9	7e-142
CL11532.C1	1671	insulin receptor b precursor [Danio rerio] >gi|169154936|emb|CAK11136.3| insulin receptor b [Danio rerio] >gi|169155029|emb|CAN88693.2| insulin receptor b [Danio rerio] >gi|185178068|gb|ACC77575.1| insulin receptor b [Danio rerio]	6.2698	0.2134	4.8768	Up	1.35e-49	1.76e-48	GO:0032148//activation of protein kinase B activity;GO:0045995//regulation of embryonic development;GO:0023014;GO:0008284//positive regulation of cell proliferation;GO:0045429//positive regulation of nitric oxide biosynthetic process;GO:0018108//peptidyl-tyrosine phosphorylation;GO:0046326//positive regulation of glucose import;GO:0010605//negative regulation of macromolecule metabolic process;GO…	GO:0005525//GTP binding;GO:0031995//insulin-like growth factor II binding;GO:0043548//phosphoinositide 3-kinase binding;GO:0042169//SH2 domain binding;GO:0031994//insulin-like growth factor I binding;GO:0005159//insulin-like growth factor receptor binding;GO:0004716//receptor signaling protein tyrosine kinase activity;GO:0043559//insulin binding;GO:0043560//insulin receptor substrate binding;GO:0…		gi|181330584|ref|NP_001116701.1|	925.2	0
CL11534.C2	1224	5&apos;-nucleotidase domain-containing protein 2 [Danio rerio] >gi|115313335|gb|AAI24328.1| 5&apos;-nucleotidase domain containing 2 [Danio rerio] >gi|169154291|emb|CAQ14110.1| novel protein similar to vertebrate 5&apos;-nucleotidase domain containing 2 (NT5DC2, zgc:153357) [Danio rerio]	13.2551	5.2857	1.3264	Up	6.23e-19	3.53e-18	-	GO:0016787//hydrolase activity;GO:0046872//metal ion binding		gi|116004501|ref|NP_001070611.1|	743	0
CL11535.C2	1860	activin receptor type IIA isoform 2 [Ctenopharyngodon idella]	12.1989	1.2599	3.2754	Up	8.25e-79	1.64e-77	GO:0046881//positive regulation of follicle-stimulating hormone secretion;GO:0010862//positive regulation of pathway-restricted SMAD protein phosphorylation;GO:0023014;GO:0010033//response to organic substance;GO:0007283//spermatogenesis;GO:0051216//cartilage development;GO:0030902//hindbrain development;GO:0043084//penile erection;GO:0048706//embryonic skeletal system development;GO:0007498//mes…	GO:0048185//activin binding;GO:0019838//growth factor binding;GO:0004702//receptor signaling protein serine/threonine kinase activity;GO:0030165//PDZ domain binding;GO:0015026//coreceptor activity;GO:0034711;GO:0043621//protein self-association;GO:0005024//transforming growth factor beta receptor activity;GO:0046872//metal ion binding;GO:0016362//activin receptor activity, type II;GO:0005524//ATP…		gi|224460155|gb|ACN43607.1|	1068.1	0
CL11537.C1	931	transposase [Salmo salar]	0.1286	1.4774	-3.5221	Down	6.5e-06	1.45e-05	-	-		gi|157285978|gb|ABV31710.1|	72	2e-78
CL11538.C1	1360	ADP-ribosylation factor-related protein 1 [Salmo salar] >gi|209154102|gb|ACI33283.1| ADP-ribosylation factor-related protein 1 [Salmo salar]	12.3257	3.1465	1.9698	Up	2.17e-33	2.01e-32	GO:0042147//retrograde transport, endosome to Golgi;GO:0007369//gastrulation;GO:0007264//small GTPase mediated signal transduction;GO:0043001//Golgi to plasma membrane protein transport;GO:0034067//protein localization in Golgi apparatus	GO:0003924//GTPase activity;GO:0005525//GTP binding		gi|213510844|ref|NP_001133463.1|	391.7	3e-107
CL11539.C4	2060	ubiquitin specific peptidase 3 [Danio rerio]	4.2431	1.9042	1.1559	Up	4.98e-09	1.53e-08	GO:0000278//mitotic cell cycle;GO:0006511//ubiquitin-dependent protein catabolic process;GO:0006281//DNA repair;GO:0016578//histone deubiquitination;GO:0031647//regulation of protein stability	GO:0004221//ubiquitin thiolesterase activity;GO:0042393//histone binding;GO:0008270//zinc ion binding;GO:0004843//ubiquitin-specific protease activity		gi|315468039|ref|NP_001186800.1|	284.6	0
CL1154.C3	2748	N-myc downstream regulated family member 3b [Danio rerio] >gi|28278619|gb|AAH44139.1| N-myc downstream regulated family member 3b [Danio rerio]	62.0246	8.4349	2.8784	Up	0	0	GO:0007283//spermatogenesis;GO:0030154//cell differentiation;GO:0030308//negative regulation of cell growth	-		gi|41054229|ref|NP_956091.1|	704.9	0
CL11541.C2	3834	Ect2 protein [Danio rerio]	31.9014	6.5771	2.2781	Up	3.05e-280	2.08e-278	GO:0000902//cell morphogenesis;GO:0043123//positive regulation of I-kappaB kinase/NF-kappaB cascade;GO:0071479;GO:0032147//activation of protein kinase activity;GO:0048011//nerve growth factor receptor signaling pathway;GO:0070830//tight junction assembly;GO:0008624//induction of apoptosis by extracellular signals;GO:0051260//protein homooligomerization;GO:0043089//positive regulation of Cdc42 GT…	GO:0004871//signal transducer activity;GO:0042803//protein homodimerization activity;GO:0005089//Rho guanyl-nucleotide exchange factor activity;GO:0005543//phospholipid binding;GO:0017048//Rho GTPase binding;GO:0005096//GTPase activator activity		gi|66911847|gb|AAH96846.1|	1731.5	0
CL11544.C1	655	PREDICTED: extracellular calcium-sensing receptor-like [Oreochromis niloticus]	2.6506	0.1556	4.0904	Up	2.29e-08	6.65e-08	-	-		gi|348535324|ref|XP_003455151.1|	107.1	3e-54
CL11546.C2	944	PREDICTED: protein kinase C alpha type-like [Oreochromis niloticus]	9.1324	1.3491	2.759	Up	3.25e-26	2.46e-25	GO:0007173//epidermal growth factor receptor signaling pathway;GO:0034351//negative regulation of glial cell apoptosis;GO:0007190//activation of adenylate cyclase activity;GO:0014070//response to organic cyclic substance;GO:0045921//positive regulation of exocytosis;GO:0021955//central nervous system neuron axonogenesis;GO:0000188//inactivation of MAPK activity;GO:0001934//positive regulation of …	GO:0004698//calcium-dependent protein kinase C activity;GO:0008270//zinc ion binding;GO:0019899//enzyme binding;GO:0005524//ATP binding;GO:0035403		gi|348537864|ref|XP_003456413.1|	538.5	1e-151
CL11549.C1	915	TAF9 RNA polymerase II, TATA box binding protein (TBP)-associated factor [Danio rerio]	123.858	60.1851	1.0412	Up	1.6e-83	3.36e-82	GO:0030307//positive regulation of cell growth;GO:0043066//negative regulation of apoptosis;GO:0046939//nucleotide phosphorylation;GO:0006352//transcription initiation;GO:0032435//negative regulation of proteasomal ubiquitin-dependent protein catabolic process;GO:0043966//histone H3 acetylation;GO:0045944//positive regulation of transcription from RNA polymerase II promoter;GO:0070555//response t…	GO:0002039//p53 binding;GO:0033613//transcription activator binding;GO:0044212;GO:0003713//transcription coactivator activity;GO:0070742//C2H2 zinc finger domain binding;GO:0005524//ATP binding;GO:0004017//adenylate kinase activity		gi|157423609|gb|AAI53649.1|	473.4	5e-132
CL1155.C2	3433	PREDICTED: ankyrin repeat and LEM domain-containing protein 2-like [Danio rerio]	422.632	143.97	1.5536	Up	0	0	-	-		gi|292617909|ref|XP_698425.4|	87.4	1e-160
CL11550.C1	1894	protein disulfide-isomerase A3 precursor [Danio rerio]	46.5604	140.806	-1.5965	Down	0	0	GO:0006457//protein folding;GO:0002479//antigen processing and presentation of exogenous peptide antigen via MHC class I, TAP-dependent;GO:0045454//cell redox homeostasis;GO:0043065//positive regulation of apoptosis;GO:0007165//signal transduction;GO:0006662//glycerol ether metabolic process;GO:0043687//post-translational protein modification;GO:0006606//protein import into nucleus;GO:0006621//pr…	GO:0015035//protein disulfide oxidoreductase activity;GO:0004197//cysteine-type endopeptidase activity;GO:0004629//phospholipase C activity;GO:0005515//protein binding;GO:0003756//protein disulfide isomerase activity;GO:0009055//electron carrier activity		gi|315075303|ref|NP_001186666.1|	949.1	0
CL11551.C2	407	polymerase (DNA directed), alpha 2 [Danio rerio]	0.2942	3.1292	-3.4109	Down	1.95e-05	4.03e-05	GO:0006260//DNA replication	GO:0003887//DNA-directed DNA polymerase activity;GO:0003677//DNA binding		gi|169154348|emb|CAQ15217.1|	124	1e-27
CL11552.C3	2367	TCDD-inducible poly [ADP-ribose] polymerase [Danio rerio]	8.9789	1.5926	2.4952	Up	8.09e-56	1.17e-54	GO:0048705//skeletal system morphogenesis;GO:0048745//smooth muscle tissue development;GO:0044236//multicellular organismal metabolic process;GO:0008210//estrogen metabolic process;GO:0001570//vasculogenesis;GO:0048008//platelet-derived growth factor receptor signaling pathway;GO:0060325//face morphogenesis;GO:0008585//female gonad development;GO:0030097//hemopoiesis;GO:0006471//protein amino aci…	GO:0005488//binding;GO:0016740//transferase activity		gi|113682016|ref|NP_001038484.1|	1203.7	0
CL11554.C2	887	cytochrome b-561 domain containing 1 [Danio rerio] >gi|51858499|gb|AAH81611.1| Zgc:92159 [Danio rerio]	0.7424	2.9291	-1.9802	Down	3.9e-06	8.86e-06	-	-		gi|52219034|ref|NP_001004590.1|	347.1	5e-94
CL11556.C4	1461	novel protein similar to vertebrate importin 8 (IPO8) [Danio rerio]	2.5406	1.1158	1.1871	Up	0.000102	0.000193	GO:0006886//intracellular protein transport;GO:0007165//signal transduction	GO:0008536//Ran GTPase binding;GO:0008565//protein transporter activity		gi|148726426|emb|CAN87912.1|	916.8	0
CL11558.C2	5118	novel protein [Danio rerio]	15.3237	1.065	3.8468	Up	4e-308	3.03e-306	GO:0048869//cellular developmental process	-		gi|220678564|emb|CAX14582.1|	1930.6	0
CL1156.C4	1693	guanine nucleotide-binding protein G(i) subunit alpha-2 [Danio rerio] >gi|29351685|gb|AAH49343.1| Guanine nucleotide binding protein (G protein), alpha inhibiting activity polypeptide 2 [Danio rerio]	5.0921	30.8426	-2.5986	Down	3.35e-135	1.11e-133	GO:0007243//protein kinase cascade;GO:0000186//activation of MAPKK activity;GO:0007193//inhibition of adenylate cyclase activity by G-protein signaling pathway;GO:0008016//regulation of heart contraction;GO:0001973//adenosine receptor signaling pathway;GO:0051927//negative regulation of calcium ion transport via voltage-gated calcium channel activity;GO:0051301//cell division;GO:0006184//GTP cata…	GO:0004871//signal transducer activity;GO:0005525//GTP binding;GO:0046872//metal ion binding;GO:0031683//G-protein beta/gamma-subunit binding;GO:0001664//G-protein-coupled receptor binding;GO:0003924//GTPase activity		gi|41054141|ref|NP_956136.1|	615.5	2e-174
CL11560.C1	822	soluble calcium-activated nucleotidase 1 [Danio rerio] >gi|46249709|gb|AAH68371.1| Calcium activated nucleotidase 1a [Danio rerio]	7.2832	0.8057	3.1763	Up	2.65e-21	1.67e-20	GO:0043123//positive regulation of I-kappaB kinase/NF-kappaB cascade;GO:0009191//ribonucleoside diphosphate catabolic process	GO:0045134//uridine-diphosphatase activity;GO:0005509//calcium ion binding;GO:0004871//signal transducer activity;GO:0004382//guanosine-diphosphatase activity		gi|47550773|ref|NP_999908.1|	328.9	1e-88
CL11563.C1	1645	aquaporin 3 [Tribolodon hakonensis]	62.9249	1.92	5.0345	Up	0	0	GO:0006833//water transport;GO:0015700//arsenite transport;GO:0071918;GO:0034220//ion transmembrane transport;GO:0015793//glycerol transport	GO:0005372//water transporter activity;GO:0015168//glycerol transmembrane transporter activity;GO:0015105//arsenite transmembrane transporter activity;GO:0015204//urea transmembrane transporter activity		gi|18147584|dbj|BAB83082.1|	535	3e-150
CL11566.C1	1829	PREDICTED: Golgi apparatus protein 1 isoform 1 [Danio rerio]	39.0172	7.4646	2.386	Up	8.14e-174	3.44e-172	GO:0030512//negative regulation of transforming growth factor beta receptor signaling pathway;GO:0010955//negative regulation of protein maturation by peptide bond cleavage;GO:0032330//regulation of chondrocyte differentiation;GO:0060349//bone morphogenesis;GO:0006886//intracellular protein transport	GO:0017134//fibroblast growth factor binding		gi|292628588|ref|XP_001332484.3|	124.8	1e-26
CL11568.C3	5095	PREDICTED: sperm-associated antigen 5 [Danio rerio]	0.658	0.01	6.04	Up	3.68e-18	2.01e-17	GO:0006996//organelle organization;GO:0007049//cell cycle	-		gi|189514749|ref|XP_696012.3|	2135.5	0
CL11569.C1	815	conserved hypothetical protein [Toxoplasma gondii VEG]	0.808	0	9.6582	Up	0.000178	0.000327	-	-		gi|221508334|gb|EEE33921.1|	59.3	2e-07
CL11572.C2	665	bisphosphoglycerate mutase 1a [Danio rerio] >gi|33604163|gb|AAH56286.1| Phosphoglycerate mutase 1a [Danio rerio] >gi|44890340|gb|AAH66680.1| Phosphoglycerate mutase 1a [Danio rerio] >gi|220678284|emb|CAX14616.1| phosphoglycerate mutase 1 [Danio rerio]	12.8738	4.8262	1.4155	Up	1.19e-11	4.5e-11	GO:0045730//respiratory burst;GO:0043456//regulation of pentose-phosphate shunt;GO:0006094//gluconeogenesis;GO:0006110//regulation of glycolysis	GO:0004619//phosphoglycerate mutase activity;GO:0019901//protein kinase binding;GO:0004082//bisphosphoglycerate mutase activity;GO:0004083//2,3-bisphospho-D-glycerate 2-phosphohydrolase activity		gi|38488700|ref|NP_942099.1|	365.5	9e-100
CL11579.C1	314	PREDICTED: hypothetical protein LOC100537748 [Danio rerio]	3.2413	0	11.6624	Up	1.68e-06	4.03e-06	-	-		gi|326674779|ref|XP_003200201.1|	156	4e-37
CL11586.C1	643	diphosphoinositol polyphosphate phosphohydrolase 1 [Danio rerio] >gi|53734131|gb|AAH83382.1| Zgc:103443 [Danio rerio]	15.5489	5.7043	1.4467	Up	9.17e-14	3.98e-13	GO:0071544;GO:0007267//cell-cell signaling;GO:0015961//diadenosine polyphosphate catabolic process	GO:0052840;GO:0052847;GO:0052846;GO:0052843;GO:0052845;GO:0000287//magnesium ion binding;GO:0052848;GO:0008486//diphosphoinositol-polyphosphate diphosphatase activity;GO:0052844		gi|54400570|ref|NP_001006034.1|	309.3	7e-83
CL1159.C2	1055	Zgc:101710 protein [Danio rerio]	3.4048	1.4486	1.2329	Up	8.22e-05	0.000156	GO:0006635//fatty acid beta-oxidation	GO:0046872//metal ion binding;GO:0005102//receptor binding;GO:0016853//isomerase activity		gi|158253883|gb|AAI54280.1|	535.4	1e-150
CL11591.C1	2422	Zgc:175264 protein [Danio rerio]	26.0284	8.2872	1.6511	Up	7.22e-95	1.7e-93	GO:0006355//regulation of transcription, DNA-dependent	GO:0003700//transcription factor activity		gi|163916321|gb|AAI57384.1|	1059.7	0
CL11595.C1	942	PREDICTED: hypothetical protein LOC100701766 [Oreochromis niloticus]	12.393	0.0541	7.8397	Up	1.52e-64	2.49e-63	GO:0018094//protein polyglycylation	GO:0004835//tubulin-tyrosine ligase activity;GO:0070737//protein-glycine ligase activity, elongating;GO:0005524//ATP binding		gi|348535776|ref|XP_003455374.1|	186.4	1e-45
CL11596.C2	1041	PREDICTED: e3 ubiquitin-protein ligase HECW2-like [Danio rerio]	7.7638	1.566	2.3097	Up	2.29e-20	1.38e-19	GO:0006464//protein modification process	GO:0016881//acid-amino acid ligase activity		gi|326663787|ref|XP_003197660.1|	507.3	4e-142
CL11597.C2	3272	PREDICTED: nuclear pore complex protein Nup214-like [Oreochromis niloticus]	15.0401	1.5569	3.2721	Up	9.58e-169	3.93e-167	GO:0055085//transmembrane transport;GO:0006611//protein export from nucleus;GO:0005975//carbohydrate metabolic process;GO:0016071//mRNA metabolic process;GO:0019221//cytokine-mediated signaling pathway;GO:0016032//viral reproduction;GO:0010467//gene expression;GO:0044281;GO:0010827	GO:0005515//protein binding;GO:0005215//transporter activity		gi|348535067|ref|XP_003455023.1|	1141.3	0
CL11598.C1	2346	PREDICTED: carnitine O-palmitoyltransferase 1, liver isoform isoform 2 [Danio rerio]	13.3975	0.3692	5.1814	Up	1.19e-150	4.33e-149	GO:0001676//long-chain fatty acid metabolic process;GO:0042755//eating behavior;GO:0050796//regulation of insulin secretion;GO:0014070//response to organic cyclic substance;GO:0006006//glucose metabolic process;GO:0042493//response to drug;GO:0006641//triglyceride metabolic process;GO:0032000//positive regulation of fatty acid beta-oxidation;GO:0051260//protein homooligomerization;GO:0006853//car…	GO:0042802//identical protein binding;GO:0004095//carnitine O-palmitoyltransferase activity		gi|189537553|ref|XP_688483.3|	1316.6	0
CL116.C2	3091	A kinase anchor protein 1, mitochondrial [Danio rerio]	10.672	53.6294	-2.3292	Down	0	0	GO:0009987//cellular process;GO:0065007//biological regulation	GO:0005515//protein binding		gi|302191718|ref|NP_001091649.2|	1435.6	0
CL11602.C1	316	PREDICTED: hypothetical protein LOC100333547 [Danio rerio]	2.4629	0.1612	3.9334	Up	0.000323	0.000571	-	-		gi|326665806|ref|XP_002667844.2|	56.2	4e-07
CL11603.C2	664	PREDICTED: UPF0640 protein C3orf78 homolog [Danio rerio]	2.9754	9.7436	-1.7114	Down	2.79e-11	1.03e-10	-	-		gi|292626974|ref|XP_002666500.1|	138.7	1e-31
CL11605.C1	672	PREDICTED: poly [ADP-ribose] polymerase 9 [Danio rerio]	12.4725	5.8372	1.0954	Up	4.2e-08	1.18e-07	GO:0060330	GO:0005515//protein binding		gi|189523475|ref|XP_001340167.2|	247.3	3e-64
CL11606.C2	1001	small nuclear ribonucleoprotein polypeptides B and B1 [Danio rerio] >gi|8099650|gb|AAF72188.1| snRNP-associated protein [Danio rerio] >gi|41351028|gb|AAH65601.1| Small nuclear ribonucleoprotein polypeptides B and B1 [Danio rerio]	78.2289	918.093	-3.5529	Down	0	0	GO:0006369//termination of RNA polymerase II transcription;GO:0009725//response to hormone stimulus;GO:0000387//spliceosomal snRNP biogenesis;GO:0008334//histone mRNA metabolic process;GO:0034660	GO:0071208;GO:0042802//identical protein binding		gi|50540540|ref|NP_991230.1|	485.7	1e-135
CL11607.C1	4583	PREDICTED: family with sequence similarity 120C [Danio rerio]	40.6391	2.9901	3.7646	Up	0	0	-	-		gi|189535889|ref|XP_686077.3|	2106.6	0
CL11609.C1	2356	novel protein [Danio rerio]	0.9656	0.0216	5.4823	Up	3.04e-12	1.2e-11	-	-		gi|122890642|emb|CAM13359.1|	82	0
CL11610.C2	1982	Ccdc6b protein [Danio rerio]	19.2109	3.9582	2.279	Up	1.36e-88	3.01e-87	-	GO:0017124//SH3 domain binding;GO:0005200//structural constituent of cytoskeleton		gi|117167878|gb|AAI24686.1|	807.7	0
CL11615.C3	2713	Sp3 [Danio rerio]	7.7676	3.1734	1.2914	Up	3.3e-23	2.23e-22	GO:0001829//trophectodermal cell differentiation;GO:0030324//lung development;GO:0030217//T cell differentiation;GO:0060136//embryonic process involved in female pregnancy;GO:0048596//embryonic camera-type eye morphogenesis;GO:0030219//megakaryocyte differentiation;GO:0001892//embryonic placenta development;GO:0030183//B cell differentiation;GO:0048706//embryonic skeletal system development;GO:00…	GO:0005515//protein binding;GO:0008270//zinc ion binding;GO:0000979;GO:0001078;GO:0003690//double-stranded DNA binding;GO:0000987;GO:0003682//chromatin binding		gi|148887525|gb|ABR15366.1|	45.1	0
CL11617.C2	353	uncharacterized protein LOC100190888 [Danio rerio]	1.8656	18.9052	-3.3411	Down	1.88e-23	1.28e-22	-	-		gi|207440657|ref|NP_001129045.1|	121.7	8e-27
CL1162.C2	1234	protein fem-1 homolog A [Danio rerio] >gi|82202503|sp|Q6P9Z4.1|FEM1A_DANRE RecName: Full=Protein fem-1 homolog A; Short=FEM1a; AltName: Full=FEM1-alpha >gi|38014329|gb|AAH60522.1| Fem-1 homolog a (C. elegans) [Danio rerio]	12.711	30.5906	-1.267	Down	2.94e-38	3.07e-37	GO:0051438//regulation of ubiquitin-protein ligase activity;GO:0050728//negative regulation of inflammatory response	GO:0031867;GO:0004842//ubiquitin-protein ligase activity		gi|41054155|ref|NP_956131.1|	386	1e-105
CL11622.C1	1486	potassium inwardly-rectifying channel, subfamily J, member 1 [Danio rerio] >gi|32766299|gb|AAH55133.1| Potassium inwardly-rectifying channel, subfamily J, member 1 [Danio rerio] >gi|37778016|gb|AAR02569.1| potassium channel ROMK2 [Danio rerio] >gi|94733457|emb|CAK04692.1| novel protein (zgc:63534) [Danio rerio]	13.7785	0	13.7501	Up	3.46e-116	9.86e-115	GO:0034765;GO:0071805	GO:0005242//inward rectifier potassium channel activity		gi|41054727|ref|NP_957329.1|	637.1	0
CL11623.C3	1917	protein FAM199X [Danio rerio] >gi|82181946|sp|Q6AXJ7.1|F199X_DANRE RecName: Full=Protein FAM199X >gi|50926021|gb|AAH79509.1| Zgc:101060 [Danio rerio]	17.4888	5.8198	1.5874	Up	1.55e-48	1.99e-47	-	-		gi|57524647|ref|NP_001003766.1|	625.9	1e-177
CL11628.C2	573	LOC553475 protein, partial [Danio rerio]	5.642	0.8891	2.6658	Up	2.44e-10	8.38e-10	-	GO:0016491//oxidoreductase activity		gi|63102529|gb|AAH95774.1|	142.1	1e-32
CL11629.C2	782	PREDICTED: egl nine homolog 2-like [Danio rerio]	4.3638	0.5212	3.0657	Up	2.5e-12	9.93e-12	-	-		gi|292621343|ref|XP_688016.4|	96.7	1e-18
CL1163.C1	537	Putative transthyretin-like protein ZK697.8 [Camponotus floridanus]	2.8986	0.1897	3.9336	Up	1.94e-07	5.13e-07	-	-		gi|307177838|gb|EFN66801.1|	58.9	1e-07
CL11630.C1	1833	triple functional domain protein [Danio rerio]	0.3266	0	8.3514	Up	0.000388	0.000676	GO:0007411//axon guidance;GO:0006468//protein amino acid phosphorylation;GO:0048011//nerve growth factor receptor signaling pathway;GO:0035023//regulation of Rho protein signal transduction;GO:0008624//induction of apoptosis by extracellular signals;GO:0050790//regulation of catalytic activity;GO:0007185//transmembrane receptor protein tyrosine phosphatase signaling pathway	GO:0005089//Rho guanyl-nucleotide exchange factor activity;GO:0004674//protein serine/threonine kinase activity;GO:0005543//phospholipid binding;GO:0005524//ATP binding;GO:0005515//protein binding		gi|157074231|ref|NP_001097996.1|	65.1	1e-08
CL11631.C2	524	uncharacterized protein LOC393968 [Danio rerio] >gi|28422312|gb|AAH46891.1| Zgc:55733 [Danio rerio] >gi|182891786|gb|AAI65274.1| Zgc:55733 protein [Danio rerio]	1.5995	0	10.6434	Up	1.73e-05	3.66e-05	GO:0038032	GO:0003723//RNA binding;GO:0000166//nucleotide binding		gi|41055873|ref|NP_957287.1|	139	7e-32
CL11636.C2	1483	PREDICTED: hypothetical protein LOC100535693 [Danio rerio]	6.6206	0.3779	4.1309	Up	4.56e-42	5.16e-41	-	-		gi|326679320|ref|XP_003201278.1|	620.5	5e-176
CL11638.C1	1546	U1 small nuclear ribonucleoprotein 70 kDa [Danio rerio] >gi|49619089|gb|AAT68129.1| U1 small ribonucleoprotein 70kd [Danio rerio]	45.3075	5.0416	3.1678	Up	4.06e-232	2.29e-230	GO:0043484//regulation of RNA splicing;GO:0060218//hemopoietic stem cell differentiation;GO:0000398//nuclear mRNA splicing, via spliceosome	GO:0003723//RNA binding;GO:0000166//nucleotide binding		gi|51468002|ref|NP_001003875.1|	599	1e-169
CL11639.C1	816	LIM and calponin homology domains 1a [Danio rerio] >gi|220678243|emb|CAX14655.1| novel protein similar to vertebrate LIM and calponin homology domains 1 (LIMCH1) [Danio rerio]	3.595	0.437	3.0403	Up	1.07e-10	3.77e-10	GO:0031032//actomyosin structure organization	GO:0003779//actin binding;GO:0008270//zinc ion binding		gi|224495980|ref|NP_001139049.1|	431.8	1e-119
CL11641.C1	556	PREDICTED: maltase-glucoamylase, intestinal [Danio rerio]	0.7537	4.6728	-2.6322	Down	4.35e-08	1.22e-07	GO:0005975//carbohydrate metabolic process	GO:0030246//carbohydrate binding;GO:0004553//hydrolase activity, hydrolyzing O-glycosyl compounds		gi|326675912|ref|XP_001919135.3|	216.1	5e-55
CL11642.C3	2209	fizzy-related protein homolog [Danio rerio] >gi|28856200|gb|AAH48038.1| Fizzy/cell division cycle 20 related 1 (Drosophila) [Danio rerio] >gi|182891834|gb|AAI65357.1| Fzr1 protein [Danio rerio]	8.4016	3.5745	1.2329	Up	2.76e-19	1.59e-18	GO:0031572//G2/M transition DNA damage checkpoint;GO:0070979;GO:0000122//negative regulation of transcription from RNA polymerase II promoter;GO:0051437//positive regulation of ubiquitin-protein ligase activity during mitotic cell cycle;GO:0051436//negative regulation of ubiquitin-protein ligase activity during mitotic cell cycle;GO:0070306//lens fiber cell differentiation;GO:0051301//cell divisi…	GO:0005515//protein binding;GO:0003677//DNA binding;GO:0003700//transcription factor activity		gi|41053776|ref|NP_956547.1|	1000.4	0
CL11645.C1	524	PREDICTED: serine/threonine-protein kinase NIM1-like [Danio rerio]	1.828	0	10.8361	Up	3.66e-06	8.43e-06	GO:0006468//protein amino acid phosphorylation	GO:0005524//ATP binding;GO:0000287//magnesium ion binding;GO:0004674//protein serine/threonine kinase activity		gi|292625440|ref|XP_001337548.3|	238.4	9e-62
CL11646.C3	668	B-cell translocation gene 1-like [Danio rerio] >gi|94732335|emb|CAK11039.1| novel protein similar to vertebrate BTG family [Danio rerio]	34.415	15.6337	1.1384	Up	6.87e-21	4.24e-20	GO:0045603//positive regulation of endothelial cell differentiation;GO:0043085//positive regulation of catalytic activity;GO:0042981//regulation of apoptosis;GO:0045766//positive regulation of angiogenesis;GO:0006355//regulation of transcription, DNA-dependent;GO:0008285//negative regulation of cell proliferation;GO:0043434//response to peptide hormone stimulus;GO:0007286//spermatid development;G…	GO:0003712//transcription cofactor activity;GO:0019900//kinase binding		gi|194733727|ref|NP_001007376.2|	278.9	1e-73
CL11647.C3	712	COMM domain-containing protein 3 [Danio rerio] >gi|56540999|gb|AAH86852.1| COMM domain containing 3 [Danio rerio]	7.4835	22.6095	-1.5951	Down	1.21e-23	8.33e-23	-	GO:0005515//protein binding		gi|56797748|ref|NP_001008734.1|	317.4	3e-85
CL11649.C2	2287	ecdysoneless [Danio rerio] >gi|33416337|gb|AAH55498.1| Ecdysoneless homolog (Drosophila) [Danio rerio]	8.403	17.6864	-1.0737	Down	7.98e-32	7.11e-31	GO:0006110//regulation of glycolysis;GO:0006366//transcription from RNA polymerase II promoter	GO:0003713//transcription coactivator activity		gi|41054041|ref|NP_956185.1|	1030	0
CL1165.C1	1678	calumenin a [Danio rerio]	17.4466	8.1363	1.1005	Up	7.43e-25	5.35e-24	GO:0030168//platelet activation;GO:0043086//negative regulation of catalytic activity;GO:0002576//platelet degranulation	GO:0005509//calcium ion binding;GO:0019899//enzyme binding;GO:0004857//enzyme inhibitor activity		gi|55962519|emb|CAI11944.1|	645.6	0
CL11655.C2	1850	meiosis-specific nuclear structural protein 1 [Danio rerio] >gi|82186859|sp|Q6PBA8.1|MNS1_DANRE RecName: Full=Meiosis-specific nuclear structural protein 1 >gi|37590546|gb|AAH59798.1| Zgc:65845 [Danio rerio]	10.3555	0.6884	3.911	Up	1.62e-77	3.17e-76	GO:0007126//meiosis	-		gi|40786523|ref|NP_955465.1|	837.8	0
CL11658.C1	2021	PREDICTED: CAP-Gly domain-containing linker protein 1-like [Danio rerio]	19.1956	1.5628	3.6186	Up	7.11e-146	2.51e-144	GO:0000226//microtubule cytoskeleton organization	GO:0008017//microtubule binding;GO:0046872//metal ion binding		gi|326671471|ref|XP_003199442.1|	727.2	0
CL11660.C1	815	probable e3 ubiquitin-protein ligase makorin-2 [Ictalurus furcatus]	6.7581	42.5671	-2.655	Down	1.55e-92	3.56e-91	GO:0043491//protein kinase B signaling cascade;GO:0045944//positive regulation of transcription from RNA polymerase II promoter;GO:0050768//negative regulation of neurogenesis;GO:0014065//phosphoinositide 3-kinase cascade;GO:0016567//protein ubiquitination;GO:0009798//axis specification;GO:0009790//embryonic development	GO:0008270//zinc ion binding;GO:0003676//nucleic acid binding;GO:0016874//ligase activity		gi|308321941|gb|ADO28108.1|	394.4	2e-108
CL11661.C1	515	novel protein similar to opposite strand transcription unit to Stag3 (gats, zgc:110774) [Danio rerio]	9.6486	3.0665	1.6537	Up	7.09e-09	2.16e-08	-	-		gi|220672733|emb|CAX14112.1|	214.5	1e-54
CL11664.C1	1255	ras-related protein Rab-28 [Danio rerio] >gi|28277631|gb|AAH45389.1| RAB28, member RAS oncogene family [Danio rerio]	3.7209	0.0812	5.518	Up	4.2e-24	2.95e-23	GO:0007264//small GTPase mediated signal transduction;GO:0006184//GTP catabolic process	GO:0019003//GDP binding;GO:0003924//GTPase activity;GO:0005525//GTP binding		gi|41054307|ref|NP_956046.1|	377.1	8e-103
CL11666.C4	1472	uncharacterized protein LOC799896 [Danio rerio] >gi|32766445|gb|AAH55258.1| Zgc:63827 [Danio rerio]	8.1342	17.477	-1.1034	Down	1.11e-21	7.04e-21	GO:0006401//RNA catabolic process;GO:0006355//regulation of transcription, DNA-dependent;GO:0008380//RNA splicing;GO:0007275//multicellular organismal development;GO:0006397//mRNA processing;GO:0008283//cell proliferation	GO:0003723//RNA binding;GO:0004519//endonuclease activity;GO:0008995//ribonuclease E activity;GO:0003677//DNA binding;GO:0005515//protein binding;GO:0004865//protein serine/threonine phosphatase inhibitor activity;GO:0008599//protein phosphatase type 1 regulator activity		gi|41055172|ref|NP_957494.1|	630.9	4e-179
CL11667.C1	1239	PREDICTED: serine/threonine-protein kinase SIK2 [Danio rerio]	7.103	3.1659	1.1658	Up	3.47e-09	1.08e-08	GO:0046777//protein amino acid autophosphorylation;GO:0007243//protein kinase cascade;GO:0046626//regulation of insulin receptor signaling pathway	GO:0004674//protein serine/threonine kinase activity;GO:0005524//ATP binding;GO:0005515//protein binding;GO:0000287//magnesium ion binding		gi|326674147|ref|XP_696325.5|	770	0
CL11669.C1	433	RecName: Full=B-cell CLL/lymphoma 7 protein family member B-B >gi|122891372|emb|CAM13001.1| novel protein similar to vertebrate B-cell CLL/lymphoma 7B (BCL7B) [Danio rerio]	6.9131	0.9412	2.8768	Up	2.26e-10	7.79e-10	-	GO:0003779//actin binding		gi|313118198|sp|A2BIL8.1|BC7BB_DANRE	223.8	1e-57
CL11672.C2	1641	PREDICTED: probable E3 ubiquitin-protein ligase TRIM8-like [Danio rerio]	21.999	6.4571	1.7685	Up	1.4e-60	2.19e-59	GO:0016567//protein ubiquitination	GO:0046872//metal ion binding;GO:0004842//ubiquitin-protein ligase activity;GO:0042803//protein homodimerization activity		gi|326672924|ref|XP_003199758.1|	490	1e-136
CL11674.C1	1949	protein inhibitor of activated STAT y [Danio rerio]	2.6417	0	11.3673	Up	8.68e-30	7.32e-29	-	GO:0008270//zinc ion binding;GO:0003676//nucleic acid binding		gi|333398963|gb|AEF32112.1|	71.6	1e-10
CL11675.C1	1573	uncharacterized protein LOC767791 [Danio rerio] >gi|115313617|gb|AAI24515.1| Zgc:154018 [Danio rerio] >gi|182891604|gb|AAI64852.1| Zgc:154018 protein [Danio rerio]	1.9791	7.8374	-1.9855	Down	2.22e-24	1.57e-23	-	GO:0005543//phospholipid binding		gi|115529399|ref|NP_001070226.1|	520	1e-145
CL11678.C1	638	PREDICTED: EF-hand calcium-binding domain-containing protein 10 isoform 1 [Danio rerio]	26.8373	0.2395	6.8081	Up	1.76e-91	4.01e-90	-	-		gi|326680351|ref|XP_001332866.4|	193.7	4e-48
CL11681.C2	559	cytochrome c oxidase subunit Vb 2 [Danio rerio] >gi|112418752|gb|AAI22443.1| Zgc:153978 [Danio rerio] >gi|182890820|gb|AAI65491.1| Zgc:153978 protein [Danio rerio]	2.3562	0	11.2022	Up	3.46e-08	9.85e-08	GO:0034220//ion transmembrane transport;GO:0015992//proton transport;GO:0055114//oxidation reduction	GO:0004129//cytochrome-c oxidase activity		gi|113679439|ref|NP_001038822.1|	105.5	6e-62
CL11682.C2	2014	synaptogyrin 2a [Danio rerio] >gi|120537376|gb|AAI29039.1| Synaptogyrin 2a [Danio rerio]	43.1025	4.4518	3.2753	Up	1.66e-296	1.2e-294	GO:0006605//protein targeting	-		gi|123704642|ref|NP_001074054.1|	322.8	3e-86
CL11683.C1	636	myosin heavy chain embryonic type 3 [Cyprinus carpio]	6.5892	0.0801	6.3622	Up	8.58e-23	5.72e-22	GO:0071688;GO:0030240//muscle thin filament assembly;GO:0008152//metabolic process;GO:0031444//slow-twitch skeletal muscle fiber contraction	GO:0051015//actin filament binding;GO:0005524//ATP binding;GO:0003774//motor activity		gi|87116414|dbj|BAE79363.1|	55.5	1e-06
CL11687.C2	1679	PREDICTED: si:dkey-27c15.3 [Danio rerio]	3.3874	0.7585	2.159	Up	1.11e-13	4.77e-13	-	-		gi|326676697|ref|XP_003200651.1|	546.2	1e-153
CL11688.C1	1544	immunity-related GTPase family, e4 [Danio rerio] >gi|124481669|gb|AAI33156.1| Irge4 protein [Danio rerio]	15.1221	0.7259	4.3807	Up	5.38e-102	1.36e-100	GO:0006184//GTP catabolic process	GO:0005525//GTP binding;GO:0003924//GTPase activity		gi|131888921|ref|NP_001076501.1|	516.2	1e-144
CL11693.C4	3216	ATP-dependent Clp protease ATP-binding subunit clpX-like, mitochondrial [Danio rerio] >gi|51859089|gb|AAH81643.1| Zgc:92303 [Danio rerio]	3.5928	0.5861	2.6159	Up	1e-32	9.11e-32	GO:0006457//protein folding;GO:0006200//ATP catabolic process;GO:0051603//proteolysis involved in cellular protein catabolic process;GO:0010952	GO:0046872//metal ion binding;GO:0004176//ATP-dependent peptidase activity;GO:0005524//ATP binding;GO:0051082//unfolded protein binding;GO:0016504//peptidase activator activity		gi|52219008|ref|NP_001004581.1|	1144.4	0
CL11698.C1	1131	Si:dkey-25f3.3 [Danio rerio]	11.3278	0.4054	4.8044	Up	7.41e-60	1.14e-58	-	-		gi|213624655|gb|AAI71396.1|	585.5	1e-165
CL11699.C1	247	PREDICTED: SWI/SNF-related matrix-associated actin-dependent regulator of chromatin subfamily D member 3 [Gallus gallus]	2.4238	0	11.2431	Up	0.000388	0.000676	-	-		gi|363729614|ref|XP_427895.3|	62.8	4e-09
CL1170.C2	1494	muscleblind-like protein 1 isoform 2 [Danio rerio] >gi|160693217|gb|ABQ86048.2| muscleblind-like protein 1 isoform A [Danio rerio]	1.7632	0.6479	1.4444	Up	0.000142	0.000265	GO:0000381//regulation of alternative nuclear mRNA splicing, via spliceosome;GO:0006376//mRNA splice site selection;GO:0007519//skeletal muscle development;GO:0007399//nervous system development;GO:0045445//myoblast differentiation;GO:0001701//in utero embryonic development;GO:0030326//embryonic limb morphogenesis	GO:0008270//zinc ion binding;GO:0003725//double-stranded RNA binding;GO:0005515//protein binding		gi|160837898|ref|NP_001093520.2|	788.5	0
CL11704.C1	639	PREDICTED: transmembrane protein 163-like [Danio rerio]	9.1816	0.7175	3.6777	Up	1.28e-23	8.83e-23	GO:0055085//transmembrane transport;GO:0006812//cation transport	GO:0008324//cation transmembrane transporter activity;GO:0008270//zinc ion binding		gi|326678359|ref|XP_002666265.2|	337.4	2e-91
CL11705.C1	1594	LOC402865 protein, partial [Danio rerio]	7.5492	1.598	2.2401	Up	1.52e-28	1.23e-27	-	-		gi|34784532|gb|AAH56692.1|	583.9	6e-165
CL11706.C2	1419	ras-related protein Rab-26 [Danio rerio] >gi|62203439|gb|AAH93248.1| Zgc:112183 [Danio rerio]	7.9739	21.2532	-1.4143	Down	3.11e-36	3.09e-35	GO:0007264//small GTPase mediated signal transduction;GO:0015031//protein transport	GO:0005525//GTP binding;GO:0005515//protein binding;GO:0003924//GTPase activity		gi|62955399|ref|NP_001017715.1|	442.2	2e-122
CL11709.C1	1484	eukaryotic translation initiation factor 4E-1A [Danio rerio] >gi|61213737|sp|Q9DFS6.1|IF4EA_DANRE RecName: Full=Eukaryotic translation initiation factor 4E-1A; Short=eIF4E-1A; AltName: Full=mRNA cap-binding protein >gi|9963996|gb|AAG09794.1|AF257519_1 eukaryotic translation initiation factor eIF4E-1 [Danio rerio] >gi|48734677|gb|AAH71364.1| Eif4e1a protein [Danio rerio]	13.797	2.1283	2.6966	Up	1.14e-58	1.73e-57	GO:0006413//translational initiation;GO:0030324//lung development;GO:0008286//insulin receptor signaling pathway;GO:0006406//mRNA export from nucleus;GO:0045931//positive regulation of mitotic cell cycle;GO:0019221//cytokine-mediated signaling pathway;GO:0006417//regulation of translation;GO:0000082//G1/S transition of mitotic cell cycle;GO:0000289//nuclear-transcribed mRNA poly(A) tail shortenin…	GO:0031370//eukaryotic initiation factor 4G binding;GO:0000340//RNA 7-methylguanosine cap binding;GO:0003743//translation initiation factor activity		gi|18858609|ref|NP_571808.1|	418.3	4e-115
CL11710.C1	1978	RuvB-like 1 (E. coli) [Danio rerio]	49.2744	17.745	1.4734	Up	2.08e-123	6.29e-122	GO:0043967//histone H4 acetylation;GO:0032508//DNA duplex unwinding;GO:0006357//regulation of transcription from RNA polymerase II promoter;GO:0006310//DNA recombination;GO:0007283//spermatogenesis;GO:0051301//cell division;GO:0007067//mitosis;GO:0034080//CenH3-containing nucleosome assembly at centromere;GO:0043968//histone H2A acetylation;GO:0060420;GO:0006281//DNA repair	GO:0005515//protein binding;GO:0016887//ATPase activity;GO:0005524//ATP binding;GO:0003678//DNA helicase activity		gi|47939323|gb|AAH71316.1|	877.9	0
CL11714.C2	577	origin recognition complex subunit 3 [Danio rerio] >gi|28277580|gb|AAH45352.1| Origin recognition complex, subunit 3-like (yeast) [Danio rerio]	0	15.0092	-13.8736	Down	3.78e-46	4.65e-45	GO:0006260//DNA replication	GO:0003677//DNA binding		gi|47086587|ref|NP_997892.1|	285	1e-75
CL1172.C1	1111	hematological and neurological expressed 1a [Danio rerio] >gi|126631942|gb|AAI34250.1| Zgc:163138 protein [Danio rerio]	12.0706	4.7229	1.3538	Up	2.25e-16	1.13e-15	-	-		gi|148225066|ref|NP_001082982.1|	250.4	1e-64
CL11720.C1	2467	PREDICTED: WW domain-containing adapter protein with coiled-coil-like [Oreochromis niloticus]	33.5134	11.8943	1.4945	Up	3.41e-107	9.01e-106	GO:0071894;GO:0000075//cell cycle checkpoint;GO:0010390//histone monoubiquitination;GO:0045893//positive regulation of transcription, DNA-dependent;GO:0006974//response to DNA damage stimulus	GO:0000993;GO:0003682//chromatin binding		gi|348525560|ref|XP_003450290.1|	526.2	2e-147
CL11722.C4	615	lysosomal protein NCU-G1 precursor [Danio rerio] >gi|82181068|sp|Q66HW4.1|NCUG1_DANRE RecName: Full=Lysosomal protein NCU-G1; Flags: Precursor >gi|51859395|gb|AAH81645.1| Zgc:92308 [Danio rerio] >gi|94734538|emb|CAK10879.1| novel protein (zgc:92308) [Danio rerio]	6.2301	1.4082	2.1454	Up	1.36e-09	4.38e-09	-	-		gi|52219014|ref|NP_001004580.1|	86.7	3e-47
CL11724.C1	322	mitochondrial glycerol-3-phosphate dehydrogenase [Osmerus mordax]	7.437	1.4239	2.3849	Up	3.47e-07	8.96e-07	GO:0055114//oxidation reduction;GO:0006734//NADH metabolic process;GO:0019563//glycerol catabolic process;GO:0006072//glycerol-3-phosphate metabolic process;GO:0006094//gluconeogenesis;GO:0044255//cellular lipid metabolic process	GO:0005509//calcium ion binding;GO:0004367//glycerol-3-phosphate dehydrogenase (NAD+) activity;GO:0052591		gi|225847826|gb|ACO34845.1|	107.1	2e-22
CL11726.C2	1024	tribbles homolog 3 [Danio rerio] >gi|44890546|gb|AAH66744.1| Zgc:76966 [Danio rerio]	10.1729	2.9849	1.769	Up	1.25e-18	7e-18	GO:0006468//protein amino acid phosphorylation;GO:2001141	GO:0003714//transcription corepressor activity;GO:0004672//protein kinase activity;GO:0005524//ATP binding		gi|47086295|ref|NP_998034.1|	163.7	1e-38
CL11729.C1	973	unnamed protein product [Tetraodon nigroviridis]	10.6445	0.0524	7.6663	Up	3.58e-57	5.28e-56	GO:0007417//central nervous system development	-		gi|47225692|emb|CAG08035.1|	153.7	1e-35
CL11730.C1	897	protein tyrosine phosphatase, non-receptor type 2, a [Danio rerio] >gi|32766351|gb|AAH55169.1| Protein tyrosine phosphatase, non-receptor type 2 [Danio rerio]	13.9491	5.9632	1.226	Up	2.2e-13	9.3e-13	GO:0035335;GO:0008286//insulin receptor signaling pathway;GO:0060334//regulation of interferon-gamma-mediated signaling pathway	GO:0004726//non-membrane spanning protein tyrosine phosphatase activity;GO:0005515//protein binding		gi|41054954|ref|NP_956760.1|	116.3	1e-24
CL11733.C1	930	39S ribosomal protein L18, mitochondrial [Danio rerio] >gi|115528595|gb|AAI24673.1| Zgc:153420 [Danio rerio]	7.403	53.0245	-2.8405	Down	1.96e-140	6.69e-139	GO:0035928;GO:0006412//translation	GO:0008097//5S rRNA binding;GO:0003735//structural constituent of ribosome		gi|116268051|ref|NP_001070798.1|	320.1	8e-86
CL11734.C3	1653	novel protein similar to H.sapiens SERBP1, SERPINE1 mRNA binding protein 1 (SERBP1, zgc:103482) [Danio rerio]	79.0994	161.859	-1.033	Down	1.86e-188	8.51e-187	-	GO:0003730//mRNA 3'-UTR binding;GO:0005515//protein binding		gi|169146114|emb|CAQ15075.1|	575.5	2e-162
CL11738.C2	1009	PREDICTED: 5&apos;-AMP-activated protein kinase subunit gamma-2-like [Danio rerio]	1.424	5.8567	-2.0401	Down	8.32e-13	3.4e-12	GO:0007243//protein kinase cascade;GO:0016126//sterol biosynthetic process;GO:0008286//insulin receptor signaling pathway;GO:0006110//regulation of glycolysis;GO:0006469//negative regulation of protein kinase activity;GO:0046324//regulation of glucose import;GO:0005977//glycogen metabolic process;GO:0007050//cell cycle arrest;GO:0006754//ATP biosynthetic process;GO:0046320//regulation of fatty ac…	GO:0008603//cAMP-dependent protein kinase regulator activity;GO:0030295//protein kinase activator activity;GO:0019901//protein kinase binding;GO:0043531//ADP binding;GO:0004862//cAMP-dependent protein kinase inhibitor activity;GO:0008607//phosphorylase kinase regulator activity;GO:0005524//ATP binding		gi|189515661|ref|XP_696730.3|	382.5	1e-104
CL1174.C3	280	PREDICTED: hypothetical protein LOC100333416 [Danio rerio]	12.1874	1.0916	3.4809	Up	1.08e-13	4.69e-13	-	-		gi|326665752|ref|XP_002661139.2|	131.3	1e-29
CL11740.C3	992	Zgc:195245 [Danio rerio] >gi|190337740|gb|AAI63850.1| Zgc:195245 [Danio rerio]	0.7242	6.9328	-3.259	Down	1.25e-23	8.6e-23	-	-		gi|190337716|gb|AAI63818.1|	29.6	7e-83
CL11741.C2	527	PREDICTED: multidrug resistance-associated protein 1-like [Oreochromis niloticus]	1.136	0	10.1497	Up	0.000388	0.000676	GO:0055085//transmembrane transport;GO:0019370//leukotriene biosynthetic process;GO:0006692;GO:0006200//ATP catabolic process;GO:0042493//response to drug	GO:0016887//ATPase activity;GO:0000166//nucleotide binding;GO:0005215//transporter activity		gi|348532704|ref|XP_003453846.1|	186	5e-46
CL11742.C1	805	PREDICTED: hypothetical protein LOC100692079 [Oreochromis niloticus]	10.4862	0.1898	5.7879	Up	1.9e-43	2.21e-42	-	-		gi|348519112|ref|XP_003447075.1|	131	5e-29
CL11743.C1	425	PREDICTED: regulator of G-protein signaling 7-like [Oreochromis niloticus]	3.8034	0	11.8931	Up	7.1e-10	2.35e-09	GO:0035556;GO:0038032;GO:0043547//positive regulation of GTPase activity	GO:0004871//signal transducer activity;GO:0005096//GTPase activator activity		gi|348501796|ref|XP_003438455.1|	225.3	5e-58
CL11744.C1	1550	novel protein similar to vertebrate PAS domain containing serine/threonine kinase (PASK) [Danio rerio]	1.9698	0.2629	2.9055	Up	1.2e-10	4.22e-10	GO:0045719//negative regulation of glycogen biosynthetic process;GO:2000505;GO:0043576//regulation of respiratory gaseous exchange;GO:0070092;GO:0045727//positive regulation of translation;GO:0046777//protein amino acid autophosphorylation	GO:0004871//signal transducer activity;GO:0005515//protein binding;GO:0035091//phosphoinositide binding;GO:0004674//protein serine/threonine kinase activity;GO:0005524//ATP binding		gi|169154325|emb|CAQ13600.1|	253.4	1e-167
CL11745.C2	640	vacuolar protein sorting 53 homolog [Danio rerio]	6.1739	13.2929	-1.1064	Down	3.83e-08	1.08e-07	GO:0015031//protein transport	-		gi|301173016|ref|NP_001007459.2|	100.5	4e-20
CL11751.C2	1904	PREDICTED: cyclin-dependent kinase 19 [Danio rerio]	2.0438	0.2943	2.7959	Up	9.42e-13	3.83e-12	GO:0007049//cell cycle;GO:0006468//protein amino acid phosphorylation;GO:0051301//cell division	GO:0005524//ATP binding;GO:0004693//cyclin-dependent protein kinase activity		gi|326676928|ref|XP_001923353.3|	945.3	0
CL11757.C1	2039	novel protein similar to vertebrate YLP motif containing 1 (YLPM1) [Danio rerio]	23.2542	4.1474	2.4872	Up	6.28e-122	1.88e-120	-	-		gi|55963443|emb|CAI12027.1|	71.6	1e-10
CL11758.C2	988	uncharacterized protein LOC557983 [Danio rerio] >gi|108742147|gb|AAI17616.1| Zgc:136551 [Danio rerio]	11.816	3.6093	1.711	Up	8.18e-20	4.82e-19	GO:0007266//Rho protein signal transduction;GO:0048011//nerve growth factor receptor signaling pathway;GO:0050771//negative regulation of axonogenesis;GO:0008283//cell proliferation;GO:0050790//regulation of catalytic activity;GO:0038032	GO:0005515//protein binding;GO:0005089//Rho guanyl-nucleotide exchange factor activity		gi|113676379|ref|NP_001038313.1|	455.7	1e-126
CL11759.C2	304	Gclc protein [Danio rerio]	26.3891	2.8488	3.2115	Up	2.39e-28	1.93e-27	GO:0006979//response to oxidative stress;GO:0009725//response to hormone stimulus;GO:0006750//glutathione biosynthetic process;GO:0045454//cell redox homeostasis;GO:0009408//response to heat;GO:0006916//anti-apoptosis;GO:0006536//glutamate metabolic process;GO:0045892//negative regulation of transcription, DNA-dependent;GO:0050880//regulation of blood vessel size;GO:0006534//cysteine metabolic pr…	GO:0043531//ADP binding;GO:0016595//glutamate binding;GO:0004357//glutamate-cysteine ligase activity;GO:0000287//magnesium ion binding;GO:0050662//coenzyme binding		gi|158253750|gb|AAI54236.1|	179.5	3e-44
CL11763.C1	1250	Zgc:111960 protein [Danio rerio]	2.0116	4.809	-1.2574	Down	3.29e-07	8.5e-07	GO:0006468//protein amino acid phosphorylation;GO:0007216//metabotropic glutamate receptor signaling pathway	GO:0004674//protein serine/threonine kinase activity;GO:0005524//ATP binding;GO:0003779//actin binding;GO:0035256//metabotropic glutamate receptor binding;GO:0019904//protein domain specific binding;GO:0046982//protein heterodimerization activity;GO:0030160//GKAP/Homer scaffold activity;GO:0042803//protein homodimerization activity		gi|166796880|gb|AAI59235.1|	534.6	3e-150
CL11767.C1	519	PREDICTED: telomerase protein component 1 [Danio rerio]	2.5377	7.1654	-1.4975	Down	4.93e-06	1.1e-05	-	-		gi|326665080|ref|XP_002660903.2|	189.5	4e-47
CL11769.C2	1321	transcription elongation factor A protein 1 [Danio rerio] >gi|31418820|gb|AAH53177.1| Transcription elongation factor A (SII), 1 [Danio rerio] >gi|169145966|emb|CAQ15114.1| transcription elongation factor A (SII), 1 [Danio rerio] >gi|182891554|gb|AAI64750.1| Tcea1 protein [Danio rerio]	15.2275	35.8645	-1.2359	Down	7.62e-46	9.31e-45	GO:0045944//positive regulation of transcription from RNA polymerase II promoter;GO:0032784;GO:0006414//translational elongation;GO:0030218//erythrocyte differentiation	GO:0003746//translation elongation factor activity;GO:0008270//zinc ion binding;GO:0003677//DNA binding;GO:0005515//protein binding		gi|41053387|ref|NP_956288.1|	600.9	4e-170
CL1177.C5	2089	PREDICTED: serine/threonine-protein phosphatase 2A 55 kDa regulatory subunit B alpha isoform [Danio rerio]	14.6159	31.6534	-1.1148	Down	4.93e-54	6.94e-53	GO:0006470//protein amino acid dephosphorylation;GO:0010458//exit from mitosis;GO:0051301//cell division;GO:0007067//mitosis;GO:0007165//signal transduction;GO:0010467//gene expression;GO:0050790//regulation of catalytic activity;GO:0043278//response to morphine;GO:0000184//nuclear-transcribed mRNA catabolic process, nonsense-mediated decay	GO:0008601//protein phosphatase type 2A regulator activity;GO:0004722//protein serine/threonine phosphatase activity;GO:0005515//protein binding		gi|326669842|ref|XP_687103.5|	891	0
CL11770.C1	551	Meis4.1a protein [Danio rerio]	5.4327	0.0925	5.8761	Up	3.5e-16	1.74e-15	GO:0001525//angiogenesis;GO:0048844//artery morphogenesis;GO:0009880//embryonic pattern specification;GO:0001885//endothelial cell development;GO:0006355//regulation of transcription, DNA-dependent;GO:0060059//embryonic retina morphogenesis in camera-type eye;GO:0001947//heart looping;GO:0050821//protein stabilization;GO:0000082//G1/S transition of mitotic cell cycle	GO:0043565//sequence-specific DNA binding;GO:0005515//protein binding;GO:0003700//transcription factor activity		gi|41944540|gb|AAH65977.1|	203.8	2e-51
CL11772.C3	542	putative DNA binding protein [Homo sapiens]	21.7601	1.0339	4.3955	Up	2.29e-52	3.14e-51	GO:0000073//spindle pole body separation;GO:0043484//regulation of RNA splicing;GO:0000910//cytokinesis;GO:0051726//regulation of cell cycle;GO:0006916//anti-apoptosis;GO:0006397//mRNA processing	GO:0003723//RNA binding;GO:0005515//protein binding		gi|15706422|emb|CAC69885.1|	62	1e-08
CL11775.C1	690	uncharacterized protein LOC560226 [Danio rerio] >gi|169146027|emb|CAQ14560.1| novel protein similar to vertebrate breakpoint cluster region (BCR) [Danio rerio] >gi|169158746|emb|CAQ15301.1| novel protein similar to vertebrate breakpoint cluster region (BCR) [Danio rerio]	3.4706	0.1477	4.5544	Up	7.98e-12	3.04e-11	-	-		gi|218563769|ref|NP_001116725.1|	382.1	1e-104
CL11777.C1	701	PREDICTED: tetratricopeptide repeat protein 39A [Danio rerio]	5.6366	0.8721	2.6923	Up	1.81e-12	7.26e-12	-	-		gi|292616764|ref|XP_002663143.1|	297.4	3e-79
CL11778.C5	4921	intersectin 1 (SH3 domain protein) [Danio rerio] >gi|220678254|emb|CAP09219.2| intersectin 1 (SH3 domain protein) [Danio rerio]	1.0828	0.176	2.6211	Up	6.61e-16	3.23e-15	GO:0035023//regulation of Rho protein signal transduction;GO:0050790//regulation of catalytic activity	GO:0005089//Rho guanyl-nucleotide exchange factor activity;GO:0005543//phospholipid binding;GO:0005509//calcium ion binding		gi|220678240|emb|CAX13956.1|	954.5	0
CL11779.C3	1141	tetraspanin 3 [Danio rerio] >gi|66910443|gb|AAH97114.1| Zgc:114050 [Danio rerio] >gi|94732744|emb|CAK10817.1| novel protein similar to vertebrate transmembrane 4 superfamily member 8 (TM4SF8) [Danio rerio]	9.6544	0.0893	6.7564	Up	3.75e-59	5.72e-58	-	-		gi|70887727|ref|NP_001020709.1|	457.6	4e-127
CL11782.C1	699	obscurin-MLCK [Danio rerio]	1.8843	0	10.8798	Up	3.46e-08	9.85e-08	-	-		gi|89160915|gb|AAT80899.2|	26.9	1e-91
CL11783.C1	4699	PREDICTED: protein KIAA0664 homolog [Danio rerio]	0.5988	0	9.2259	Up	1.26e-16	6.43e-16	-	-		gi|292625723|ref|XP_001920829.2|	2312.3	0
CL11786.C1	927	interferon regulatory factor 2a [Danio rerio]	16.9852	3.4072	2.3176	Up	2.22e-38	2.32e-37	-	-		gi|220679046|emb|CAX14483.1|	334	5e-90
CL11787.C1	407	PREDICTED: synergin gamma [Danio rerio]	4.1187	0.6258	2.7184	Up	4.84e-06	1.09e-05	GO:0006897//endocytosis;GO:0006886//intracellular protein transport	GO:0005509//calcium ion binding		gi|326674122|ref|XP_003200075.1|	48.1	8e-29
CL11788.C1	843	fast skeletal myosin light chain 1b [Cyprinus carpio]	2.8407	0.0604	5.5556	Up	6.73e-13	2.77e-12	-	GO:0005509//calcium ion binding		gi|1339867|dbj|BAA12732.1|	305.1	2e-81
CL11790.C2	731	unnamed protein product [Tetraodon nigroviridis]	0.819	5.0873	-2.635	Down	4.5e-11	1.63e-10	GO:0034970//histone H3-R2 methylation;GO:0032091//negative regulation of protein binding;GO:0033146//regulation of estrogen receptor signaling pathway;GO:0006397//mRNA processing;GO:0044255//cellular lipid metabolic process;GO:0006355//regulation of transcription, DNA-dependent;GO:0048742//regulation of skeletal muscle fiber development;GO:0008284//positive regulation of cell proliferation;GO:000…	GO:0035242//protein-arginine omega-N asymmetric methyltransferase activity;GO:0035642;GO:0044212;GO:0042803//protein homodimerization activity;GO:0008013//beta-catenin binding;GO:0030374//ligand-dependent nuclear receptor transcription coactivator activity;GO:0070577//histone acetyl-lysine binding		gi|47216268|emb|CAG05964.1|	87	7e-16
CL11791.C1	255	PREDICTED: zinc finger protein 135-like [Danio rerio]	19.9559	1.9978	3.3203	Up	5e-19	2.84e-18	-	GO:0008270//zinc ion binding;GO:0003676//nucleic acid binding		gi|326678066|ref|XP_003200973.1|	73.2	3e-12
CL11794.C2	3081	breast carcinoma amplified sequence 3 [Danio rerio] >gi|34784010|gb|AAH56819.1| Breast carcinoma amplified sequence 3 [Danio rerio]	11.6588	3.2738	1.8324	Up	2.95e-63	4.78e-62	-	-		gi|41055118|ref|NP_956916.1|	1797.7	0
CL11795.C2	999	S-adenosylhomocysteine hydrolase-like 2 [Danio rerio]	39.5523	18.0519	1.1316	Up	2.01e-34	1.92e-33	GO:0006730//one-carbon metabolic process	GO:0004013//adenosylhomocysteinase activity		gi|37747959|gb|AAH59517.1|	553.9	3e-156
CL118.C3	2499	Gsna protein [Danio rerio]	13.3918	2.8539	2.2303	Up	4.71e-76	9.04e-75	GO:0051593//response to folic acid;GO:0014003//oligodendrocyte development;GO:0060271//cilium morphogenesis;GO:0006921//cell structure disassembly during apoptosis;GO:0042246//tissue regeneration;GO:0045471//response to ethanol;GO:0007568//aging;GO:0030155//regulation of cell adhesion;GO:0071276;GO:0051014//actin filament severing;GO:0016192//vesicle-mediated transport;GO:0048015//phosphoinositid…	GO:0005509//calcium ion binding;GO:0003779//actin binding		gi|116487953|gb|AAI25893.1|	1422.9	0
CL1180.C3	1556	Cbp/p300-interacting transactivator 1 [Ctenopharyngodon idella] >gi|169160090|gb|ACA49546.1| Cbp/p300-interacting transactivator with Glu/Asp-rich carboxy-terminal domain 1 [Ctenopharyngodon idella]	2.2701	10.3457	-2.1882	Down	2.75e-35	2.67e-34	GO:0032496//response to lipopolysaccharide;GO:0071105;GO:0042438//melanin biosynthetic process;GO:0032868//response to insulin stimulus;GO:0043066//negative regulation of apoptosis;GO:0060711//labyrinthine layer development;GO:0045892//negative regulation of transcription, DNA-dependent;GO:0001658//branching involved in ureteric bud morphogenesis;GO:0003340;GO:0030318//melanocyte differentiation;…	GO:0005515//protein binding;GO:0003682//chromatin binding		gi|169135202|gb|ACA48501.1|	271.6	6e-71
CL11800.C1	733	sphingosine 1-phosphate receptor [Danio rerio] >gi|94733735|emb|CAK05344.1| endothelial differentiation, sphingolipid G-protein-coupled receptor, 1 [Danio rerio]	3.8387	0.417	3.2025	Up	9.03e-11	3.2e-10	GO:0001525//angiogenesis;GO:0051497//negative regulation of stress fiber formation;GO:0032320//positive regulation of Ras GTPase activity;GO:0007193//inhibition of adenylate cyclase activity by G-protein signaling pathway;GO:0050927//positive regulation of positive chemotaxis;GO:0051482//elevation of cytosolic calcium ion concentration during G-protein signaling, coupled to IP3 second messenger (…	GO:0038036;GO:0046625//sphingolipid binding		gi|12018162|gb|AAG45430.1|AF321294_1	161.4	3e-38
CL11803.C2	3007	cell division protein kinase 17 [Danio rerio] >gi|55251373|emb|CAH68888.1| novel protein similar to vertebrate PCTAIRE protein kinase 2 (PCTK2) [Danio rerio] >gi|55962513|emb|CAI11763.1| novel protein similar to vertebrate PCTAIRE protein kinase 2 (PCTK2) [Danio rerio]	18.2172	7.8608	1.2126	Up	2.28e-52	3.12e-51	GO:0007049//cell cycle;GO:0006468//protein amino acid phosphorylation;GO:0051301//cell division	GO:0005524//ATP binding;GO:0004693//cyclin-dependent protein kinase activity		gi|318085121|ref|NP_001188286.1|	1053.1	0
CL11804.C1	836	cyclin D1 [Danio rerio]	1.6471	15.5388	-3.2379	Down	3.69e-43	4.27e-42	GO:0001934//positive regulation of protein amino acid phosphorylation;GO:0048593//camera-type eye morphogenesis;GO:0060070//Wnt receptor signaling pathway through beta-catenin;GO:0007595//lactation;GO:0030857//negative regulation of epithelial cell differentiation;GO:0045737//positive regulation of cyclin-dependent protein kinase activity;GO:0051301//cell division;GO:0060749//mammary gland alveol…	GO:0019901//protein kinase binding;GO:0004672//protein kinase activity;GO:0016538//cyclin-dependent protein kinase regulator activity		gi|19880484|gb|AAM00355.1|AF365874_1	293.9	5e-78
CL11806.C2	2417	PREDICTED: probable G-protein coupled receptor 37-like [Danio rerio]	6.1924	0.3162	4.2916	Up	4.82e-65	7.99e-64	GO:0007165//signal transduction	GO:0004872//receptor activity;GO:0004871//signal transducer activity		gi|326680327|ref|XP_003201499.1|	800.8	0
CL1181.C1	315	PREDICTED: cyclin-dependent kinase 4 inhibitor D-like [Danio rerio]	182.264	2.5876	6.1383	Up	3.08e-294	2.21e-292	GO:0000080//G1 phase of mitotic cell cycle;GO:0033280//response to vitamin D;GO:0032526//response to retinoic acid;GO:0000731//DNA synthesis during DNA repair;GO:0009411//response to UV;GO:0000079//regulation of cyclin-dependent protein kinase activity;GO:0008285//negative regulation of cell proliferation;GO:0006916//anti-apoptosis;GO:0048102//autophagic cell death;GO:0007050//cell cycle arrest;G…	GO:0019901//protein kinase binding;GO:0004861//cyclin-dependent protein kinase inhibitor activity		gi|292614475|ref|XP_002662282.1|	113.2	3e-24
CL11811.C1	3742	PREDICTED: ubiquitin carboxyl-terminal hydrolase 43-like [Danio rerio]	16.3989	0.3676	5.4793	Up	1.74e-300	1.28e-298	-	-		gi|189517011|ref|XP_001920291.1|	1884.4	0
CL11821.C2	2597	phospholipase A-2-activating protein [Danio rerio] >gi|33417201|gb|AAH55539.1| Phospholipase A2-activating protein [Danio rerio]	18.4652	8.9057	1.052	Up	5.84e-37	5.91e-36	GO:0007165//signal transduction;GO:0006954//inflammatory response;GO:0006644//phospholipid metabolic process	GO:0016005//phospholipase A2 activator activity		gi|47086659|ref|NP_997855.1|	1472.2	0
CL11822.C2	465	PREDICTED: zinc finger BED domain-containing protein 1-like [Acyrthosiphon pisum]	1.2875	0	10.3304	Up	0.000388	0.000676	-	-		gi|328714814|ref|XP_003245462.1|	33.5	2e-07
CL11823.C1	1813	protein Dr1 [Danio rerio] >gi|115528038|gb|AAI24606.1| Zgc:152914 [Danio rerio]	9.7743	4.6925	1.0586	Up	8.64e-15	3.99e-14	GO:0000122//negative regulation of transcription from RNA polymerase II promoter;GO:0043966//histone H3 acetylation	GO:0017025//TATA-binding protein binding;GO:0043565//sequence-specific DNA binding;GO:0003714//transcription corepressor activity		gi|116268019|ref|NP_001070782.1|	337	1e-90
CL11824.C3	1251	transmembrane protein 54 [Danio rerio] >gi|31418795|gb|AAH53159.1| Zgc:63942 [Danio rerio]	0.2393	2.3619	-3.3031	Down	5.8e-11	2.09e-10	-	-		gi|41054754|ref|NP_956641.1|	406	1e-111
CL11825.C2	788	PREDICTED: small VCP/p97-interacting protein-like [Oreochromis niloticus]	2.963	6.3355	-1.0964	Down	3.05e-05	6.24e-05	-	-		gi|348512741|ref|XP_003443901.1|	131	5e-29
CL11827.C1	1318	PREDICTED: TOM1-like protein 2-like [Danio rerio]	13.6724	1.3142	3.379	Up	1.01e-64	1.67e-63	GO:0006886//intracellular protein transport	-		gi|326666357|ref|XP_003198249.1|	710.7	0
CL11829.C1	2407	Ewing sarcoma breakpoint region 1b [Danio rerio] >gi|27881957|gb|AAH44518.1| Ewing sarcoma breakpoint region 1b [Danio rerio] >gi|148725615|emb|CAN88686.1| fusion, derived from t(12;16) malignant liposarcoma (human), like [Danio rerio]	6.1684	0.9524	2.6953	Up	5.74e-43	6.62e-42	GO:0021954//central nervous system neuron development;GO:0007067//mitosis	GO:0008270//zinc ion binding;GO:0003676//nucleic acid binding;GO:0005515//protein binding;GO:0000166//nucleotide binding		gi|47086775|ref|NP_997795.1|	915.2	0
CL1183.C1	860	cyclin-dependent kinase 2-associated protein 2 [Danio rerio] >gi|49900387|gb|AAH75917.1| Zgc:92182 [Danio rerio] >gi|220679476|emb|CAX13025.1| novel protein similar to vertebrate CDK2-associated protein 2 (CDK2AP2, zgc:92182) [Danio rerio]	6.5437	17.7116	-1.4365	Down	1.76e-19	1.02e-18	GO:0060325//face morphogenesis;GO:0001701//in utero embryonic development	-		gi|57770495|ref|NP_001009898.1|	223	1e-56
CL11833.C2	487	NADH dehydrogenase 1 alpha subcomplex subunit 11 [Salmo salar] >gi|223671979|gb|ACN12171.1| NADH dehydrogenase 1 alpha subcomplex subunit 11 [Salmo salar]	59.2532	120.506	-1.0241	Down	3.46e-42	3.93e-41	-	-		gi|223646132|gb|ACN09824.1|	243.8	1e-63
CL11834.C1	1129	unnamed protein product [Tetraodon nigroviridis]	19.1959	4.7378	2.0185	Up	4.84e-44	5.7e-43	-	-		gi|47209203|emb|CAF94284.1|	60.1	1e-27
CL11836.C3	830	rhomboid domain-containing protein 1 [Danio rerio] >gi|62204835|gb|AAH92835.1| Zgc:110266 [Danio rerio]	2.4524	0.0614	5.3198	Up	6.13e-11	2.21e-10	GO:0008152//metabolic process	GO:0004252//serine-type endopeptidase activity		gi|62955205|ref|NP_001017614.1|	42.4	2e-72
CL11838.C2	609	Gap-Pol polyprotein [Schistosoma japonicum]	4.6203	0.251	4.2022	Up	4.37e-13	1.82e-12	-	-		gi|254587273|emb|CAX83693.1|	117.5	3e-25
CL11839.C1	1864	PREDICTED: uncharacterized protein KIAA1841 homolog [Danio rerio]	9.9566	1.9404	2.3593	Up	6.72e-46	8.23e-45	-	-		gi|189530826|ref|XP_001333668.2|	807.7	0
CL11840.C2	264	c-myc-binding protein [Ictalurus punctatus] >gi|308323783|gb|ADO29027.1| c-myc-binding protein [Ictalurus punctatus]	3.6284	0.193	4.2327	Up	3.73e-05	7.56e-05	-	-		gi|318152303|ref|NP_001187716.1|	85.5	6e-16
CL11841.C1	530	unnamed protein product [Oikopleura dioica]	7.0034	0.0961	6.1874	Up	3.83e-20	2.29e-19	-	-		gi|313213290|emb|CBY37126.1|	54.7	1e-06
CL11844.C1	279	PREDICTED: zinc finger protein 782-like [Danio rerio]	3.4333	0	11.7454	Up	3.66e-06	8.42e-06	-	-		gi|326681029|ref|XP_003201694.1|	32.7	1e-06
CL11847.C2	414	ephrin B2b precursor [Danio rerio] >gi|14495332|gb|AAK64276.1|AF375226_1 ephrin B2b [Danio rerio] >gi|220679655|emb|CAX13453.1| ephrin B2b [Danio rerio]	7.8088	1.1075	2.8178	Up	6.83e-11	2.45e-10	GO:0001945//lymph vessel development;GO:0009887//organ morphogenesis;GO:0007219//Notch signaling pathway;GO:0048013//ephrin receptor signaling pathway;GO:0002042//cell migration involved in sprouting angiogenesis;GO:0007155//cell adhesion;GO:0050920//regulation of chemotaxis	GO:0046875//ephrin receptor binding		gi|18858595|ref|NP_571883.1|	245.7	3e-64
CL11848.C1	842	snRNA-activating protein complex subunit 5 [Danio rerio] >gi|94732941|emb|CAK03600.1| novel protein similar to vertebrate small nuclear RNA activating complex, polypeptide 5, 19kDa (SNAPC5) [Danio rerio] >gi|124481890|gb|AAI33152.1| Snapc5 protein [Danio rerio]	8.1056	1.7546	2.2078	Up	1.47e-16	7.49e-16	-	-		gi|122114624|ref|NP_001073632.1|	54.3	7e-06
CL1185.C1	699	pleckstrin [Danio rerio] >gi|38511397|gb|AAH61706.1| Pleckstrin [Danio rerio]	6.5092	0.3644	4.1589	Up	2.73e-20	1.64e-19	GO:0032233//positive regulation of actin filament bundle formation;GO:0010920//negative regulation of inositol phosphate biosynthetic process;GO:0070560//protein secretion by platelet;GO:0031529//ruffle organization;GO:0010572//positive regulation of platelet activation;GO:0010925//positive regulation of inositol-polyphosphate 5-phosphatase activity;GO:0050849//negative regulation of calcium-medi…	GO:0005080//protein kinase C binding;GO:0042803//protein homodimerization activity;GO:0043325//phosphatidylinositol-3,4-bisphosphate binding		gi|41053543|ref|NP_957135.1|	347.1	3e-94
CL11852.C2	258	PREDICTED: tripartite motif-containing protein 39-like [Danio rerio]	7.1934	0	12.8125	Up	3.17e-11	1.16e-10	-	GO:0046872//metal ion binding		gi|326672583|ref|XP_002664099.2|	86.7	3e-16
CL11855.C1	618	UBX domain protein 6 [Danio rerio]	19.9559	5.0284	1.9886	Up	2.78e-25	2.03e-24	-	GO:0005515//protein binding		gi|33416455|gb|AAH55680.1|	255	1e-66
CL11856.C1	425	PREDICTED: GRAM domain-containing protein 2-like isoform 1 [Danio rerio]	5.9164	1.1987	2.3032	Up	3.13e-07	8.09e-07	-	-		gi|326669598|ref|XP_687453.2|	70.9	1e-11
CL11857.C2	1351	cell division protein kinase 9 [Danio rerio] >gi|31323429|gb|AAP47016.1| cyclin-dependent kinase 9 [Danio rerio]	11.0341	22.9639	-1.0574	Down	3.24e-24	2.28e-23	GO:0006367//transcription initiation from RNA polymerase II promoter;GO:0031056//regulation of histone modification;GO:0071157;GO:0006355//regulation of transcription, DNA-dependent;GO:0043111//replication fork arrest;GO:0008283//cell proliferation;GO:0051301//cell division;GO:0006468//protein amino acid phosphorylation;GO:0006282//regulation of DNA repair;GO:0071345;GO:0050434//positive regulati…	GO:0005515//protein binding;GO:0004693//cyclin-dependent protein kinase activity;GO:0017069//snRNA binding;GO:0044212;GO:0008353//RNA polymerase II carboxy-terminal domain kinase activity;GO:0005524//ATP binding		gi|47086849|ref|NP_997756.1|	790.8	0
CL11858.C3	1856	Rho GDP dissociation inhibitor gamma [Hypophthalmichthys molitrix]	2.2579	5.2974	-1.2303	Down	1.24e-10	4.37e-10	GO:0050790//regulation of catalytic activity	GO:0005096//GTPase activator activity;GO:0005094//Rho GDP-dissociation inhibitor activity		gi|295314934|gb|ADF97617.1|	398.3	6e-109
CL11859.C1	1291	novel protein [Danio rerio]	53.8857	4.4984	3.5824	Up	6.14e-258	3.86e-256	-	GO:0051082//unfolded protein binding;GO:0031072//heat shock protein binding		gi|94733886|emb|CAK05333.1|	691	0
CL11863.C4	892	wibg homolog [Salmo salar]	6.8459	24.6148	-1.8462	Down	1.77e-38	1.85e-37	GO:0045727//positive regulation of translation;GO:0000184//nuclear-transcribed mRNA catabolic process, nonsense-mediated decay	GO:0043022//ribosome binding		gi|209737840|gb|ACI69789.1|	228.4	2e-58
CL11865.C1	878	mitochondrial import inner membrane translocase subunit Tim9 B [Danio rerio] >gi|82178250|sp|Q568N4.1|TIM9B_DANRE RecName: Full=Mitochondrial import inner membrane translocase subunit Tim9 B; AltName: Full=TIMM10B; Short=Tim10b >gi|62202168|gb|AAH92787.1| Zgc:110193 [Danio rerio]	6.205	322.658	-5.7004	Down	0	0	GO:0045039//protein import into mitochondrial inner membrane	GO:0046872//metal ion binding		gi|62955631|ref|NP_001017829.1|	225.7	1e-57
CL11867.C1	1071	beta-carotene oxygenase 2a [Danio rerio] >gi|92098295|gb|AAI15260.1| Beta-carotene oxygenase 2a [Danio rerio]	27.2787	0.0476	9.1626	Up	4.88e-163	1.93e-161	GO:0016119//carotene metabolic process;GO:0001523//retinoid metabolic process;GO:0006776//vitamin A metabolic process	GO:0016702//oxidoreductase activity, acting on single donors with incorporation of molecular oxygen, incorporation of two atoms of oxygen		gi|94536962|ref|NP_001035402.1|	30.8	3e-39
CL11868.C2	1170	COP9 signalosome complex subunit 5 [Danio rerio] >gi|55976436|sp|Q6PC30.1|CSN5_DANRE RecName: Full=COP9 signalosome complex subunit 5; Short=Signalosome subunit 5 >gi|37589673|gb|AAH59493.1| COP9 constitutive photomorphogenic homolog subunit 5 [Danio rerio]	19.8024	4.6589	2.0876	Up	5.18e-49	6.7e-48	GO:0006413//translational initiation;GO:0051726//regulation of cell cycle;GO:0045944//positive regulation of transcription from RNA polymerase II promoter;GO:0046328//regulation of JNK cascade;GO:0010388//cullin deneddylation;GO:0006508//proteolysis	GO:0003743//translation initiation factor activity;GO:0046872//metal ion binding;GO:0008237//metallopeptidase activity;GO:0005515//protein binding;GO:0003713//transcription coactivator activity		gi|41152279|ref|NP_957019.1|	642.5	0
CL11869.C2	1625	Si:ch211-11k18.10 protein [Danio rerio]	13.5209	2.8215	2.2607	Up	2.35e-51	3.16e-50	-	-		gi|160774289|gb|AAI55054.1|	594	6e-168
CL1187.C1	1841	PREDICTED: ena/VASP-like protein-like [Oreochromis niloticus]	11.8695	2.8501	2.0582	Up	1.68e-45	2.04e-44	GO:0007411//axon guidance;GO:0008154//actin polymerization or depolymerization;GO:0009887//organ morphogenesis;GO:0007166//cell surface receptor linked signal transduction;GO:0051289//protein homotetramerization	GO:0003779//actin binding;GO:0005522//profilin binding;GO:0017124//SH3 domain binding		gi|348531264|ref|XP_003453130.1|	397.5	1e-108
CL11872.C3	5027	retinoblastoma-binding protein 6 isoform 1 [Danio rerio]	44.5763	11.0561	2.0114	Up	0	0	GO:0042787//protein ubiquitination during ubiquitin-dependent protein catabolic process	GO:0005515//protein binding;GO:0004842//ubiquitin-protein ligase activity		gi|302632528|ref|NP_001180603.1|	2481.4	0
CL11874.C2	1295	PREDICTED: acetyl-coenzyme A synthetase, cytoplasmic-like [Oreochromis niloticus]	3.7446	0.7081	2.4028	Up	2.44e-13	1.03e-12	GO:0006085//acetyl-CoA biosynthetic process;GO:0006805//xenobiotic metabolic process;GO:0006069//ethanol oxidation;GO:0008610//lipid biosynthetic process	GO:0016208//AMP binding;GO:0005524//ATP binding;GO:0003987//acetate-CoA ligase activity		gi|348517106|ref|XP_003446076.1|	773.1	0
CL11875.C1	1073	ribosome biogenesis regulatory protein homolog [Danio rerio] >gi|33585885|gb|AAH55615.1| RRS1 ribosome biogenesis regulator homolog (S. cerevisiae) [Danio rerio] >gi|182888746|gb|AAI64156.1| Rrs1 protein [Danio rerio]	7.3091	22.3143	-1.6102	Down	7.52e-35	7.24e-34	GO:0042254//ribosome biogenesis;GO:0007080//mitotic metaphase plate congression	GO:0005515//protein binding		gi|41056045|ref|NP_956356.1|	607.4	3e-172
CL11877.C3	1997	PREDICTED: ski-like protein-like [Oreochromis niloticus]	4.5268	0.7143	2.6639	Up	1.94e-26	1.48e-25	GO:0000122//negative regulation of transcription from RNA polymerase II promoter;GO:0045596//negative regulation of cell differentiation;GO:0030512//negative regulation of transforming growth factor beta receptor signaling pathway;GO:0070206//protein trimerization;GO:0042981//regulation of apoptosis;GO:0007283//spermatogenesis;GO:0070306//lens fiber cell differentiation;GO:0050772//positive regul…	GO:0005515//protein binding;GO:0003682//chromatin binding		gi|348522153|ref|XP_003448590.1|	822.8	0
CL11878.C2	2454	formin binding protein 1-like [Danio rerio]	3.757	21.3612	-2.5073	Down	1.93e-130	6.1e-129	GO:0030050//vesicle transport along actin filament;GO:0072583;GO:0006900//membrane budding;GO:0051491//positive regulation of filopodium assembly;GO:0006914//autophagy	GO:0008289//lipid binding;GO:0005515//protein binding		gi|169158140|emb|CAQ13233.1|	1087.8	0
CL11879.C2	1659	PREDICTED: uncharacterized protein C16orf73 homolog [Oreochromis niloticus]	167.695	0.4606	8.5081	Up	0	0	-	-		gi|348502098|ref|XP_003438606.1|	571.2	4e-161
CL11880.C3	4321	PREDICTED: zinc finger protein 574-like [Danio rerio]	20.6302	9.6439	1.0971	Up	7.69e-72	1.4e-70	-	-		gi|326674730|ref|XP_694427.4|	1867.8	0
CL11887.C1	1116	MYST histone acetyltransferase (monocytic leukemia) 3 [Danio rerio] >gi|190339720|gb|AAI63677.1| MYST histone acetyltransferase (monocytic leukemia) 3 [Danio rerio]	5.5254	0.4565	3.5974	Up	2.49e-24	1.76e-23	GO:0009880//embryonic pattern specification;GO:0035162//embryonic hemopoiesis;GO:0001502//cartilage condensation;GO:0014036//neural crest cell fate specification;GO:0045892//negative regulation of transcription, DNA-dependent;GO:0035019//somatic stem cell maintenance;GO:0048703//embryonic viscerocranium morphogenesis;GO:0030099//myeloid cell differentiation;GO:0043966//histone H3 acetylation;GO:0…	GO:0008270//zinc ion binding;GO:0004402//histone acetyltransferase activity;GO:0003713//transcription coactivator activity;GO:0003677//DNA binding;GO:0008134//transcription factor binding		gi|122891316|emb|CAM13411.1|	305.8	2e-81
CL11889.C2	5766	PREDICTED: mitogen-activated protein kinase kinase kinase 1 [Danio rerio]	3.2602	0.5036	2.6946	Up	5.86e-54	8.23e-53	GO:0006461//protein complex assembly;GO:0032956//regulation of actin cytoskeleton organization;GO:0007015//actin filament organization;GO:0006915//apoptosis;GO:0034142//toll-like receptor 4 signaling pathway;GO:0008063//Toll signaling pathway;GO:0000186//activation of MAPKK activity;GO:0044087;GO:0016567//protein ubiquitination;GO:0034130;GO:0002755//MyD88-dependent toll-like receptor signaling p…	GO:0004709//MAP kinase kinase kinase activity;GO:0008270//zinc ion binding;GO:0005524//ATP binding;GO:0019901//protein kinase binding		gi|326671046|ref|XP_002663531.2|	2676.7	0
CL11890.C1	540	hypothetical protein GW7_03274 [Heterocephalus glaber]	13.304	227.545	-4.0962	Down	0	0	-	-		gi|351696119|gb|EHA99037.1|	94	3e-18
CL11891.C2	1933	rab5 GDP/GTP exchange factor [Danio rerio] >gi|38541983|gb|AAH61953.1| Zgc:65944 [Danio rerio]	2.7874	0.2108	3.725	Up	5.2e-22	3.36e-21	GO:0006810//transport	GO:0003677//DNA binding;GO:0008270//zinc ion binding;GO:0005515//protein binding		gi|41053555|ref|NP_957137.1|	914.8	0
CL11898.C2	1272	sentrin-specific protease 8 [Danio rerio] >gi|115313185|gb|AAI24225.1| Zgc:153043 [Danio rerio] >gi|182889384|gb|AAI65023.1| Zgc:153043 protein [Danio rerio]	3.8123	12.6556	-1.731	Down	2.4e-26	1.82e-25	GO:0006508//proteolysis	GO:0019784//NEDD8-specific protease activity		gi|116004547|ref|NP_001070633.1|	384	7e-105
CL119.C3	1735	transcription cofactor vestigial-like protein 4 [Danio rerio] >gi|46249967|gb|AAH68363.1| Vestigial like 4 (Drosophila) [Danio rerio]	46.9281	10.2767	2.1911	Up	2.25e-178	9.75e-177	GO:0006355//regulation of transcription, DNA-dependent	-		gi|47086111|ref|NP_998440.1|	500.4	1e-139
CL1191.C2	2084	PREDICTED: serine/threonine-protein kinase pim-2-like [Danio rerio]	31.8299	0.1956	7.3463	Up	0	0	-	-		gi|326675512|ref|XP_003200374.1|	21.2	9e-18
CL11913.C1	4691	1-phosphatidylinositol-4,5-bisphosphate phosphodiesterase gamma-1 [Danio rerio] >gi|27883903|gb|AAO23907.1| phospholipase C gamma 1 [Danio rerio]	20.1516	3.3991	2.5677	Up	3.14e-250	1.91e-248	GO:0009629//response to gravity;GO:0001701//in utero embryonic development;GO:0007411//axon guidance;GO:0042542//response to hydrogen peroxide;GO:0000186//activation of MAPKK activity;GO:0071364;GO:0010243//response to organic nitrogen;GO:0045766//positive regulation of angiogenesis;GO:0008016//regulation of heart contraction;GO:0048011//nerve growth factor receptor signaling pathway;GO:0007596//…	GO:0004435//phosphoinositide phospholipase C activity;GO:0005543//phospholipid binding;GO:0030971//receptor tyrosine kinase binding;GO:0005158//insulin receptor binding;GO:0005168;GO:0035254//glutamate receptor binding;GO:0051219//phosphoprotein binding;GO:0005509//calcium ion binding;GO:0005057//receptor signaling protein activity		gi|35903054|ref|NP_919388.1|	2527.3	0
CL11915.C4	1331	LOC407707 protein, partial [Danio rerio]	0.9446	2.9854	-1.6601	Down	3.59e-07	9.16e-07	GO:0006974//response to DNA damage stimulus;GO:0034645;GO:0000723//telomere maintenance;GO:0051053//negative regulation of DNA metabolic process	GO:0005488//binding		gi|60551198|gb|AAH90914.1|	400.6	8e-110
CL11916.C1	2731	Si:ch211-215a10.4 protein [Danio rerio]	18.5237	7.4987	1.3047	Up	3.28e-54	4.63e-53	-	-		gi|158253570|gb|AAI54248.1|	739.6	0
CL11917.C2	1025	ATP-binding cassette, sub-family B (MDR/TAP), member 3 [Danio rerio] >gi|190337532|gb|AAI63447.1| ATP-binding cassette, sub-family B (MDR/TAP), member 3 like 1 [Danio rerio] >gi|190338408|gb|AAI63453.1| ATP-binding cassette, sub-family B (MDR/TAP), member 3 like 1 [Danio rerio]	4.9646	0.9443	2.3944	Up	7.05e-14	3.08e-13	GO:0001916//positive regulation of T cell mediated cytotoxicity;GO:0002485;GO:0035672;GO:0002489;GO:0046686//response to cadmium ion;GO:0006200//ATP catabolic process;GO:0002481//antigen processing and presentation of exogenous protein antigen via MHC class Ib, TAP-dependent;GO:0002591//positive regulation of antigen processing and presentation of peptide antigen via MHC class I	GO:0046979//TAP2 binding;GO:0042288//MHC class I protein binding;GO:0046978//TAP1 binding;GO:0015421//oligopeptide-transporting ATPase activity;GO:0042605//peptide antigen binding;GO:0005524//ATP binding;GO:0046980//tapasin binding		gi|94732368|emb|CAK04959.1|	605.1	1e-171
CL11920.C1	1222	PREDICTED: uncharacterized protein C11orf65-like [Xenopus (Silurana) tropicalis]	4.4582	0.2918	3.9334	Up	3.81e-23	2.58e-22	-	-		gi|301610903|ref|XP_002934975.1|	281.6	4e-74
CL11922.C2	1031	transmembrane protein 199 [Danio rerio] >gi|157423567|gb|AAI53547.1| Zgc:109974 protein [Danio rerio]	12.891	54.3029	-2.0747	Down	4.78e-111	1.3e-109	-	-		gi|157743342|ref|NP_001099067.1|	341.3	3e-92
CL11924.C4	3975	PREDICTED: r3H domain-containing protein 1, partial [Danio rerio]	12.2145	1.2688	3.2671	Up	2.82e-166	1.14e-164	-	-		gi|326678446|ref|XP_688545.5|	1526.5	0
CL11925.C2	602	SWI/SNF related, matrix associated, actin dependent regulator of chromatin, subfamily a, member 5 [Danio rerio] >gi|220678449|emb|CAX12948.1| SWI/SNF related, matrix associated, actin dependent regulator of chromatin, subfamily a, member 5 [Danio rerio]	5.5691	1.4386	1.9528	Up	1e-07	2.72e-07	GO:0043044//ATP-dependent chromatin remodeling;GO:0000183//chromatin silencing at rDNA;GO:0006352//transcription initiation;GO:0016584//nucleosome positioning;GO:0006302//double-strand break repair;GO:0060041//retina development in camera-type eye;GO:0009790//embryonic development;GO:0045893//positive regulation of transcription, DNA-dependent;GO:0006200//ATP catabolic process;GO:0006334//nucleos…	GO:0005515//protein binding;GO:0031491//nucleosome binding;GO:0004386//helicase activity;GO:0003677//DNA binding;GO:0016887//ATPase activity;GO:0005524//ATP binding		gi|220673001|emb|CAX12380.1|	255	1e-66
CL11930.C2	1915	Sirtuin (silent mating type information regulation 2 homolog) 6 (S. cerevisiae) [Danio rerio]	2.0946	0.7183	1.544	Up	7.68e-07	1.91e-06	GO:0006476//protein amino acid deacetylation;GO:0006471//protein amino acid ADP-ribosylation	GO:0008270//zinc ion binding;GO:0070403//NAD binding;GO:0046969//NAD-dependent histone deacetylase activity (H3-K9 specific);GO:0003956//NAD(P)+-protein-arginine ADP-ribosyltransferase activity		gi|157423018|gb|AAI53592.1|	644.4	0
CL11932.C2	629	PREDICTED: similar to polyprotein [Taeniopygia guttata]	0.5711	9.9618	-4.1246	Down	8.32e-26	6.2e-25	-	-		gi|224164744|ref|XP_002197569.1|	28.9	2e-10
CL11933.C1	718	PREDICTED: transmembrane protein 42-like [Danio rerio]	1.0006	3.9733	-1.9895	Down	1.18e-06	2.86e-06	-	-		gi|326676348|ref|XP_003200553.1|	299.3	9e-80
CL11934.C2	775	calpain 1, (mu/I) large subunit [Danio rerio]	5.3302	1.7091	1.641	Up	1.56e-07	4.18e-07	GO:0006508//proteolysis	GO:0004198//calcium-dependent cysteine-type endopeptidase activity;GO:0005509//calcium ion binding		gi|220678865|emb|CAX13356.1|	150.6	6e-35
CL11935.C3	1024	zinc finger protein 706 [Danio rerio] >gi|284413686|ref|NP_001165154.1| zinc finger protein 706-like protein [Xenopus (Silurana) tropicalis] >gi|312032388|ref|NP_001185818.1| zinc finger protein 706 [Danio rerio] >gi|312032390|ref|NP_001185819.1| zinc finger protein 706 [Danio rerio] >gi|312032392|ref|NP_001185820.1| zinc finger protein 706 [Danio rerio] >gi|37681863|gb|AAQ97809.1| HSPC038 protei…	17.5394	5.6714	1.6288	Up	9.89e-28	7.85e-27	-	GO:0008270//zinc ion binding		gi|45387651|ref|NP_991175.1|	156.8	1e-36
CL11939.C1	1969	sortilin 1, like [Danio rerio]	9.1216	0.802	3.5076	Up	1.19e-66	2.03e-65	GO:0048011//nerve growth factor receptor signaling pathway;GO:0032868//response to insulin stimulus;GO:0043066//negative regulation of apoptosis;GO:0032509//endosome transport via multivesicular body sorting pathway;GO:0007218//neuropeptide signaling pathway;GO:0010468//regulation of gene expression;GO:0001503//ossification;GO:0008624//induction of apoptosis by extracellular signals;GO:0016050//v…	GO:0048406//nerve growth factor binding;GO:0030379//neurotensin receptor activity, non-G-protein coupled;GO:0010465//nerve growth factor receptor activity;GO:0019899//enzyme binding		gi|169146254|emb|CAQ14849.1|	1083.9	0
CL11946.C2	646	DNA repair protein RAD51 homolog 4 [Danio rerio] >gi|42542869|gb|AAH66407.1| Zgc:77165 [Danio rerio]	5.0971	2.2081	1.2069	Up	0.000211	0.000377	GO:0007131//reciprocal meiotic recombination;GO:0006281//DNA repair	GO:0008094//DNA-dependent ATPase activity;GO:0003677//DNA binding;GO:0005515//protein binding;GO:0005524//ATP binding		gi|46309523|ref|NP_996959.1|	299.7	5e-80
CL11947.C2	817	SH2 domain containing 3Cb [Danio rerio] >gi|29179592|gb|AAH49321.1| SH2 domain containing 3Cb [Danio rerio]	6.8148	1.3718	2.3126	Up	1.7e-14	7.72e-14	GO:0050790//regulation of catalytic activity;GO:0007264//small GTPase mediated signal transduction	GO:0005085//guanyl-nucleotide exchange factor activity		gi|41055116|ref|NP_957370.1|	422.9	7e-117
CL11951.C1	448	PREDICTED: hypothetical protein LOC100538251 [Danio rerio]	2.4054	0	11.2321	Up	7.74e-07	1.92e-06	-	-		gi|326678258|ref|XP_003201028.1|	69.3	5e-11
CL11952.C1	823	PREDICTED: ras-related protein Rab-44 [Danio rerio]	3.6372	0.1857	4.2918	Up	5.04e-14	2.22e-13	-	-		gi|326668725|ref|XP_689291.4|	132.9	1e-29
CL11954.C4	1065	zinc finger CCHC domain-containing protein 9 [Danio rerio] >gi|29124585|gb|AAH49028.1| Zinc finger, CCHC domain containing 9 [Danio rerio]	1.1805	3.6354	-1.6227	Down	7.74e-07	1.9e-06	GO:0010923	GO:0003676//nucleic acid binding;GO:0008270//zinc ion binding		gi|38198649|ref|NP_938184.1|	465.7	1e-129
CL11955.C3	2464	PREDICTED: structural maintenance of chromosomes flexible hinge domain-containing protein 1-like, partial [Danio rerio]	10.472	1.2405	3.0775	Up	3.03e-84	6.4e-83	-	-		gi|292616559|ref|XP_699397.4|	1029.2	0
CL1196.C1	453	WD repeat domain, phosphoinositide interacting 1 [Danio rerio]	1.8502	0.1125	4.0397	Up	0.000158	0.000293	GO:0048203//vesicle targeting, trans-Golgi to endosome;GO:0000045//autophagic vacuole formation	GO:0030331//estrogen receptor binding;GO:0050681//androgen receptor binding;GO:0032266//phosphatidylinositol 3-phosphate binding;GO:0080025//phosphatidylinositol-3,5-bisphosphate binding		gi|169154840|emb|CAQ15421.1|	259.6	2e-68
CL11962.C1	1195	PREDICTED: hypothetical protein LOC572219 [Danio rerio]	13.8773	0.2132	6.0244	Up	2.04e-85	4.37e-84	GO:0048519;GO:0050794//regulation of cellular process	-		gi|292613753|ref|XP_701004.4|	661.8	0
CL11963.C1	628	TLC domain-containing protein 2 [Danio rerio] >gi|182701398|sp|A8WGS4.1|TLCD2_DANRE RecName: Full=TLC domain-containing protein 2 >gi|159156007|gb|AAI54829.1| Zgc:175098 protein [Danio rerio]	4.3852	8.842	-1.0117	Down	3.76e-05	7.57e-05	-	-		gi|160333592|ref|NP_001103852.1|	225.3	1e-57
CL11965.C2	417	PREDICTED: hypothetical protein LOC100695163 [Oreochromis niloticus]	9.3319	0.1222	6.2549	Up	3.89e-21	2.43e-20	-	-		gi|348534569|ref|XP_003454774.1|	81.6	9e-15
CL1197.C2	1386	solute carrier family 25, member 44 a [Danio rerio] >gi|55250339|gb|AAH85527.1| Zgc:103470 [Danio rerio]	2.2893	14.8124	-2.6938	Down	2.77e-56	4.03e-55	GO:0055085//transmembrane transport	-		gi|55925205|ref|NP_001007351.1|	571.6	2e-161
CL11971.C3	1122	RecName: Full=Estrogen receptor beta-2; Short=ER-beta-2; AltName: Full=Nuclear receptor subfamily 3 group A member 2-B >gi|7012683|gb|AAF35170.1|AF177465_1 estrogen receptor beta2 [Carassius auratus]	8.6974	4.0409	1.1059	Up	2.48e-09	7.85e-09	GO:0043401;GO:0006355//regulation of transcription, DNA-dependent	GO:0008270//zinc ion binding;GO:0005496//steroid binding;GO:0043565//sequence-specific DNA binding;GO:0003700//transcription factor activity;GO:0003707//steroid hormone receptor activity		gi|13124212|sp|Q9IAL9.1|ESR22_CARAU	632.5	9e-180
CL11972.C1	924	PREDICTED: glypican-6-like [Oreochromis niloticus]	0.8423	9.8688	-3.5505	Down	3.63e-33	3.35e-32	-	-		gi|348515533|ref|XP_003445294.1|	347.4	4e-94
CL11974.C2	658	PREDICTED: hexokinase-2-like [Danio rerio] >gi|326667674|ref|XP_003198653.1| PREDICTED: hexokinase-2-like [Danio rerio]	8.7345	23.3811	-1.4205	Down	2.31e-19	1.34e-18	GO:0055085//transmembrane transport;GO:0007595//lactation;GO:0046324//regulation of glucose import;GO:0046835//carbohydrate phosphorylation;GO:0008637//apoptotic mitochondrial changes;GO:0006096//glycolysis	GO:0004396//hexokinase activity;GO:0005536//glucose binding;GO:0005524//ATP binding		gi|292613649|ref|XP_002662013.1|	305.8	8e-82
CL11977.C2	658	uncharacterized protein LOC541327 [Danio rerio] >gi|60688538|gb|AAH91562.1| Zgc:114188 [Danio rerio]	48.7677	148.261	-1.6041	Down	5.63e-136	1.87e-134	GO:0006413//translational initiation;GO:0019083;GO:0006364//rRNA processing;GO:0034101//erythrocyte homeostasis;GO:0006414//translational elongation;GO:0006415//translational termination;GO:0000028//ribosomal small subunit assembly;GO:0006614//SRP-dependent cotranslational protein targeting to membrane;GO:0000184//nuclear-transcribed mRNA catabolic process, nonsense-mediated decay	GO:0003735//structural constituent of ribosome;GO:0016787//hydrolase activity		gi|61806482|ref|NP_001013473.1|	262.7	8e-69
CL1198.C4	2148	ubiquitin carboxyl-terminal hydrolase BAP1 [Danio rerio]	20.2068	6.2849	1.6849	Up	8.83e-68	1.52e-66	-	-		gi|255522786|ref|NP_001157309.1|	1172.2	0
CL11980.C1	251	epididymal secretory protein E1-like precursor [Danio rerio] >gi|190337856|gb|AAI62187.1| Similar to Epididymal secretory protein E1 precursor (Niemann Pick type C2 protein homolog) (16.5 kDa secretory protein) [Danio rerio] >gi|190338816|gb|AAI62195.1| Similar to Epididymal secretory protein E1 precursor (Niemann Pick type C2 protein homolog) (16.5 kDa secretory protein) [Danio rerio]	10.9718	23.5434	-1.1015	Down	5.15e-06	1.15e-05	GO:0042632//cholesterol homeostasis;GO:0033344//cholesterol efflux;GO:0032367//intracellular cholesterol transport;GO:0009615//response to virus	GO:0019899//enzyme binding;GO:0015485//cholesterol binding		gi|192453574|ref|NP_001122191.1|	84.3	1e-15
CL11984.C2	979	PREDICTED: RNA-binding protein MEX3C-like [Danio rerio]	4.831	1.1968	2.0131	Up	9.95e-11	3.51e-10	-	GO:0005488//binding		gi|326667595|ref|XP_002667516.2|	558.9	1e-157
CL11991.C1	668	nucleoporin 54 [Danio rerio] >gi|42542919|gb|AAH66517.1| Zgc:77551 [Danio rerio]	1.7924	5.2621	-1.5537	Down	5.13e-06	1.15e-05	GO:0055085//transmembrane transport;GO:0005975//carbohydrate metabolic process;GO:0006913//nucleocytoplasmic transport;GO:0019221//cytokine-mediated signaling pathway;GO:0006605//protein targeting;GO:0016032//viral reproduction;GO:0044281;GO:0010827	GO:0005487//nucleocytoplasmic transporter activity;GO:0005515//protein binding		gi|50080175|ref|NP_001001948.1|	188.3	2e-46
CL11992.C1	2482	PREDICTED: hypothetical protein LOC100535638 [Danio rerio]	12.7358	2.8735	2.148	Up	1.16e-68	2.02e-67	-	-		gi|326674752|ref|XP_003200196.1|	716.8	0
CL11996.C2	914	protein AF1q [Danio rerio] >gi|152013344|sp|A3KQS5.1|AF1Q_DANRE RecName: Full=Protein AF1q >gi|126632779|emb|CAM56382.1| novel protein similar to vertebrate ALL1-fused gene from chromosome 1q (AF1Q) [Danio rerio]	2.096	94.8074	-5.4993	Down	0	0	GO:0090200;GO:0097193;GO:0043065//positive regulation of apoptosis;GO:0097191;GO:0051901//positive regulation of mitochondrial depolarization;GO:0045893//positive regulation of transcription, DNA-dependent	-		gi|229606095|ref|NP_001153456.1|	127.1	9e-28
CL11997.C3	3531	PREDICTED: meiosis inhibitor protein 1-like [Danio rerio]	1.3733	0.0289	5.5704	Up	4.39e-25	3.19e-24	-	-		gi|326677352|ref|XP_003200815.1|	823.2	0
CL11998.C2	675	caspase-8 [Danio rerio]	4.5233	0.2264	4.3204	Up	2.45e-14	1.1e-13	GO:0048731;GO:0043065//positive regulation of apoptosis;GO:0006508//proteolysis	GO:0008234//cysteine-type peptidase activity		gi|8778118|gb|AAF79207.1|AF273220_1	274.2	2e-72
CL11999.C2	429	PREDICTED: gamma-aminobutyric acid receptor subunit rho-2 [Danio rerio]	2.791	0.1187	4.5554	Up	2.02e-06	4.76e-06	GO:0034220//ion transmembrane transport;GO:0007165//signal transduction	GO:0004890//GABA-A receptor activity;GO:0005230//extracellular ligand-gated ion channel activity;GO:0005254//chloride channel activity		gi|292624510|ref|XP_697486.2|	284.3	1e-75
CL12.C2	2413	cyclin E [Carassius auratus]	8.8574	114.616	-3.6938	Down	0	0	GO:0051597//response to methylmercury;GO:0016055//Wnt receptor signaling pathway;GO:0045597//positive regulation of cell differentiation;GO:0010243//response to organic nitrogen;GO:0051412//response to corticosterone stimulus;GO:0031100//organ regeneration;GO:0006270//DNA replication initiation;GO:0033197//response to vitamin E;GO:0045471//response to ethanol;GO:0001547//antral ovarian follicle g…	GO:0016301//kinase activity;GO:0019901//protein kinase binding;GO:0016538//cyclin-dependent protein kinase regulator activity;GO:0032403//protein complex binding		gi|6136885|dbj|BAA85846.1|	825.1	0
CL12004.C2	1716	glutathione S-transferase C-terminal domain-containing protein [Danio rerio] >gi|220678497|emb|CAX13959.1| novel protein similar to vertebrate glutathione S-transferase, C-terminal domain containing (GSTCD, zgc:110248) [Danio rerio] >gi|220678618|emb|CAX12671.1| novel protein similar to vertebrate glutathione S-transferase, C-terminal domain containing (GSTCD, zgc:110248) [Danio rerio]	2.5817	8.8764	-1.7817	Down	5.82e-26	4.36e-25	GO:0008152//metabolic process	GO:0016740//transferase activity;GO:0005515//protein binding		gi|255003839|ref|NP_001019633.1|	907.9	0
CL12005.C1	874	suppressor of cytokine signaling 1 [Ctenopharyngodon idella]	1.918	0.0583	5.04	Up	5.44e-09	1.67e-08	GO:0060338//regulation of type I interferon-mediated signaling pathway;GO:0060397//JAK-STAT cascade involved in growth hormone signaling pathway;GO:0060334//regulation of interferon-gamma-mediated signaling pathway;GO:0046426//negative regulation of JAK-STAT cascade;GO:0001932//regulation of protein amino acid phosphorylation	GO:0019901//protein kinase binding;GO:0004860//protein kinase inhibitor activity;GO:0005159//insulin-like growth factor receptor binding		gi|281324604|gb|ADA60714.1|	369.8	8e-101
CL12006.C3	1770	HIRA-interacting protein 3 [Danio rerio] >gi|33416449|gb|AAH55674.1| HIRA interacting protein 3 [Danio rerio]	36.4957	13.0667	1.4818	Up	4.02e-83	8.4e-82	-	-		gi|41054175|ref|NP_956117.1|	674.9	0
CL12007.C2	759	PREDICTED: hypothetical protein LOC334310 [Danio rerio]	46.6165	15.4373	1.5944	Up	1.91e-51	2.57e-50	-	-		gi|326671746|ref|XP_003199515.1|	166	1e-39
CL12008.C2	935	C-myc promoter-binding protein [Danio rerio] >gi|94733230|emb|CAK03709.1| novel protein similar to vertebrate c-myc promoter binding protein (MYCPBP) [Danio rerio] >gi|94733843|emb|CAK10793.1| novel protein similar to vertebrate c-myc promoter binding protein (MYCPBP) [Danio rerio]	2.241	0.2179	3.3624	Up	1.21e-08	3.59e-08	-	-		gi|124430506|ref|NP_001074458.1|	523.1	6e-147
CL12010.C2	3219	PREDICTED: importin subunit alpha-1-like [Danio rerio]	31.5799	4.9218	2.6817	Up	1.89e-282	1.3e-280	GO:0006309//DNA fragmentation involved in apoptosis;GO:0019221//cytokine-mediated signaling pathway;GO:0000018//regulation of DNA recombination;GO:0006607//NLS-bearing substrate import into nucleus;GO:0019058//viral infectious cycle;GO:0046796	GO:0008565//protein transporter activity;GO:0008139//nuclear localization sequence binding;GO:0005515//protein binding		gi|326679688|ref|XP_701359.4|	1046.2	0
CL12015.C1	3538	PREDICTED: kinetochore-associated protein 1 [Oreochromis niloticus]	34.1981	4.7228	2.8562	Up	0	0	GO:0000236//mitotic prometaphase;GO:0007093//mitotic cell cycle checkpoint	GO:0005515//protein binding		gi|348528484|ref|XP_003451747.1|	1231.8	0
CL12018.C2	279	CD11-2 [Cyprinus carpio]	2.1458	0	11.0673	Up	0.000388	0.000676	GO:0022409//positive regulation of cell-cell adhesion;GO:0050798//activated T cell proliferation;GO:0042102//positive regulation of T cell proliferation;GO:0050850//positive regulation of calcium-mediated signaling;GO:0007166//cell surface receptor linked signal transduction;GO:0007159//leukocyte adhesion	GO:0005515//protein binding		gi|13365523|dbj|BAB39135.1|	146	4e-34
CL1202.C1	725	PREDICTED: hypothetical protein LOC100148665 [Danio rerio]	1.2386	0.0703	4.139	Up	7.68e-05	0.000149	-	-		gi|189531944|ref|XP_001920389.1|	384.8	1e-105
CL12020.C1	843	B-cell translocation protein 1 [Ctenopharyngodon idella]	45.8063	14.8659	1.6235	Up	1.95e-57	2.88e-56	GO:0045603//positive regulation of endothelial cell differentiation;GO:0043085//positive regulation of catalytic activity;GO:0042981//regulation of apoptosis;GO:0045766//positive regulation of angiogenesis;GO:0006355//regulation of transcription, DNA-dependent;GO:0008285//negative regulation of cell proliferation;GO:0043434//response to peptide hormone stimulus;GO:0007286//spermatid development;G…	GO:0003712//transcription cofactor activity;GO:0019900//kinase binding		gi|300248811|gb|ADJ95234.1|	352.4	1e-95
CL12021.C4	815	vacuolar protein sorting-associated protein 28 homolog [Danio rerio] >gi|34784075|gb|AAH56741.1| Vacuolar protein sorting 28 (yeast) [Danio rerio]	3.0852	6.6257	-1.1027	Down	1.31e-05	2.79e-05	GO:0031397//negative regulation of protein ubiquitination;GO:0015031//protein transport	GO:0005515//protein binding		gi|41053585|ref|NP_956884.1|	439.1	9e-122
CL12024.C1	696	leukocyte immune-type receptor TS32.15 L1.1a, partial [Ictalurus punctatus]	5.8492	0.8051	2.861	Up	1.43e-13	6.12e-13	-	-		gi|112363422|gb|ABI16036.1|	64.3	4e-09
CL12028.C2	635	PREDICTED: e3 ubiquitin-protein ligase RNF182-like isoform 1 [Danio rerio] >gi|292615931|ref|XP_002662857.1| PREDICTED: e3 ubiquitin-protein ligase RNF182-like [Danio rerio]	6.411	83.1133	-3.6965	Down	5.55e-191	2.57e-189	GO:0016567//protein ubiquitination	GO:0005515//protein binding;GO:0004842//ubiquitin-protein ligase activity		gi|189521262|ref|XP_001922643.1|	219.6	7e-56
CL12029.C1	660	unnamed protein product [Tetraodon nigroviridis]	0	2.5471	-11.3146	Down	1.62e-09	5.17e-09	-	-		gi|47216034|emb|CAG11365.1|	142.9	9e-33
CL1203.C6	536	U2 small nuclear RNA auxiliary factor 2a [Danio rerio] >gi|68533572|gb|AAH98548.1| U2 small nuclear RNA auxiliary factor 2a [Danio rerio]	3.7976	0.1901	4.3203	Up	6.28e-10	2.09e-09	GO:0006369//termination of RNA polymerase II transcription;GO:0048025//negative regulation of nuclear mRNA splicing, via spliceosome;GO:0031124//mRNA 3'-end processing;GO:0046660//female sex differentiation;GO:0006406//mRNA export from nucleus	GO:0003723//RNA binding;GO:0019899//enzyme binding;GO:0000166//nucleotide binding		gi|71480064|ref|NP_001025127.1|	260	3e-68
CL12031.C2	1067	Lin-7 homolog B [Osmerus mordax]	6.5086	0.6207	3.3904	Up	6.28e-26	4.7e-25	GO:0007043//cell-cell junction assembly;GO:0006887//exocytosis;GO:0007269//neurotransmitter secretion;GO:0015031//protein transport	GO:0019904//protein domain specific binding		gi|225707100|gb|ACO09396.1|	245.4	3e-63
CL12032.C1	1619	dsRNA-dependent protein kinase [Carassius auratus]	16.8991	2.5173	2.747	Up	2.12e-79	4.25e-78	GO:0006468//protein amino acid phosphorylation	GO:0003723//RNA binding;GO:0004672//protein kinase activity;GO:0000166//nucleotide binding		gi|344226974|gb|AEN03185.1|	68.2	1e-09
CL12033.C1	2231	probable cation-transporting ATPase 13A2 [Danio rerio] >gi|118763552|gb|AAI28613.1| Zgc:136762 [Danio rerio]	18.811	4.9322	1.9313	Up	5.8e-79	1.15e-77	GO:0006200//ATP catabolic process;GO:0034220//ion transmembrane transport;GO:0006812//cation transport	GO:0046872//metal ion binding;GO:0015662//ATPase activity, coupled to transmembrane movement of ions, phosphorylative mechanism;GO:0005524//ATP binding		gi|121583657|ref|NP_001073506.1|	1251.9	0
CL12034.C1	1466	PREDICTED: LOW QUALITY PROTEIN: laminin subunit alpha-3 [Equus caballus]	0	0.4865	-8.9263	Down	0.000195	0.000352	-	-		gi|338728071|ref|XP_001494653.3|	69.7	3e-10
CL12036.C1	1082	PREDICTED: uncharacterized protein KIAA0562 [Danio rerio]	11.7301	3.8137	1.621	Up	6.32e-20	3.74e-19	-	-		gi|326670009|ref|XP_003199125.1|	542	1e-152
CL12038.C3	2007	novel protein (zgc:55492) [Danio rerio]	21.2386	9.4931	1.1617	Up	1.58e-38	1.65e-37	GO:0051085//chaperone mediated protein folding requiring cofactor;GO:0006986//response to unfolded protein;GO:0070389//chaperone cofactor-dependent protein refolding	GO:0031072//heat shock protein binding;GO:0051082//unfolded protein binding		gi|220672880|emb|CAX14491.1|	648.3	0
CL1204.C2	1583	solute carrier family 25 (mitochondrial carrier: glutamate), member 22 [Danio rerio] >gi|30185745|gb|AAH51620.1| Solute carrier family 25 (mitochondrial carrier: glutamate), member 22 [Danio rerio] >gi|49902666|gb|AAH75788.1| Solute carrier family 25 (mitochondrial carrier: glutamate), member 22 [Danio rerio]	10.0221	34.6592	-1.7901	Down	7.7e-90	1.73e-88	GO:0003333;GO:0015807//L-amino acid transport;GO:0015813//L-glutamate transport	GO:0015293//symporter activity;GO:0005313//L-glutamate transmembrane transporter activity		gi|47087357|ref|NP_998573.1|	602.8	1e-170
CL12043.C1	1331	heparin-binding EGF-like growth factor precursor [Danio rerio] >gi|161611962|gb|AAI55827.1| Zgc:175091 protein [Danio rerio]	2.0691	76.5101	-5.2086	Down	0	0	GO:0050896//response to stimulus;GO:0021545//cranial nerve development;GO:0048522//positive regulation of cellular process	GO:0005515//protein binding		gi|162287414|ref|NP_001104696.1|	352.8	1e-95
CL12044.C2	1619	splicing factor, arginine/serine-rich 5 [Danio rerio] >gi|49900455|gb|AAH75982.1| Splicing factor, arginine/serine-rich 5b [Danio rerio]	40.0845	8.6845	2.2065	Up	7.95e-144	2.77e-142	GO:0006369//termination of RNA polymerase II transcription;GO:0051726//regulation of cell cycle;GO:0009611//response to wounding;GO:0031124//mRNA 3'-end processing;GO:0006376//mRNA splice site selection;GO:0006406//mRNA export from nucleus	GO:0003723//RNA binding;GO:0050733//RS domain binding;GO:0000166//nucleotide binding		gi|50540286|ref|NP_001002610.1|	483	1e-134
CL12045.C1	4487	PREDICTED: hypothetical protein LOC562992 [Danio rerio]	19.6535	5.3475	1.8778	Up	8.75e-158	3.34e-156	-	-		gi|326674939|ref|XP_691447.4|	273.9	4e-71
CL12049.C2	839	transmembrane anterior posterior transformation protein 1 homolog [Danio rerio] >gi|182701374|sp|A2BIE7.1|TAPT1_DANRE RecName: Full=Transmembrane anterior posterior transformation protein 1 homolog >gi|123231858|emb|CAM16491.1| novel protein [Danio rerio]	10.7748	1.4572	2.8864	Up	1.08e-28	8.78e-28	-	-		gi|181344429|ref|NP_001116722.1|	251.9	2e-65
CL12051.C1	1231	epoxide hydrolase 1 [Danio rerio] >gi|28279687|gb|AAH45930.1| Zgc:56126 [Danio rerio] >gi|182891826|gb|AAI65341.1| Zgc:56126 protein [Danio rerio]	4.5229	12.7461	-1.4947	Down	3.84e-21	2.39e-20	GO:0009636//response to toxin;GO:0006725//cellular aromatic compound metabolic process	GO:0033961//cis-stilbene-oxide hydrolase activity;GO:0004301//epoxide hydrolase activity		gi|41055084|ref|NP_957362.1|	747.3	0
CL12055.C1	568	tRNA-nucleotidyltransferase 1, mitochondrial [Danio rerio] >gi|47939337|gb|AAH71337.1| TRNA nucleotidyl transferase, CCA-adding, 1 [Danio rerio]	7.2727	2.5113	1.5341	Up	5.94e-07	1.49e-06	GO:0006626//protein targeting to mitochondrion;GO:0001680	GO:0004810//tRNA adenylyltransferase activity;GO:0052928;GO:0005524//ATP binding;GO:0052929;GO:0000049//tRNA binding;GO:0052927		gi|50344974|ref|NP_001002159.1|	327.8	1e-88
CL12058.C1	2086	recombination signal binding protein for immunoglobulin kappa J region a [Danio rerio] >gi|37912410|gb|AAR05133.1| Su(h)A [Danio rerio] >gi|190337786|gb|AAI63922.1| Rbpja protein [Danio rerio]	11.7956	1.9781	2.5761	Up	1.01e-66	1.73e-65	GO:0048733//sebaceous gland development;GO:0045892//negative regulation of transcription, DNA-dependent;GO:0001757//somite specification;GO:0008284//positive regulation of cell proliferation;GO:0035019//somatic stem cell maintenance;GO:0048820//hair follicle maturation;GO:0048505//regulation of timing of cell differentiation;GO:0001947//heart looping;GO:0035912;GO:0002437//inflammatory response t…	GO:0000979;GO:0047485//protein N-terminus binding;GO:0000978;GO:0000150//recombinase activity;GO:0001103;GO:0001077;GO:0003682//chromatin binding		gi|339895899|ref|NP_942579.2|	974.9	0
CL12059.C1	1283	anaphase-promoting complex subunit 4 [Danio rerio] >gi|56269330|gb|AAH86751.1| Zgc:101872 [Danio rerio]	4.1996	8.8148	-1.0697	Down	6.6e-10	2.18e-09	GO:0070979;GO:0051437//positive regulation of ubiquitin-protein ligase activity during mitotic cell cycle;GO:0007094//mitotic cell cycle spindle assembly checkpoint;GO:0051436//negative regulation of ubiquitin-protein ligase activity during mitotic cell cycle;GO:0000090//mitotic anaphase;GO:0031145//anaphase-promoting complex-dependent proteasomal ubiquitin-dependent protein catabolic process;GO:…	GO:0004842//ubiquitin-protein ligase activity;GO:0019903//protein phosphatase binding		gi|56693249|ref|NP_001008589.1|	755.7	0
CL12060.C2	538	PREDICTED: protein LBH-like [Oreochromis niloticus]	10.794	24.9033	-1.2061	Down	1.35e-13	5.8e-13	GO:0007275//multicellular organismal development;GO:0045893//positive regulation of transcription, DNA-dependent	-		gi|348510907|ref|XP_003442986.1|	159.1	7e-38
CL12063.C4	2988	TatD DNase domain containing 2 [Danio rerio] >gi|190338058|gb|AAI62648.1| Zgc:194021 [Danio rerio]	14.7265	37.0479	-1.331	Down	3.12e-117	9e-116	GO:0090305	GO:0016888//endodeoxyribonuclease activity, producing 5'-phosphomonoesters		gi|192453572|ref|NP_001122165.1|	317.4	2e-84
CL12068.C2	950	spindlin protein [Carassius gibelio] >gi|48857063|gb|AAT47138.1| spindlin protein [Carassius auratus]	4.8524	2.3058	1.0734	Up	6.48e-05	0.000126	GO:0007276//gamete generation;GO:0006810//transport;GO:0007143//female meiosis	GO:0035064//methylated histone residue binding		gi|48857061|gb|AAT47137.1|	42.4	1e-132
CL12069.C2	1476	LOC568678 protein [Danio rerio]	14.7236	3.0373	2.2773	Up	2.91e-51	3.9e-50	GO:0071044//histone mRNA catabolic process	GO:0005488//binding;GO:0016779//nucleotidyltransferase activity		gi|124481633|gb|AAI33102.1|	636.3	1e-180
CL12074.C2	2392	isocitrate dehydrogenase [NADP], mitochondrial [Danio rerio] >gi|28856126|gb|AAH48041.1| Isocitrate dehydrogenase 2 (NADP+), mitochondrial [Danio rerio] >gi|39645923|gb|AAH63967.1| Isocitrate dehydrogenase 2 (NADP+), mitochondrial [Danio rerio]	61.9202	1096.53	-4.1464	Down	0	0	GO:0006097//glyoxylate cycle;GO:0006103//2-oxoglutarate metabolic process;GO:0006099//tricarboxylic acid cycle;GO:0006102//isocitrate metabolic process	GO:0051287//NAD or NADH binding;GO:0004450//isocitrate dehydrogenase (NADP+) activity;GO:0000287//magnesium ion binding		gi|41054651|ref|NP_955858.1|	887.1	0
CL12078.C3	426	soluble immune-type receptor [Cyprinus carpio]	4.3566	0.2392	4.1869	Up	5.47e-09	1.67e-08	-	-		gi|302633368|gb|ADL59933.1|	191.4	8e-48
CL12079.C1	1906	PREDICTED: homeodomain-interacting protein kinase 1-like [Danio rerio]	6.7846	2.9668	1.1934	Up	2.88e-13	1.21e-12	-	-		gi|189531290|ref|XP_700792.3|	1077.8	0
CL12081.C1	592	uncharacterized protein LOC557830 [Danio rerio] >gi|94734475|emb|CAK10936.1| novel protein [Danio rerio]	3.6406	11.7892	-1.6952	Down	6.36e-12	2.45e-11	-	-		gi|113678052|ref|NP_001038307.1|	131.3	2e-29
CL12082.C2	683	transmembrane protein 234 isoform 2 precursor [Danio rerio] >gi|220678348|emb|CAX13133.1| novel protein similar to H.sapiens C1orf91, chromosome 1 open reading frame 91 (C1orf91) [Danio rerio]	4.2074	13.4257	-1.674	Down	5.45e-15	2.55e-14	-	-		gi|341926247|ref|NP_001230082.1|	243	7e-63
CL12086.C1	1266	sodium channel, voltage-gated, type I, alpha [Danio rerio] >gi|169146273|emb|CAQ13798.1| sodium channel, voltage-gated, type I, alpha [Danio rerio]	17.7334	0.1207	7.1989	Up	3.61e-121	1.07e-119	GO:0034765;GO:0035725	GO:0005248//voltage-gated sodium channel activity		gi|169146236|emb|CAQ13572.1|	63.5	2e-08
CL12089.C1	813	NADH dehydrogenase (ubiquinone) 1, alpha/beta subcomplex 1-like [Danio rerio] >gi|50369524|gb|AAH76098.1| Zgc:92607 [Danio rerio]	22.6069	87.4114	-1.9511	Down	7.79e-130	2.46e-128	GO:0006633//fatty acid biosynthetic process	GO:0031177//phosphopantetheine binding		gi|51010919|ref|NP_001003418.1|	252.7	1e-65
CL1209.C1	1264	PREDICTED: retrotransposable element Tf2 155 kDa protein type 1-like [Danio rerio]	9.8517	0.2015	5.6115	Up	9.74e-63	1.56e-61	-	-		gi|326669078|ref|XP_003198929.1|	59.3	4e-07
CL12090.C2	2181	solute carrier family 3, member 2b [Danio rerio] >gi|39645448|gb|AAH63982.1| Zgc:55813 [Danio rerio]	35.8219	12.6832	1.4979	Up	9.62e-102	2.43e-100	GO:0005975//carbohydrate metabolic process;GO:0060142//regulation of syncytium formation by plasma membrane fusion;GO:0006865//amino acid transport	GO:0043169//cation binding;GO:0005515//protein binding;GO:0003824//catalytic activity		gi|359338999|ref|NP_958922.2|	771.2	0
CL12091.C1	984	calcium/calmodulin-dependent protein kinase type IV [Danio rerio] >gi|62203345|gb|AAH92841.1| Calcium/calmodulin-dependent protein kinase IV [Danio rerio] >gi|126632807|emb|CAM56402.1| novel protein (zgc:110275) [Danio rerio] >gi|182891378|gb|AAI64407.1| Camk4 protein [Danio rerio]	9.8563	0.9837	3.3248	Up	4.86e-35	4.71e-34	GO:0007270//nerve-nerve synaptic transmission;GO:0045670//regulation of osteoclast differentiation;GO:0048011//nerve growth factor receptor signaling pathway;GO:0033081//regulation of T cell differentiation in the thymus;GO:0007202//activation of phospholipase C activity;GO:0002372;GO:0007173//epidermal growth factor receptor signaling pathway;GO:0007616//long-term memory;GO:0046827//positive reg…	GO:0004683//calmodulin-dependent protein kinase activity;GO:0005516//calmodulin binding;GO:0005524//ATP binding		gi|62955183|ref|NP_001017607.1|	601.3	1e-170
CL12096.C3	2657	LMBR1 domain-containing protein 2-B [Danio rerio] >gi|82186397|sp|Q6P4P2.1|LMD2B_DANRE RecName: Full=LMBR1 domain-containing protein 2-B >gi|38648890|gb|AAH63324.1| LMBR1 domain containing 2b [Danio rerio]	7.4807	1.9748	1.9215	Up	4.76e-38	4.94e-37	-	-		gi|41152363|ref|NP_956238.1|	1084.7	0
CL12097.C1	1354	PREDICTED: probable proline racemase-like [Danio rerio]	0.8843	12.1526	-3.7806	Down	1.12e-61	1.78e-60	-	GO:0018112//proline racemase activity		gi|68391886|ref|XP_694147.1|	638.3	0
CL121.C2	2311	serine/threonine-protein phosphatase 1 regulatory subunit 10 [Danio rerio] >gi|29124429|gb|AAH48892.1| Protein phosphatase 1, regulatory subunit 10 [Danio rerio] >gi|182889806|gb|AAI65667.1| Ppp1r10 protein [Danio rerio]	26.0351	4.012	2.6981	Up	4.25e-169	1.75e-167	GO:0006351//transcription, DNA-dependent	GO:0003677//DNA binding;GO:0005515//protein binding;GO:0008270//zinc ion binding		gi|47086891|ref|NP_997733.1|	674.5	0
CL1210.C1	1107	integral membrane protein GPR137C [Danio rerio] >gi|55250836|gb|AAH85410.1| G protein-coupled receptor 137ba [Danio rerio]	7.4091	3.6815	1.009	Up	3.99e-07	1.01e-06	-	-		gi|55925355|ref|NP_001007434.1|	539.3	1e-151
CL12101.C1	1638	Activating transcription factor 7a [Danio rerio]	20.2118	2.8924	2.8049	Up	7.22e-98	1.76e-96	GO:0006355//regulation of transcription, DNA-dependent	GO:0008270//zinc ion binding;GO:0043565//sequence-specific DNA binding;GO:0046983//protein dimerization activity;GO:0003700//transcription factor activity;GO:0008134//transcription factor binding;GO:0051019//mitogen-activated protein kinase binding		gi|190337456|gb|AAI63094.1|	950.7	0
CL12103.C1	1603	beta-3-galactosyltransferase-like [Danio rerio] >gi|158253771|gb|AAI53958.1| Zgc:171538 protein [Danio rerio] >gi|169159103|emb|CAQ13718.1| novel protein [Danio rerio]	0.7843	14.5234	-4.2108	Down	1.44e-93	3.36e-92	GO:0016266//O-glycan processing;GO:0043687//post-translational protein modification	GO:0008378//galactosyltransferase activity		gi|158534009|ref|NP_001103580.1|	632.9	1e-179
CL12107.C1	1056	glucosamine--fructose-6-phosphate aminotransferase [isomerizing] 1 [Danio rerio] >gi|74273330|gb|ABA01333.1| glutamine fructose-6-phosphate transaminase 1 [Danio rerio] >gi|190339700|gb|AAI63253.1| Glutamine-fructose-6-phosphate transaminase 1 [Danio rerio] >gi|190339708|gb|AAI63265.1| Glutamine-fructose-6-phosphate transaminase 1 [Danio rerio]	16.4977	6.1749	1.4178	Up	3.18e-22	2.07e-21	GO:0045719//negative regulation of glycogen biosynthetic process;GO:0006541//glutamine metabolic process;GO:0009744//response to sucrose stimulus;GO:0051289//protein homotetramerization;GO:0002063//chondrocyte development;GO:0032869//cellular response to insulin stimulus;GO:0006488//dolichol-linked oligosaccharide biosynthetic process;GO:0030318//melanocyte differentiation;GO:0007528//neuromuscul…	GO:0030246//carbohydrate binding;GO:0016597//amino acid binding;GO:0004360//glutamine-fructose-6-phosphate transaminase (isomerizing) activity		gi|77993332|ref|NP_001030153.1|	624	3e-177
CL1211.C2	2530	proline-serine-threonine phosphatase-interacting protein 1 [Danio rerio] >gi|94732743|emb|CAK10816.1| novel protein similar to vertebrate proline-serine-threonine phosphatase interacting protein 1 (PSTPIP1) [Danio rerio]	7.9745	1.2081	2.7227	Up	1.96e-58	2.95e-57	GO:0045087//innate immune response;GO:0000910//cytokinesis;GO:0035872	GO:0003779//actin binding;GO:0005509//calcium ion binding;GO:0019903//protein phosphatase binding;GO:0003824//catalytic activity		gi|113680480|ref|NP_001038681.1|	714.1	0
CL12112.C2	2163	novel protein (zgc:85809) [Danio rerio]	4.8714	31.5126	-2.6935	Down	6.33e-183	2.81e-181	GO:0019370//leukotriene biosynthetic process;GO:0006954//inflammatory response;GO:0043171//peptide catabolic process;GO:0006508//proteolysis;GO:0043434//response to peptide hormone stimulus;GO:0060509;GO:0010043//response to zinc ion	GO:0008270//zinc ion binding;GO:0004177//aminopeptidase activity;GO:0008237//metallopeptidase activity;GO:0004463//leukotriene-A4 hydrolase activity;GO:0004301//epoxide hydrolase activity		gi|55962573|emb|CAI11594.1|	1174.8	0
CL12113.C1	1778	PREDICTED: aminopeptidase N-like [Danio rerio]	7.374	0.3152	4.5481	Up	2.65e-59	4.05e-58	GO:0035814;GO:0006508//proteolysis;GO:0006725//cellular aromatic compound metabolic process;GO:0007275//multicellular organismal development	GO:0042277//peptide binding;GO:0046872//metal ion binding;GO:0004177//aminopeptidase activity		gi|189521030|ref|XP_001922987.1|	864	0
CL12116.C1	388	uncharacterized protein LOC100126109 [Danio rerio] >gi|156230200|gb|AAI52518.1| Zgc:171260 protein [Danio rerio]	6.3262	0	12.6271	Up	1.34e-14	6.11e-14	-	GO:0008270//zinc ion binding		gi|157954462|ref|NP_001103307.1|	223.8	1e-57
CL1212.C1	485	PREDICTED: zinc finger protein 618 [Danio rerio]	0.8641	7.6677	-3.1495	Down	5.53e-13	2.29e-12	-	-		gi|326668299|ref|XP_002667242.2|	37.7	2e-19
CL12126.C1	878	mitochondrial cytochrome c oxidase subunit 7a-related protein [Ictalurus punctatus]	14.251	72.7591	-2.3521	Down	2.53e-147	9.05e-146	GO:0034220//ion transmembrane transport;GO:0044281;GO:0015992//proton transport;GO:0022904//respiratory electron transport chain	GO:0009055//electron carrier activity;GO:0004129//cytochrome-c oxidase activity		gi|308323512|gb|ADO28892.1|	194.9	3e-48
CL12128.C5	2624	Si:ch211-173p18.1 protein [Danio rerio]	8.282	1.3008	2.6706	Up	1.61e-61	2.54e-60	-	GO:0046872//metal ion binding		gi|213625968|gb|AAI71718.1|	1248.8	0
CL12130.C2	867	T-cell leukemia translocation-altered gene protein homolog [Danio rerio] >gi|82183145|sp|Q6DGY3.1|TCTA_DANRE RecName: Full=T-cell leukemia translocation-altered gene protein homolog >gi|49901099|gb|AAH76201.1| Zgc:92721 [Danio rerio]	34.0425	3.1142	3.4504	Up	6.29e-107	1.65e-105	-	-		gi|50540236|ref|NP_001002585.1|	200.7	6e-50
CL12134.C2	325	PREDICTED: sodium/potassium/calcium exchanger 6-like [Oreochromis niloticus]	3.3158	10.0318	-1.5972	Down	7.6e-06	1.68e-05	GO:0050896//response to stimulus;GO:0006816//calcium ion transport;GO:0055085//transmembrane transport;GO:0006814//sodium ion transport	GO:0015297//antiporter activity		gi|348528577|ref|XP_003451793.1|	126.3	3e-28
CL12136.C1	644	Ankyrin repeat and LEM domain-containing protein 2 [Heterocephalus glaber]	5.5777	0.2373	4.5549	Up	3.54e-17	1.85e-16	-	-		gi|351695798|gb|EHA98716.1|	55.1	2e-06
CL12138.C1	529	golgi integral membrane protein 4b [Danio rerio] >gi|220679456|emb|CAX13330.1| novel protein similar to vertebrate golgi phosphoprotein 4 (GOLPH4, zgc:113641) [Danio rerio]	3.5083	0.3852	3.1871	Up	1.77e-07	4.68e-07	-	-		gi|225543582|ref|NP_001014371.2|	246.9	2e-64
CL1214.C2	1965	myosin-9 [Danio rerio]	1.9499	6.3257	-1.6978	Down	3.56e-20	2.13e-19	GO:0001525//angiogenesis;GO:0008360//regulation of cell shape;GO:0030048//actin filament-based movement;GO:0051295//establishment of meiotic spindle localization;GO:0016337//cell-cell adhesion;GO:0032796//uropod organization;GO:0015031//protein transport;GO:0007520//myoblast fusion;GO:0006509//membrane protein ectodomain proteolysis;GO:0043534//blood vessel endothelial cell migration;GO:0007132//…	GO:0030898//actin-dependent ATPase activity;GO:0043531//ADP binding;GO:0000146//microfilament motor activity;GO:0043495//protein anchor;GO:0051015//actin filament binding;GO:0042803//protein homodimerization activity;GO:0005516//calmodulin binding;GO:0005524//ATP binding		gi|319655760|ref|NP_001091647.2|	165.6	7e-39
CL12143.C2	1635	DENN/MADD domain containing 2Db [Danio rerio] >gi|55250224|gb|AAH85532.1| Zgc:103487 [Danio rerio]	5.2361	68.2667	-3.7046	Down	0	0	-	-		gi|55925213|ref|NP_001007347.1|	741.5	0
CL12144.C1	1102	PREDICTED: vimentin-type intermediate filament-associated coiled-coil protein-like [Danio rerio]	7.6057	37.2596	-2.2925	Down	1.69e-92	3.89e-91	-	GO:0005515//protein binding		gi|68436313|ref|XP_699560.1|	338.6	2e-91
CL12145.C2	1658	ammonium transporter Rh type B [Danio rerio] >gi|82095227|sp|Q7T070.1|RHBG_DANRE RecName: Full=Ammonium transporter Rh type B; AltName: Full=Rhesus blood group family type B glycoprotein; Short=Rh family type B glycoprotein; Short=Rh type B glycoprotein >gi|33328168|gb|AAQ09527.1| Rh type B glycoprotein [Danio rerio] >gi|122891148|emb|CAM12965.1| Rhesus blood group, B glycoprotein [Danio rerio]	35.2419	0.338	6.7041	Up	8e-308	6.06e-306	GO:0015696//ammonium transport	-		gi|210147502|ref|NP_956365.2|	652.1	0
CL12147.C1	555	WD repeat domain 75 [Bos taurus]	2.8046	11.0147	-1.9736	Down	1.04e-12	4.24e-12	-	-		gi|296490753|gb|DAA32866.1|	62	1e-22
CL12148.C1	1210	uncharacterized protein LOC796019 [Danio rerio] >gi|159155718|gb|AAI54812.1| Zgc:174935 protein [Danio rerio]	2.8697	26.0188	-3.1806	Down	9.43e-101	2.36e-99	-	-		gi|160333630|ref|NP_001103877.1|	256.1	2e-66
CL1215.C1	1608	vitamin D receptor I [Cyprinus carpio]	16.0839	1.9325	3.0571	Up	6.95e-84	1.46e-82	GO:0043401;GO:0006357//regulation of transcription from RNA polymerase II promoter;GO:0070561//vitamin D receptor signaling pathway	GO:0008434//vitamin D3 receptor activity;GO:0008270//zinc ion binding;GO:0005499//vitamin D binding;GO:0043565//sequence-specific DNA binding;GO:0003707//steroid hormone receptor activity;GO:0008134//transcription factor binding		gi|115530323|emb|CAH04518.2|	838.2	0
CL12154.C2	879	PREDICTED: extended synaptotagmin-1-like [Danio rerio]	18.117	1.7387	3.3813	Up	2.05e-57	3.03e-56	-	-		gi|326668868|ref|XP_003198886.1|	211.5	3e-53
CL12155.C3	2117	PREDICTED: ornithine aminotransferase, mitochondrial-like isoform 2 [Danio rerio]	51.5254	18.2163	1.5001	Up	1.39e-141	4.79e-140	GO:0055129;GO:0007601//visual perception	GO:0030170//pyridoxal phosphate binding;GO:0004587//ornithine-oxo-acid transaminase activity		gi|189526312|ref|XP_701334.3|	800.8	0
CL12158.C3	645	membrane-spanning 4-domains, subfamily A, member 17A.16 [Danio rerio] >gi|112419006|gb|AAI22435.1| Membrane-spanning 4-domains, subfamily A, member 17A.16 [Danio rerio]	12.3448	1.5796	2.9663	Up	3.9e-26	2.94e-25	-	-		gi|113676907|ref|NP_001038929.1|	85.9	1e-15
CL12159.C1	794	protein phosphatase 1 regulatory subunit 11 [Danio rerio] >gi|82178232|sp|Q568K2.1|PP1RB_DANRE RecName: Full=Protein phosphatase 1 regulatory subunit 11 >gi|62202204|gb|AAH92823.1| Zgc:110245 [Danio rerio] >gi|126632627|emb|CAM56331.1| novel protein similar to vertebrate protein phosphatase 1, regulatory (inhibitor) subunit 11 (PPP1R11) [Danio rerio] >gi|182891644|gb|AAI64924.1| Zgc:110245 protei…	5.7304	13.1528	-1.1987	Down	8.13e-11	2.88e-10	GO:0043086//negative regulation of catalytic activity	GO:0004864//phosphoprotein phosphatase inhibitor activity		gi|62955223|ref|NP_001017627.1|	233	9e-60
CL12160.C2	803	Rangap1 protein [Danio rerio]	8.6484	2.3473	1.8814	Up	6.39e-14	2.8e-13	GO:0032853//positive regulation of Ran GTPase activity	GO:0005098//Ran GTPase activator activity		gi|160773360|gb|AAI55268.1|	321.2	2e-86
CL12164.C1	327	DIS3-like exonuclease 2 [Xenopus (Silurana) tropicalis] >gi|123911962|sp|Q0V9R3.1|DI3L2_XENTR RecName: Full=DIS3-like exonuclease 2 >gi|111307895|gb|AAI21426.1| DIS3 mitotic control homolog-like 2 [Xenopus (Silurana) tropicalis]	10.2526	2.8042	1.8703	Up	2.29e-07	5.98e-07	GO:0008285//negative regulation of cell proliferation;GO:0090305;GO:0051306//mitotic sister chromatid separation	GO:0004527//exonuclease activity;GO:0003723//RNA binding;GO:0004540//ribonuclease activity		gi|118404918|ref|NP_001072804.1|	158.7	6e-38
CL12166.C1	1524	PREDICTED: uncharacterized protein C6orf154-like [Danio rerio]	1.6499	19.4212	-3.5572	Down	1.52e-104	3.92e-103	-	-		gi|292619934|ref|XP_699375.3|	559.7	1e-157
CL12169.C1	689	uncharacterized protein LOC566020 [Danio rerio] >gi|326486599|gb|ADZ76357.1| Gig2-like protein DreO [Danio rerio]	20.2456	1.1091	4.1901	Up	9.54e-60	1.47e-58	-	-		gi|350534938|ref|NP_001232912.1|	359	9e-98
CL1217.C1	1925	zinc finger transcription factor Trps1 [Danio rerio] >gi|290759652|gb|ADD54453.1| transcription factor Trps1 [Danio rerio]	21.5524	0.6087	5.146	Up	1.12e-197	5.36e-196	GO:0006355//regulation of transcription, DNA-dependent	GO:0008270//zinc ion binding;GO:0043565//sequence-specific DNA binding;GO:0003700//transcription factor activity		gi|295789013|ref|NP_001171405.1|	952.6	0
CL12171.C1	534	PREDICTED: kinesin-like protein KIF3C-like [Danio rerio]	0.6727	8.0135	-3.5744	Down	2.56e-16	1.29e-15	-	-		gi|326677331|ref|XP_002661420.2|	150.6	2e-35
CL12173.C1	308	predicted protein [Nematostella vectensis] >gi|156222473|gb|EDO43317.1| predicted protein [Nematostella vectensis]	8.9413	0.3308	4.7565	Up	9.76e-14	4.23e-13	-	-		gi|156390644|ref|XP_001635380.1|	55.1	9e-07
CL12176.C2	947	LOC563253 protein [Danio rerio]	31.7989	12.1037	1.3935	Up	2.59e-36	2.58e-35	-	-		gi|148922133|gb|AAI46744.1|	77.8	7e-13
CL12177.C1	2217	PREDICTED: protein shisa-6 homolog [Danio rerio]	4.3206	0.0689	5.9706	Up	1.06e-49	1.39e-48	-	-		gi|326676519|ref|XP_003200596.1|	1162.5	0
CL12178.C2	3803	PREDICTED: ankyrin repeat domain-containing protein 11 [Danio rerio]	33.8616	3.081	3.4582	Up	0	0	-	-		gi|326669621|ref|XP_002662990.2|	219.6	8e-55
CL12179.C2	1322	Krueppel-like factor 3 [Danio rerio] >gi|42744533|gb|AAH66635.1| Kruppel-like factor 3 (basic) [Danio rerio]	10.5516	1.3487	2.9678	Up	1.12e-44	1.34e-43	-	GO:0046872//metal ion binding;GO:0003676//nucleic acid binding		gi|45433524|ref|NP_571934.2|	412.5	2e-113
CL12181.C1	676	calpastatin [Danio rerio]	3.631	7.762	-1.0961	Down	1.91e-05	3.96e-05	-	-		gi|239787427|ref|NP_001124063.2|	107.5	4e-22
CL12182.C2	882	novel protein [Danio rerio]	4.5478	0	12.151	Up	2.24e-23	1.53e-22	-	-		gi|94733841|emb|CAK10791.1|	113.2	1e-23
CL12185.C2	2321	parafibromin [Danio rerio] >gi|31419447|gb|AAH53163.1| Vcell division cycle 73, Paf1/RNA polymerase II complex component, homolog (S. cerevisiae) [Danio rerio] >gi|182891858|gb|AAI65395.1| Cdc73 protein [Danio rerio]	87.7769	26.7994	1.7116	Up	0	0	GO:0045749//negative regulation of S phase of mitotic cell cycle;GO:0001711//endodermal cell fate commitment;GO:0000122//negative regulation of transcription from RNA polymerase II promoter;GO:0010390//histone monoubiquitination;GO:0045638//negative regulation of myeloid cell differentiation;GO:0031442//positive regulation of mRNA 3'-end processing;GO:0032968//positive regulation of RNA elongatio…	GO:0000993		gi|41054780|ref|NP_956642.1|	1021.1	0
CL12188.C2	807	RecName: Full=Mediator of RNA polymerase II transcription subunit 10; AltName: Full=Mediator complex subunit 10; AltName: Full=Protein tennis match >gi|57791342|gb|AAW56465.1| Med10 [Danio rerio] >gi|148726347|emb|CAN88266.1| novel protein (zgc:112222) [Danio rerio]	21.6622	82.5062	-1.9293	Down	5.35e-120	1.58e-118	GO:0016055//Wnt receptor signaling pathway;GO:0006357//regulation of transcription from RNA polymerase II promoter;GO:0007507//heart development	GO:0001104		gi|123885994|sp|Q0VIA1.1|MED10_DANRE	266.2	1e-69
CL1219.C1	903	PREDICTED: hypothetical protein LOC563681 [Danio rerio]	4.5746	0.677	2.7564	Up	2.83e-13	1.2e-12	-	-		gi|125821001|ref|XP_692132.2|	450.3	4e-125
CL12190.C2	5194	target of rapamycin [Cyprinus carpio]	41.2297	3.0601	3.752	Up	0	0	GO:0030838//positive regulation of actin filament polymerization;GO:0032314//regulation of Rac GTPase activity;GO:0045945//positive regulation of transcription from RNA polymerase III promoter;GO:0007584//response to nutrient;GO:0000082//G1/S transition of mitotic cell cycle;GO:0045727//positive regulation of translation;GO:0051534//negative regulation of NFAT protein import into nucleus;GO:00312…	GO:0004674//protein serine/threonine kinase activity;GO:0001032;GO:0001031;GO:0001156;GO:0019904//protein domain specific binding;GO:0043022//ribosome binding;GO:0005524//ATP binding;GO:0051219//phosphoprotein binding;GO:0001030		gi|282848254|gb|ADB02908.1|	3317.3	0
CL12191.C3	553	PREDICTED: LOW QUALITY PROTEIN: potassium voltage-gated channel subfamily H member 7-like [Cavia porcellus]	7.1452	0	12.8028	Up	4.88e-23	3.28e-22	-	-		gi|348585701|ref|XP_003478609.1|	301.6	1e-80
CL12196.C2	1351	uncharacterized protein LOC797943 [Danio rerio] >gi|126631714|gb|AAI33879.1| Zgc:162126 protein [Danio rerio]	23.3976	2.1493	3.4444	Up	3.2e-114	8.96e-113	GO:0009987//cellular process	-		gi|130500549|ref|NP_001076390.1|	278.5	4e-73
CL12198.C2	1075	PREDICTED: e3 SUMO-protein ligase RanBP2-like [Anolis carolinensis]	0.6126	0	9.2588	Up	0.000178	0.000327	-	-		gi|327268048|ref|XP_003218810.1|	162.2	3e-38
CL122.C9	2093	PREDICTED: serine/threonine-protein kinase pim-3-like [Danio rerio] >gi|326667973|ref|XP_001921205.3| PREDICTED: serine/threonine-protein kinase pim-3-like [Danio rerio]	34.6392	0.6328	5.7745	Up	0	0	-	-		gi|326667971|ref|XP_001921218.3|	526.2	2e-147
CL1220.C2	654	uncharacterized protein LOC393728 [Danio rerio] >gi|37589704|gb|AAH59570.1| Zgc:73228 [Danio rerio]	4.8517	1.6358	1.5685	Up	8.89e-06	1.92e-05	GO:0006810//transport	-		gi|41152167|ref|NP_957049.1|	244.2	2e-63
CL12200.C1	550	PREDICTED: hypothetical protein LOC100001665 [Danio rerio]	3.8098	1.1115	1.7772	Up	8.31e-05	0.000158	-	-		gi|326679567|ref|XP_001341618.3|	209.5	5e-53
CL12201.C1	1734	coiled-coil domain-containing protein 96 [Danio rerio] >gi|190337466|gb|AAI63104.1| Similar to coiled-coil domain containing 96 [Danio rerio] >gi|190338982|gb|AAI63089.1| Similar to coiled-coil domain containing 96 [Danio rerio]	1.1048	0	10.1096	Up	1.46e-11	5.48e-11	-	-		gi|192453536|ref|NP_001122170.1|	550.4	8e-155
CL12202.C1	537	haloacid dehalogenase-like hydrolase domain-containing protein 2 [Danio rerio] >gi|82178567|sp|Q5BJJ5.1|HDHD2_DANRE RecName: Full=Haloacid dehalogenase-like hydrolase domain-containing protein 2 >gi|60551627|gb|AAH91457.1| Haloacid dehalogenase-like hydrolase domain containing 2 [Danio rerio]	0.1115	1.8025	-4.0149	Down	9.15e-05	0.000174	GO:0008152//metabolic process	GO:0016787//hydrolase activity;GO:0046872//metal ion binding		gi|61806516|ref|NP_001013491.1|	58.5	1e-07
CL12203.C2	2406	mitofusin-1 [Danio rerio] >gi|34785422|gb|AAH57468.1| Mitofusin 1 [Danio rerio]	14.4817	6.4155	1.1746	Up	2.44e-32	2.2e-31	GO:0008053//mitochondrial fusion;GO:0006184//GTP catabolic process;GO:0007275//multicellular organismal development	GO:0005515//protein binding;GO:0003924//GTPase activity;GO:0005525//GTP binding		gi|41055265|ref|NP_956941.1|	1334.7	0
CL12204.C4	2769	TPA: leukemia inhibitory factor receptor.a [Danio rerio]	11.913	0.5519	4.432	Up	1.57e-144	5.49e-143	GO:0019221//cytokine-mediated signaling pathway	GO:0004896//cytokine receptor activity;GO:0005515//protein binding		gi|159885679|tpe|CAI96518.1|	441.8	7e-122
CL12206.C1	1109	PREDICTED: tapasin-related protein-like [Danio rerio]	9.5011	3.1696	1.5838	Up	2.73e-16	1.37e-15	-	-		gi|189529528|ref|XP_001919985.1|	631.7	1e-179
CL12208.C2	1039	otubain 1 [Danio rerio]	28.0612	76.3899	-1.4448	Down	1.71e-95	4.08e-94	GO:0071108;GO:0006508//proteolysis	GO:0004843//ubiquitin-specific protease activity;GO:0019784//NEDD8-specific protease activity;GO:0008242//omega peptidase activity;GO:0043130//ubiquitin binding		gi|348041318|ref|NP_001002500.2|	512.7	1e-143
CL12210.C2	646	novel protein [Danio rerio] >gi|148726376|emb|CAN88588.1| novel protein [Danio rerio]	8.3407	3.7064	1.1701	Up	3.62e-06	8.32e-06	-	-		gi|94732497|emb|CAK04986.1|	362.8	5e-99
CL12212.C2	979	PREDICTED: protein DBF4 homolog B-like [Danio rerio]	2.6295	7.6493	-1.5405	Down	2.95e-11	1.09e-10	-	-		gi|326672270|ref|XP_695130.4|	226.1	1e-57
CL12216.C1	624	PREDICTED: SWI/SNF complex subunit SMARCC2 [Danio rerio]	5.3728	0.9797	2.4553	Up	7.63e-10	2.51e-09	-	-		gi|125818968|ref|XP_695864.2|	350.9	2e-95
CL12218.C1	1887	dedicator of cytokinesis protein 4 [Danio rerio]	13.9914	1.4578	3.2627	Up	4.24e-91	9.63e-90	GO:0060326//cell chemotaxis;GO:0032855//positive regulation of Rac GTPase activity	GO:0048365//Rac GTPase binding;GO:0005085//guanyl-nucleotide exchange factor activity;GO:0030165//PDZ domain binding;GO:0030675//Rac GTPase activator activity;GO:0030971//receptor tyrosine kinase binding;GO:0005525//GTP binding;GO:0017124//SH3 domain binding		gi|261245065|ref|NP_001159700.1|	1072.4	0
CL12219.C1	517	PREDICTED: interleukin-12 receptor subunit beta-2-like [Danio rerio]	9.1481	0.1971	5.5365	Up	1.98e-24	1.4e-23	GO:0009987//cellular process;GO:0034097//response to cytokine stimulus	-		gi|292615045|ref|XP_002662524.1|	215.7	6e-55
CL1222.C1	3074	PREDICTED: AP2-associated protein kinase 1 [Danio rerio]	7.4007	1.5744	2.2329	Up	2.51e-52	3.43e-51	GO:0006468//protein amino acid phosphorylation	GO:0005524//ATP binding;GO:0004674//protein serine/threonine kinase activity		gi|292617207|ref|XP_697452.4|	151.8	0
CL12220.C1	640	neutrophil cytosolic factor 1 [Cyprinus carpio]	4.303	0.8756	2.297	Up	8.84e-08	2.41e-07	GO:0045730//respiratory burst;GO:0050832//defense response to fungus;GO:0070943;GO:0006915//apoptosis;GO:0007154//cell communication;GO:0072593;GO:0055114//oxidation reduction;GO:0050830//defense response to Gram-positive bacterium	GO:0035091//phosphoinositide binding;GO:0016175//superoxide-generating NADPH oxidase activity		gi|152061225|dbj|BAF73666.1|	349	8e-95
CL12221.C4	1948	ras-GEF domain-containing family member 1B-B [Danio rerio] >gi|82182105|sp|Q6DBW1.1|RG1BB_DANRE RecName: Full=Ras-GEF domain-containing family member 1B-B >gi|50417010|gb|AAH78340.1| RasGEF domain family, member 1Bb [Danio rerio]	1.6288	3.3474	-1.0392	Down	4.88e-06	1.09e-05	GO:0051056//regulation of small GTPase mediated signal transduction;GO:0050790//regulation of catalytic activity	GO:0005088//Ras guanyl-nucleotide exchange factor activity		gi|51011045|ref|NP_001003479.1|	922.5	0
CL12223.C1	1291	novel protein similar to vertebrate insulin-like growth factor 2 mRNA binding protein 2 (IGF2BP2) [Danio rerio]	6.1676	0.9076	2.7646	Up	2.24e-24	1.59e-23	-	GO:0003723//RNA binding;GO:0004872//receptor activity		gi|169158244|emb|CAQ13891.1|	663.3	0
CL12224.C1	397	G-protein beta subunit 5L [Cyprinus carpio]	3.4684	0.1283	4.7567	Up	2.22e-07	5.81e-07	-	-		gi|148524804|dbj|BAF63409.1|	275.4	4e-73
CL12229.C2	2230	protein SET [Danio rerio] >gi|28279779|gb|AAH46082.1| SET translocation (myeloid leukemia-associated) A [Danio rerio] >gi|169153857|emb|CAQ15210.1| SET translocation (myeloid leukemia-associated) A [Danio rerio]	64.2975	21.7022	1.5669	Up	9.46e-198	4.53e-196	GO:0006913//nucleocytoplasmic transport;GO:0006337//nucleosome disassembly;GO:0045892//negative regulation of transcription, DNA-dependent;GO:0035067//negative regulation of histone acetylation;GO:0043524//negative regulation of neuron apoptosis;GO:0006334//nucleosome assembly;GO:0016071//mRNA metabolic process;GO:0006260//DNA replication	GO:0042393//histone binding;GO:0004864//phosphoprotein phosphatase inhibitor activity;GO:0008601//protein phosphatase type 2A regulator activity		gi|58801528|ref|NP_958883.1|	543.9	1e-152
CL12232.C1	719	regulator of G-protein signaling 16 [Danio rerio] >gi|62202147|gb|AAH92767.1| Zgc:110164 [Danio rerio] >gi|182891000|gb|AAI64299.1| Zgc:110164 protein [Danio rerio] >gi|213624862|gb|AAI71686.1| Zgc:110164 [Danio rerio] >gi|213627617|gb|AAI71682.1| Zgc:110164 [Danio rerio]	9.2425	1.3462	2.7794	Up	1.08e-20	6.63e-20	GO:0038032;GO:0043547//positive regulation of GTPase activity	GO:0005096//GTPase activator activity		gi|62955665|ref|NP_001017846.1|	253.4	5e-66
CL12234.C3	2272	TBC domain-containing protein kinase-like protein [Danio rerio] >gi|169145267|emb|CAQ14588.1| novel protein (zgc:158710) [Danio rerio] >gi|169158071|emb|CAQ15006.1| novel protein (zgc:158710) [Danio rerio] >gi|220678617|emb|CAX12670.1| novel protein (zgc:158710) [Danio rerio]	34.0446	5.8297	2.5459	Up	4.06e-203	2e-201	GO:0006468//protein amino acid phosphorylation;GO:0032851	GO:0005097//Rab GTPase activator activity;GO:0004672//protein kinase activity;GO:0005524//ATP binding		gi|229577008|ref|NP_001074106.2|	1339.3	0
CL12235.C1	1193	PREDICTED: protein POF1B [Danio rerio]	4.5666	17.0806	-1.9032	Down	3.01e-37	3.06e-36	-	-		gi|326677899|ref|XP_002666105.2|	490.7	5e-137
CL12236.C2	595	novel protein similar to vertebrate glutamate receptor, ionotropic, N-methyl D-aspartate 2D (GRIN2D) [Danio rerio]	1.9117	0	10.9006	Up	3.56e-07	9.16e-07	-	-		gi|94733332|emb|CAK05185.1|	157.9	2e-37
CL12242.C2	2177	PREDICTED: extended synaptotagmin-2-like [Danio rerio]	23.3751	3.6973	2.6604	Up	4.21e-141	1.44e-139	-	-		gi|326665109|ref|XP_698532.3|	1071.2	0
CL12247.C1	887	apoptosis inhibitor 5 [Danio rerio]	58.1805	141.055	-1.2777	Down	2.65e-124	8.06e-123	GO:0006916//anti-apoptosis	GO:0016746//transferase activity, transferring acyl groups;GO:0017134//fibroblast growth factor binding		gi|300796205|ref|NP_955834.2|	412.5	1e-113
CL12249.C2	2367	serine/threonine-protein kinase 17A [Danio rerio] >gi|116487614|gb|AAI25922.1| Zgc:153952 [Danio rerio]	2.4787	21.1563	-3.0934	Down	3.82e-155	1.43e-153	GO:0006468//protein amino acid phosphorylation;GO:0006917//induction of apoptosis;GO:0007243//protein kinase cascade;GO:2000377	GO:0004674//protein serine/threonine kinase activity;GO:0005524//ATP binding		gi|118150438|ref|NP_001071197.1|	664.8	0
CL1225.C1	294	PREDICTED: smad nuclear-interacting protein 1-like [Danio rerio]	20.7705	6.7577	1.6199	Up	2.51e-10	8.61e-10	GO:0035196//production of miRNAs involved in gene silencing by miRNA;GO:0006355//regulation of transcription, DNA-dependent;GO:0007249//I-kappaB kinase/NF-kappaB cascade	-		gi|326675041|ref|XP_003200257.1|	92.8	4e-18
CL12250.C2	1311	uncharacterized protein LOC403007 [Danio rerio] >gi|41944553|gb|AAH65986.1| Zgc:76872 [Danio rerio]	2.2833	0.7772	1.5548	Up	1.82e-05	3.77e-05	-	GO:0003676//nucleic acid binding;GO:0008270//zinc ion binding		gi|45387819|ref|NP_991269.1|	115.2	6e-24
CL12251.C4	799	novel protein similar to vertebrate adenylate cyclase 3 (ADCY3) [Danio rerio]	8.5418	0	13.0603	Up	3.08e-39	3.29e-38	GO:0048011//nerve growth factor receptor signaling pathway;GO:0006833//water transport;GO:0007193//inhibition of adenylate cyclase activity by G-protein signaling pathway;GO:0007202//activation of phospholipase C activity;GO:0007143//female meiosis;GO:0006112//energy reserve metabolic process;GO:0007173//epidermal growth factor receptor signaling pathway;GO:0034199//activation of protein kinase A…	GO:0000166//nucleotide binding;GO:0008294//calcium- and calmodulin-responsive adenylate cyclase activity		gi|55962862|emb|CAI11629.1|	308.1	2e-82
CL12254.C1	1983	MCM3 minichromosome maintenance deficient 3 (S. cerevisiae) associated protein [Danio rerio]	22.0693	7.5528	1.547	Up	1.52e-60	2.37e-59	-	-		gi|169153745|emb|CAQ14828.1|	866.7	0
CL12257.C2	2078	Wee1 [Carassius auratus] >gi|18413677|dbj|BAB84314.1| tyrosine kinase Wee1 [Carassius auratus langsdorfii] >gi|18413680|dbj|BAB84315.1| tyrosine kinase Wee1 [Carassius auratus langsdorfii]	8.1533	253.808	-4.9602	Down	0	0	GO:0006468//protein amino acid phosphorylation;GO:0007126//meiosis;GO:0007067//mitosis	GO:0004674//protein serine/threonine kinase activity;GO:0005524//ATP binding;GO:0000287//magnesium ion binding;GO:0004715//non-membrane spanning protein tyrosine kinase activity		gi|16549095|dbj|BAB70752.1|	1048.1	0
CL12260.C3	620	cation-dependent mannose-6-phosphate receptor precursor [Danio rerio] >gi|41351056|gb|AAH65858.1| Mannose-6-phosphate receptor (cation dependent) [Danio rerio] >gi|68302116|gb|AAY89415.1| MPR46 [Danio rerio]	9.3664	1.0682	3.1323	Up	1.9e-20	1.15e-19	GO:0035428;GO:0006622//protein targeting to lysosome;GO:0015761//mannose transport	GO:0004872//receptor activity;GO:0019904//protein domain specific binding;GO:0005537//mannose binding;GO:0015578//mannose transmembrane transporter activity		gi|47086003|ref|NP_998370.1|	101.3	2e-20
CL12263.C1	1035	single-stranded DNA-binding protein 2 [Danio rerio] >gi|122891185|emb|CAM13189.1| novel protein similar to vertebrate single-stranded DNA binding protein 2 (SSBP2) [Danio rerio] >gi|159155911|gb|AAI54549.1| Si:ch211-130m23.3 protein [Danio rerio]	9.7755	2.8548	1.7758	Up	3.17e-18	1.74e-17	GO:0006355//regulation of transcription, DNA-dependent	GO:0005515//protein binding;GO:0003697//single-stranded DNA binding		gi|160333697|ref|NP_001103848.1|	634.4	2e-180
CL12264.C2	1087	protein LSM12 homolog A [Danio rerio] >gi|82186856|sp|Q6PBA2.1|LS12A_DANRE RecName: Full=Protein LSM12 homolog A >gi|37590516|gb|AAH59805.1| LSM12 homolog (S. cerevisiae) [Danio rerio]	6.8845	3.1869	1.1112	Up	1.61e-07	4.29e-07	-	-		gi|47085911|ref|NP_998313.1|	381.3	3e-104
CL12267.C1	675	PREDICTED: podocan-like [Danio rerio]	5.6764	0.6038	3.2328	Up	2.51e-14	1.13e-13	GO:0008285//negative regulation of cell proliferation;GO:0030336//negative regulation of cell migration	GO:0005518//collagen binding		gi|326679342|ref|XP_003201285.1|	72	2e-11
CL12268.C1	1578	novel protein similar to vertebrate phospholipase D family, member 4 (PLD4) [Danio rerio]	20.4112	0.5811	5.1344	Up	1.22e-153	4.55e-152	-	GO:0003824//catalytic activity		gi|148725437|emb|CAN88459.1|	589.3	1e-166
CL1227.C2	761	PREDICTED: lipid phosphate phosphohydrolase 2-like [Danio rerio]	7.0016	1.2719	2.4607	Up	6.79e-15	3.15e-14	GO:0030148//sphingolipid biosynthetic process;GO:0044281	GO:0004721//phosphoprotein phosphatase activity;GO:0008195//phosphatidate phosphatase activity		gi|326665303|ref|XP_692261.5|	245	2e-63
CL12272.C1	1078	PREDICTED: hypothetical protein LOC100538256 [Danio rerio]	0.4443	7.6556	-4.1069	Down	1.69e-33	1.58e-32	-	-		gi|326668356|ref|XP_003198785.1|	66.6	2e-09
CL12276.C1	1140	akirin 1 isoform 2 [Danio rerio] >gi|31418885|gb|AAH53224.1| Zgc:64050 [Danio rerio] >gi|213625813|gb|AAI71388.1| Zgc:64050 [Danio rerio]	57.7672	129.86	-1.1686	Down	7.76e-128	2.42e-126	-	-		gi|55742569|ref|NP_001007187.1|	384.4	4e-105
CL12277.C2	1855	PREDICTED: solute carrier family 45 member 4 [Danio rerio]	9.3271	0.4669	4.3202	Up	2.74e-75	5.21e-74	-	-		gi|292622397|ref|XP_685926.4|	934.9	0
CL12279.C1	1306	DNA repair protein REV1 [Danio rerio] >gi|169158613|emb|CAQ14439.1| novel protein similar to vertebrate REV1 homolog (S. cerevisiae) (REV1) [Danio rerio] >gi|169158697|emb|CAQ15645.1| novel protein similar to vertebrate REV1 homolog (S. cerevisiae) (REV1) [Danio rerio]	11.506	3.8227	1.5897	Up	1.06e-22	7.05e-22	GO:0002206;GO:0006302//double-strand break repair;GO:0019985//translesion synthesis	GO:0003684//damaged DNA binding;GO:0003887//DNA-directed DNA polymerase activity;GO:0000287//magnesium ion binding		gi|181330398|ref|NP_001116772.1|	506.5	1e-141
CL12280.C1	2003	PREDICTED: thioredoxin domain-containing protein 11-like [Danio rerio]	2.2417	0.941	1.2523	Up	8.19e-06	1.78e-05	-	-		gi|292610375|ref|XP_002660719.1|	941.4	0
CL12281.C2	3795	PREDICTED: ras-responsive element-binding protein 1 [Danio rerio]	9.8281	1.0068	3.2871	Up	7.03e-129	2.21e-127	GO:0050794//regulation of cellular process;GO:0006351//transcription, DNA-dependent	-		gi|326664843|ref|XP_683385.5|	58.9	2e-06
CL12285.C1	1861	upstream stimulatory factor 2 [Danio rerio] >gi|94733674|emb|CAK05404.1| novel protein similar to vertebrate upstream transcription factor 2, c-fos interacting (USF2) [Danio rerio]	4.1177	2.0257	1.0234	Up	7.14e-07	1.78e-06	GO:0007595//lactation;GO:0019086//late viral mRNA transcription;GO:0055088//lipid homeostasis;GO:0000432//positive regulation of transcription from RNA polymerase II promoter by glucose	GO:0003690//double-stranded DNA binding;GO:0043425//bHLH transcription factor binding;GO:0003705//RNA polymerase II transcription factor activity, enhancer binding;GO:0046982//protein heterodimerization activity;GO:0042803//protein homodimerization activity;GO:0000978		gi|170671750|ref|NP_001116257.1|	591.7	3e-167
CL12287.C1	650	PREDICTED: dedicator of cytokinesis protein 9-like [Oreochromis niloticus]	1.1974	0	10.2257	Up	3.77e-05	7.59e-05	-	-		gi|348519785|ref|XP_003447410.1|	48.1	5e-81
CL1229.C2	2441	cyclic AMP-dependent transcription factor ATF-6 alpha [Danio rerio] >gi|157885914|emb|CAP09464.1| novel protein similar to activating transcription factor 6 (ATF6) [Danio rerio] >gi|157886092|emb|CAI11744.2| novel protein similar to activating transcription factor 6 (ATF6) [Danio rerio]	23.6921	4.8626	2.2846	Up	5.23e-134	1.71e-132	GO:0006357//regulation of transcription from RNA polymerase II promoter;GO:0044267//cellular protein metabolic process;GO:0030968//endoplasmic reticulum unfolded protein response	GO:0046983//protein dimerization activity;GO:0043565//sequence-specific DNA binding;GO:0003700//transcription factor activity		gi|160333583|ref|NP_001103989.1|	1072	0
CL12291.C1	660	PREDICTED: disintegrin and metalloproteinase domain-containing protein 19 [Danio rerio]	2.4491	8.5677	-1.8067	Down	1.08e-10	3.79e-10	-	-		gi|326673452|ref|XP_699915.5|	295.4	1e-78
CL12292.C1	692	PREDICTED: transposon TX1 uncharacterized 149 kDa protein-like [Danio rerio]	0.7786	27.9008	-5.1633	Down	2.38e-87	5.22e-86	-	-		gi|326664792|ref|XP_003197888.1|	247.7	2e-64
CL12293.C1	1290	vacuolar protein sorting-associated protein VTA1 homolog [Danio rerio] >gi|31419278|gb|AAH53254.1| Vps20-associated 1 homolog (S. cerevisiae) [Danio rerio]	11.0454	5.4497	1.0192	Up	1.57e-11	5.88e-11	GO:0015031//protein transport	-		gi|47085897|ref|NP_998305.1|	568.9	1e-160
[truncated: 16,999 more rows]
